# Supplementary material for: Targeting the mSWI/SNF complex in POU2F-POU2AF transcription factor-driven malignancies
Source: Cancer Cell. Author manuscript; Available in PMC 2025 Jun 9. (PMC12147762; doi:10.1016/j.ccell.2024.06.006)
Supplement: 2 [file NIHMS2073889-supplement-2.xlsx]

## Sheet: cover page
Table S1. Raw data of functional domain-targeted CRISPR-Cas9 screen; data from RIME analysis. Related to Figures 1-2.

## Sheet: beta.gene_summary
Detailed data of CRISPR screening.
Gene	sgRNA	COR-L311|beta	COR-L311|z	COR-L311|p-value	COR-L311|fdr	COR-L311|wald-p-value	COR-L311|wald-fdr	NCI-H209|beta	NCI-H209|z	NCI-H209|p-value	NCI-H209|fdr	NCI-H209|wald-p-value	NCI-H209|wald-fdr	NCI-H211|beta	NCI-H211|z	NCI-H211|p-value	NCI-H211|fdr	NCI-H211|wald-p-value	NCI-H211|wald-fdr	NCI-H1048|beta	NCI-H1048|z	NCI-H1048|p-value	NCI-H1048|fdr	NCI-H1048|wald-p-value	NCI-H1048|wald-fdr	NCI-H1436|beta	NCI-H1436|z	NCI-H1436|p-value	NCI-H1436|fdr	NCI-H1436|wald-p-value	NCI-H1436|wald-fdr	NCI-H1836|beta	NCI-H1836|z	NCI-H1836|p-value	NCI-H1836|fdr	NCI-H1836|wald-p-value	NCI-H1836|wald-fdr
ZNF80_NEG_CONTROL_H2_C2_ZF_domain_LIB-3	8	-0.8583	-3.3111	0	0	0.00092926	0.0010022	0.3439	1.328	6.8634e-05	0.00026101	0.18419	0.44146	-0.86756	-3.3474	0	0	0.00081579	0.00085205	0.0049459	0.019094	0.74945	0.80734	0.98477	0.99372	0.73505	2.8384	0	0	0.0045338	0.014861	0.044428	0.1716	0.54291	0.62655	0.86375	0.92306
ZNF256_NEG_CONTROL_H2_C2_ZF_domain_LIB-3	8	-0.8064	-4.4905	0	0	7.1069e-06	8.3641e-06	0.059164	0.33114	0.5638	0.6644	0.74054	0.88914	-0.99997	-5.5604	0	0	2.6914e-08	3.7819e-08	-0.16374	-0.9151	0.12821	0.1896	0.36014	0.55494	-0.0074778	-0.041658	0.69034	0.76394	0.96677	0.9798	0.065903	0.37078	0.40244	0.49227	0.7108	0.82538
ZSCAN30_NEG_CONTROL_C2_H2_ZF_domain_LIB-3	8	-1.1569	-6.549	0	0	5.7933e-11	9.4814e-11	-0.016442	-0.093484	0.77739	0.83908	0.92552	0.97162	-0.95775	-5.4341	0	0	5.5065e-08	7.5007e-08	-0.15112	-0.85904	0.16515	0.23539	0.39032	0.58515	-0.16203	-0.91897	0.11901	0.18114	0.35811	0.49978	-0.14869	-0.84675	0.19784	0.27571	0.39713	0.57143
ZSCAN30_NEG_CONTROL_H2_C2_ZF_domain_LIB-3	8	-0.44323	-2.5545	0.00151	0.0015681	0.010633	0.011075	0.29089	1.6771	0.00080645	0.002546	0.09353	0.28524	-0.60942	-3.5121	0	0	0.00044464	0.00046805	-0.044158	-0.25452	0.80964	0.85528	0.7991	0.89633	-0.32639	-1.8786	0.0054221	0.012461	0.060299	0.12837	-0.36036	-2.0779	0.0020762	0.0052966	0.037718	0.094243
TRIM6_TRIM22_C3_H_ZF_domain_LIB-3	16	-1.1419	-9.1242	0	0	7.2245e-20	2.3052e-19	0.2373	1.899	0.0021277	0.0061401	0.057561	0.19971	-0.87041	-6.9607	0	0	3.3859e-12	7.01e-12	0.03788	0.30311	0.31181	0.40186	0.7618	0.8751	-0.15369	-1.2287	0.042536	0.074793	0.21918	0.34853	-0.30331	-2.4278	0.0026081	0.0064985	0.015192	0.044459
TRIM6_TRIM5_C3_H_ZF_domain_LIB-3	16	-0.94936	-8.0158	0	0	1.0943e-15	2.5413e-15	0.13621	1.151	0.049674	0.094177	0.24975	0.53122	-0.7517	-6.3496	0	0	2.1582e-10	3.7541e-10	0.00096124	0.008122	0.68675	0.75549	0.99352	0.99754	0.25152	2.1249	0.052402	0.089468	0.033596	0.079706	0.15645	1.3224	0.016249	0.032015	0.18603	0.33232
TRIM6_TRIM34_C3_H_ZF_domain_LIB-3	16	-0.99032	-7.9037	0	0	2.7077e-15	6.1093e-15	0.086811	0.69448	0.21697	0.31593	0.48738	0.74589	-0.95019	-7.5882	0	0	3.2429e-14	8.1569e-14	0.19291	1.5438	0.0013212	0.0033111	0.12263	0.25376	0.087209	0.69695	0.71414	0.782	0.48584	0.62257	-0.056748	-0.45449	0.55932	0.64193	0.64948	0.78157
TRIM6_TRIM68_C3_H_ZF_domain_LIB-3	16	-0.99908	-8.5039	0	0	1.8329e-17	4.8833e-17	0.21124	1.8008	0.0048559	0.012634	0.071736	0.23541	-1.0436	-8.8843	0	0	6.432e-19	2.5817e-18	-0.12211	-1.0406	0.13504	0.19801	0.29804	0.48792	-0.081491	-0.69394	0.17678	0.25346	0.48772	0.62409	-0.17751	-1.5138	0.039774	0.069777	0.13008	0.25372
TRIM6_TRIM58_C3_H_ZF_domain_LIB-3	16	-0.77536	-7.2094	0	0	5.6197e-13	1.0594e-12	0.1464	1.3619	0.035947	0.071685	0.17324	0.42413	-0.90199	-8.3865	0	0	5.0101e-17	1.6413e-16	-0.11972	-1.1135	0.14422	0.20926	0.26548	0.45036	-0.20414	-1.8975	0.015305	0.030748	0.057756	0.12393	-0.065305	-0.60762	0.48469	0.57234	0.54344	0.70019
TRIM6_TRIM21_C3_H_ZF_domain_LIB-3	16	-1.454	-8.9247	0	0	4.4709e-19	1.3434e-18	0.10133	0.62481	0.14353	0.22605	0.5321	0.77459	-1.2258	-7.5394	0	0	4.7229e-14	1.1678e-13	-0.0058465	-0.036049	0.77225	0.82657	0.97124	0.98563	0.31455	1.9391	0.014859	0.029955	0.052491	0.11486	0.08945	0.55202	0.12987	0.19368	0.58093	0.72929
TRIM6_NEG_CONTROL_C3_H_ZF_domain_LIB-3	8	-0.54539	-2.9841	0.00015443	0.00016581	0.002844	0.0030125	0.47425	2.5957	0	0	0.009441	0.044319	-0.88826	-4.859	0	0	1.1799e-06	1.432e-06	0.013655	0.074725	0.67399	0.74464	0.94043	0.97296	-0.088932	-0.48644	0.31062	0.40521	0.62665	0.74329	0.037037	0.20273	0.59679	0.67597	0.83934	0.90932
GLI1_NEG_CONTROL_H2_C2_ZF_domain_LIB-3	6	-0.66824	-3.2337	0.00013727	0.00014748	0.0012222	0.0013131	0.12544	0.60734	0.24387	0.3484	0.54363	0.78306	-0.76351	-3.6947	0	0	0.00022019	0.00023432	-0.40817	-1.9749	0.00065202	0.0017532	0.048283	0.11936	-0.45201	-2.1842	0.0014928	0.0041125	0.028947	0.070677	-0.34939	-1.6921	0.0098147	0.020579	0.090629	0.1912
NR2E1_NEG_CONTROL_Nuclear_receptor_domain_LIB-3	8	-0.8943	-5.9595	0	0	2.5298e-09	3.6684e-09	0.010506	0.07004	0.98125	0.98595	0.94416	0.97954	-0.79386	-5.2911	0	0	1.2156e-07	1.6043e-07	-0.045083	-0.30055	0.80235	0.84997	0.76376	0.87635	-0.072221	-0.4813	0.37373	0.47137	0.63031	0.74648	-0.031399	-0.20937	0.85932	0.8943	0.83416	0.90691
NR2E1_NR2E3_C4_ZF_domain_LIB-3	16	-0.63638	-5.7069	1.7159e-05	1.8957e-05	1.1507e-08	1.5994e-08	-0.11147	-0.99974	0.066438	0.11971	0.31744	0.60267	-0.76869	-6.8932	0	0	5.4554e-12	1.107e-11	-0.41783	-3.7466	3.4317e-05	0.00011845	0.00017926	0.00088237	0.061113	0.54801	0.91819	0.9407	0.58368	0.70734	-0.071276	-0.63942	0.43725	0.52705	0.52255	0.6826
NR2E1_NEG_CONTROL_C4_ZF_domain_LIB-3	8	-0.7359	-5.0256	0	0	5.0188e-07	6.2733e-07	0.2223	1.5186	0.013658	0.031197	0.12887	0.35343	-0.69991	-4.7802	0	0	1.7509e-06	2.0977e-06	-0.1654	-1.1297	0.12399	0.1841	0.25859	0.44261	-0.13023	-0.88922	0.18651	0.2649	0.37388	0.51562	0.072451	0.49501	0.36247	0.45255	0.62059	0.75888
NR2E1_NR2E3_Nuclear_receptor_domain_LIB-3	16	-0.55095	-4.4327	6.8634e-05	7.4377e-05	9.3079e-06	1.0894e-05	-0.09486	-0.76338	0.10995	0.18107	0.44524	0.71247	-0.7782	-6.2554	0	0	3.9637e-10	6.6929e-10	-0.50528	-4.0565	0	0	4.9824e-05	0.00027381	-0.03588	-0.28816	0.37792	0.47575	0.77323	0.85301	-0.18298	-1.4767	0.034729	0.062019	0.13975	0.26853
ST13_NEG_CONTROL_Kinase_domain_LIB-2A	4	-1.1202	-3.1817	1.7159e-05	1.8957e-05	0.0014641	0.0015678	-0.83309	-2.3599	0	0	0.01828	0.078164	-2.4573	-6.7315	0	0	1.6794e-11	3.2447e-11	-1.4188	-3.9649	0	0	7.3436e-05	0.00039121	-1.093	-3.0453	0	0	0.0023243	0.008318	-0.4675	-1.347	0.0076012	0.016447	0.17798	0.32188
PTPRG_PTPRA_phospatase_domain_LIB-2B	14	-0.98818	-6.1834	0	0	6.275e-10	9.5026e-10	0.16263	1.0236	0.018445	0.040558	0.30602	0.59164	-1.1059	-6.918	0	0	4.5802e-12	9.3595e-12	-0.15428	-0.96973	0.05592	0.09188	0.33218	0.5255	-0.80938	-5.0116	0	0	5.3982e-07	4.1919e-06	-1.0159	-6.3863	0	0	1.699e-10	2.4601e-09
PTPRG_PTPRF_phospatase_domain_LIB-2B	16	-0.88588	-6.0909	0	0	1.1227e-09	1.667e-09	0.12058	0.83286	0.080353	0.1401	0.40492	0.67989	-1.0758	-7.3883	0	0	1.4867e-13	3.4915e-13	-0.28676	-1.9763	0.0018188	0.0044157	0.048122	0.11901	-0.1842	-1.2655	0.022495	0.043068	0.20568	0.33214	-0.141	-0.97625	0.096929	0.1508	0.32894	0.50509
PTPRG_NEG_CONTROL_phospatase_domain_LIB-2B	7	-0.24448	-1.1677	0.087543	0.088377	0.24291	0.24544	0.077668	0.37088	0.46594	0.57477	0.71073	0.87645	-0.89534	-4.2673	0	0	1.9784e-05	2.2101e-05	0.28145	1.3448	0.00080645	0.0021306	0.17867	0.33716	0.38798	1.8524	0.028518	0.052997	0.063964	0.13463	0.34037	1.6279	0.0012011	0.0033113	0.10356	0.21229
PTPRG_PTPRM_phospatase_domain_LIB-2B	14	-0.66502	-4.6168	0	0	3.8961e-06	4.6582e-06	0.088609	0.61597	0.2238	0.32389	0.53791	0.77897	-0.79609	-5.5258	0	0	3.2802e-08	4.5686e-08	0.071738	0.49877	0.12522	0.18568	0.61794	0.78325	-0.20966	-1.453	0.0098318	0.020863	0.14623	0.25613	-0.43773	-3.0459	0	0	0.0023197	0.0088187
PTPRG_PTPRE_phospatase_domain_LIB-2B	15	-0.76568	-5.8977	0	0	3.6865e-09	5.2854e-09	-0.00086879	-0.0066971	0.87097	0.90886	0.99466	0.99785	-0.78782	-6.0694	0	0	1.2842e-09	2.0718e-09	-0.30644	-2.3611	1.7159e-05	6.0957e-05	0.018223	0.053692	-0.20341	-1.5657	0.0078243	0.017107	0.11741	0.21684	-0.41819	-3.2256	0	0	0.001257	0.0051862
PTPRG_PTPRT_phospatase_domain_LIB-2B	15	-1.2135	-9.3221	0	0	1.1403e-20	3.8594e-20	-0.067331	-0.51923	0.22555	0.32594	0.6036	0.82026	-0.82937	-6.3896	0	0	1.6636e-10	2.926e-10	-0.057422	-0.44291	0.59168	0.67475	0.65783	0.81045	0.13482	1.0391	0.39942	0.4975	0.29875	0.43779	-0.24041	-1.8566	0.0027111	0.0067277	0.063364	0.14347
PTPRG_PTPRK_phospatase_domain_LIB-2B	12	-0.89346	-6.238	0	0	4.4312e-10	6.779e-10	0.19797	1.388	0.0097975	0.023278	0.16514	0.4126	-0.78574	-5.4946	0	0	3.9166e-08	5.4116e-08	0.13275	0.93073	0.021019	0.039087	0.35199	0.54607	-0.72028	-4.9946	0	0	5.8947e-07	4.5472e-06	-0.26596	-1.8674	0.007361	0.01604	0.061849	0.14072
DAPK2_DAPK1_Kinase_domain_LIB-2A	16	-0.88071	-7.7336	0	0	1.0454e-14	2.2419e-14	0.21001	1.85	0.0050103	0.012975	0.064313	0.2171	-0.73917	-6.5001	0	0	8.0289e-11	1.4534e-10	0.10962	0.96557	0.031005	0.054609	0.33426	0.52714	0.29402	2.5876	0.022083	0.042377	0.0096641	0.028417	0.015197	0.13405	0.66452	0.73578	0.89336	0.93938
DAPK2_NEG_CONTROL_Kinase_domain_LIB-2A	8	-1.2878	-7.4992	0	0	6.4192e-14	1.2965e-13	0.40467	2.3759	1.7159e-05	6.9662e-05	0.017507	0.075636	-0.58926	-3.4538	0	0	0.00055279	0.00057996	0.021756	0.12761	0.60577	0.68715	0.89846	0.9523	0.20041	1.1742	0.27491	0.36584	0.2403	0.37265	0.20167	1.1853	0.019286	0.037151	0.23589	0.39636
SKAP2_NEG_CONTROL_phospatase_domain_LIB-2B	8	-1.1967	-6.3552	0	0	2.081e-10	3.2632e-10	0.16469	0.87575	0.073113	0.12957	0.38116	0.65947	-0.87289	-4.6393	0	0	3.4963e-06	4.0966e-06	-0.021421	-0.1139	0.98711	0.99009	0.90932	0.95801	-0.054313	-0.28865	0.45336	0.55061	0.77285	0.8529	-0.072632	-0.38632	0.56112	0.64342	0.69926	0.81669
SKAP2_SKAP1_phospatase_domain_LIB-2B	16	-1.6666	-12.754	0	0	2.9585e-37	2.8833e-36	0.025721	0.19905	0.79221	0.85106	0.84222	0.93781	-1.2234	-9.4189	0	0	4.5578e-21	2.3088e-20	-0.41173	-3.1795	6.8634e-05	0.00023041	0.0014751	0.0059166	-0.4624	-3.5567	0.00012011	0.0004208	0.00037556	0.0016414	-0.38059	-2.9512	0.00048044	0.0014606	0.0031658	0.01156
HOXD11_NEG_CONTROL_Homeodomain_domain_LIB-3	8	-0.68275	-4.0618	0	0	4.8686e-05	5.5176e-05	-0.48992	-2.9143	0	0	0.0035644	0.01844	-0.95732	-5.6949	0	0	1.2347e-08	1.7958e-08	-0.23134	-1.3764	0.027076	0.048681	0.1687	0.32321	-0.13878	-0.82554	0.16656	0.24138	0.40907	0.55014	-0.29917	-1.7802	0.010467	0.021782	0.07504	0.16452
HOXD11_HOXA11_Homeodomain_domain_LIB-3	15	-1.2303	-9.7884	0	0	1.2632e-22	4.874e-22	-0.67809	-5.3956	0	0	6.8282e-08	6.6214e-07	-1.1958	-9.5151	0	0	1.8161e-21	9.5874e-21	-0.54878	-4.3671	0	0	1.259e-05	7.6394e-05	-0.27594	-2.1957	0.00044612	0.0013881	0.028113	0.06894	-0.27765	-2.21	0.00066918	0.0019628	0.027105	0.072263
EIF3A_NEG_CONTROL_RRM_domain_LIB-1	4	-2.1067	-7.0887	0	0	1.3535e-12	2.4829e-12	-0.20342	-0.68589	0.1028	0.17142	0.49278	0.74927	-2.0241	-6.8143	0	0	9.4695e-12	1.8714e-11	-1.253	-4.2215	0	0	2.4273e-05	0.00014097	-1.0618	-3.5754	0	0	0.00034972	0.0015421	-0.92061	-3.1043	5.1476e-05	0.00020492	0.0019074	0.0074333
PPFIA2_PPFIA3_SAM_domain_LIB-1	16	-1.0379	-7.5925	0	0	3.1389e-14	6.4744e-14	-0.13778	-1.0083	0.029135	0.060149	0.31331	0.59897	-1.1959	-8.7483	0	0	2.1663e-18	8.2114e-18	-0.36438	-2.6663	0.00018874	0.00056237	0.0076689	0.025308	-0.061684	-0.45133	0.2523	0.34065	0.65175	0.76381	-0.30529	-2.2346	0.0025223	0.0063063	0.025446	0.068634
PPFIA2_PPFIA1_SAM_domain_LIB-1	14	-1.1219	-6.9286	0	0	4.2507e-12	7.5321e-12	-0.22952	-1.4184	0.00054907	0.0018028	0.15609	0.39852	-1.4522	-8.9645	0	0	3.1168e-19	1.3027e-18	-0.18913	-1.1689	0.015957	0.030617	0.24245	0.42286	-0.20975	-1.2957	0.0097975	0.020801	0.19508	0.3194	-0.64304	-3.975	0	0	7.0392e-05	0.00039791
PPFIA2_PPFIA4_SAM_domain_LIB-1	16	-1.0775	-7.6712	0	0	1.7034e-14	3.595e-14	-0.045783	-0.32617	0.38837	0.50103	0.74429	0.89153	-1.0805	-7.6938	0	0	1.4281e-14	3.7197e-14	-0.29255	-2.0839	0.0015614	0.0038608	0.037166	0.096397	-0.42955	-3.0574	0.00027454	0.0008941	0.0022323	0.0080233	-0.50123	-3.5718	6.8634e-05	0.0002623	0.00035457	0.0016945
PPFIA2_NEG_CONTROL_SAM_domain_LIB-1	8	-0.3421	-1.7341	0.01141	0.011649	0.082894	0.084489	0.11044	0.55985	0.24648	0.35125	0.57558	0.80395	-1.1283	-5.7151	0	0	1.0961e-08	1.6031e-08	-0.35734	-1.8108	0.00058339	0.0015929	0.070166	0.16256	0.21007	1.0647	0.24653	0.33437	0.28701	0.42506	-0.21956	-1.1133	0.056606	0.095058	0.26559	0.43134
ZNF491_NEG_CONTROL_H2_C2_ZF_domain_LIB-3	8	-1.0586	-6.259	0	0	3.8735e-10	5.9571e-10	0.12632	0.75049	0.17889	0.27038	0.45296	0.71902	-1.18	-6.975	0	0	3.0582e-12	6.3586e-12	-0.41702	-2.4715	8.5793e-05	0.00028066	0.013454	0.041291	-0.3199	-1.8909	0.0061428	0.01386	0.058635	0.12538	-0.19819	-1.1795	0.084283	0.1337	0.23821	0.39905
DEAF1_NEG_CONTROL_SAND_domain_LIB-3	8	-1.1412	-5.8056	0	0	6.4133e-09	9.0776e-09	-0.1695	-0.86279	0.0471	0.090133	0.38825	0.66496	-1.3519	-6.8763	0	0	6.1428e-12	1.2394e-11	-0.27165	-1.3827	0.0093342	0.018968	0.16675	0.32047	0.44636	2.2723	0.0049073	0.011399	0.023069	0.058697	-0.22759	-1.1588	0.048353	0.082895	0.24654	0.40889
BRD1_BRPF3_PHD_domain_LIB-1	16	-2.1618	-14.517	0	0	9.5232e-48	1.484e-46	-1.3317	-8.9624	0	0	3.1755e-19	7.388e-18	-1.5844	-10.673	0	0	1.3683e-26	1.201e-25	-1.0411	-7.0151	0	0	2.2975e-12	2.9526e-11	-0.25288	-1.7052	0.0061942	0.01393	0.088156	0.17343	-0.33679	-2.273	0.0013898	0.0037448	0.023028	0.063168
BRD1_BRPF3_zf_HC5HC2H_domain_LIB-3B	32	-2.2477	-20.908	0	0	4.5701e-97	2.9431e-95	-1.6189	-15.113	0	0	1.339e-51	1.4864e-49	-1.8019	-16.889	0	0	5.4052e-64	3.0733e-62	-0.97917	-9.2071	0	0	3.3505e-20	7.8421e-19	-0.11387	-1.073	0.012337	0.025469	0.28326	0.42091	-0.28485	-2.6891	0	0	0.007164	0.023476
BRD1_NEG_CONTROL_zf_HC5HC2H_domain_LIB-3B	10	-1.9151	-11.951	0	0	6.4322e-33	4.8433e-32	-0.77263	-4.8579	0	0	1.1861e-06	9.9823e-06	-1.1338	-7.1349	0	0	9.6827e-13	2.1111e-12	-0.17251	-1.0879	0.066678	0.10696	0.27665	0.46397	0.16095	1.0147	0.36338	0.46109	0.31024	0.44907	0.18749	1.1841	0.013795	0.027791	0.23638	0.39673
BRD1_NEG_CONTROL_PHD_domain_LIB-1	8	-1.8532	-10.437	0	0	1.6738e-25	7.8921e-25	-1.0976	-6.1882	0	0	6.0839e-10	7.2807e-09	-1.1207	-6.3243	0	0	2.5435e-10	4.3851e-10	-0.1605	-0.90618	0.13668	0.19995	0.36484	0.55999	0.25434	1.436	0.14418	0.21341	0.15101	0.26232	0.12156	0.68656	0.14537	0.21311	0.49236	0.65738
RNF151_NEG_CONTROL_C3_H_ZF_domain_LIB-3	8	-1.186	-7.3532	0	0	1.9355e-13	3.7727e-13	0.12735	0.79328	0.17519	0.26602	0.42761	0.69837	-1.1511	-7.1439	0	0	9.0744e-13	1.9845e-12	0.022279	0.13876	0.60101	0.68345	0.88964	0.94665	-0.50166	-3.1082	5.1476e-05	0.00019139	0.0018823	0.0068993	-0.26932	-1.6794	0.020213	0.038661	0.093077	0.19529
TIGD1_NEG_CONTROL_Homeodomain_domain_LIB-3	4	-2.0177	-6.7135	0	0	1.9001e-11	3.2304e-11	0.064548	0.21816	0.65033	0.73694	0.8273	0.93213	-1.2838	-4.3195	0	0	1.5639e-05	1.7556e-05	-0.55805	-1.8817	0.00054907	0.0015055	0.059881	0.14247	-0.9991	-3.3387	1.7159e-05	6.6711e-05	0.00084171	0.0033831	-0.83075	-2.8082	8.5793e-05	0.00032531	0.0049825	0.017116
ZNF493_NEG_CONTROL_KRAB_domain_LIB-3	8	-1.4309	-8.3277	0	0	8.2446e-17	2.0868e-16	-0.075347	-0.43926	0.34418	0.4549	0.66047	0.85057	-1.0122	-5.898	0	0	3.6794e-09	5.6669e-09	-0.077098	-0.44949	0.54617	0.63307	0.65308	0.80694	0.19763	1.1521	0.2837	0.37573	0.24929	0.38309	-0.17485	-1.0197	0.12833	0.19177	0.30787	0.4813
ZBTB11_ZBTB8A_BTB_POZ_domain_LIB-1	16	-3.8987	-19.502	0	0	1.0513e-84	5.0849e-83	-2.0292	-10.321	0	0	5.6877e-25	1.8213e-23	-3.3375	-16.849	0	0	1.0652e-63	5.969e-62	-2.0664	-10.512	0	0	7.6119e-26	2.411e-24	-1.6297	-8.2913	0	0	1.1198e-16	2.725e-15	-1.114	-5.6916	0	0	1.2583e-08	1.4171e-07
ZBTB11_ZBTB8A_BTB_domain_LIB-3B	16	-3.8987	-19.502	0	0	1.0513e-84	5.0849e-83	-2.0292	-10.321	0	0	5.6877e-25	1.8213e-23	-3.3375	-16.849	0	0	1.0652e-63	5.969e-62	-2.0664	-10.512	0	0	7.6119e-26	2.411e-24	-1.6297	-8.2913	0	0	1.1198e-16	2.725e-15	-1.114	-5.6916	0	0	1.2583e-08	1.4171e-07
ZBTB11_NEG_CONTROL_BTB_POZ_domain_LIB-1	8	-4.0141	-16.522	0	0	2.5346e-61	6.2725e-60	-0.98023	-4.1187	0	0	3.81e-05	0.00026957	-3.4298	-14.215	0	0	7.4174e-46	2.2398e-44	-1.7833	-7.4699	0	0	8.0228e-14	1.1748e-12	-1.5282	-6.3944	0	0	1.6118e-10	2.0667e-09	-1.0334	-4.348	0	0	1.3738e-05	8.9857e-05
ZBTB11_NEG_CONTROL_BTB_domain_LIB-3B	7	-2.1967	-6.5929	0	0	4.3135e-11	7.1256e-11	-1.3791	-4.1461	0	0	3.3824e-05	0.00024069	-3.5363	-10.491	0	0	9.5071e-26	7.6795e-25	-2.84	-8.4523	0	0	2.8568e-17	5.6152e-16	-2.1378	-6.3816	0	0	1.7524e-10	2.236e-09	-1.8473	-5.5603	0	0	2.693e-08	2.8666e-07
RBBP6_NEG_CONTROL_RRM_domain_LIB-1	4	-1.2512	-4.635	1.7159e-05	1.8957e-05	3.5691e-06	4.2764e-06	-0.25655	-0.95178	0.041369	0.080716	0.34121	0.62729	-1.2312	-4.5626	0	0	5.052e-06	5.8459e-06	-0.64037	-2.3742	0.00012011	0.00038578	0.017586	0.052145	-0.14662	-0.54368	0.32248	0.41778	0.58666	0.70971	-0.1923	-0.71401	0.23972	0.32206	0.47522	0.64312
NFAT5_NFATC3_Rel_domain_LIB-3	16	-1.3007	-9.5011	0	0	2.0776e-21	7.4217e-21	-0.12188	-0.89072	0.047701	0.091058	0.37308	0.65255	-1.1845	-8.6541	0	0	4.9693e-18	1.8089e-17	-0.17555	-1.2829	0.030251	0.053489	0.19951	0.36663	-0.44309	-3.2369	0.00018874	0.00063164	0.0012085	0.0046736	-0.33058	-2.4163	0.0015614	0.0041317	0.015681	0.045603
NFAT5_NFATC1_Rel_domain_LIB-3	16	-1.354	-10.356	0	0	3.9281e-25	1.799e-24	0.1683	1.2934	0.016935	0.037701	0.19586	0.45699	-1.3137	-10.058	0	0	8.4497e-24	5.5865e-23	-0.096163	-0.73874	0.26294	0.3481	0.46006	0.65261	-0.17213	-1.32	0.029084	0.053861	0.18684	0.30925	-0.33804	-2.5995	0.0013898	0.0037448	0.0093369	0.029453
NFAT5_NFATC2_Rel_domain_LIB-3	16	-1.519	-11.605	0	0	3.8804e-31	2.6236e-30	0.08968	0.68601	0.20082	0.29675	0.49271	0.74925	-1.2834	-9.8103	0	0	1.0164e-22	6.0416e-22	-0.12848	-0.98272	0.11467	0.17209	0.32574	0.51934	-0.035985	-0.27519	0.3774	0.47521	0.78317	0.8607	-0.40757	-3.1181	0.00027454	0.00088716	0.0018204	0.0071468
NFAT5_NEG_CONTROL_Rel_domain_LIB-3	8	-1.3799	-8.9585	0	0	3.2925e-19	9.9864e-19	0.0062335	0.040478	0.9797	0.98477	0.96771	0.98899	-1.1422	-7.4162	0	0	1.2054e-13	2.8591e-13	-0.12699	-0.82461	0.25614	0.34113	0.40959	0.60378	-0.43159	-2.8021	0.00037749	0.0011947	0.0050766	0.016351	-0.3743	-2.4306	0.0014756	0.0039431	0.015073	0.044176
DOCK11_PLEKHA5_phospatase_domain_LIB-2B	10	-1.0372	-6.0794	0	0	1.2066e-09	1.7876e-09	-0.0079443	-0.046742	0.83111	0.88082	0.96272	0.98737	-0.86323	-5.0699	0	0	3.9807e-07	5.0128e-07	-0.063189	-0.3718	0.60897	0.69008	0.71004	0.84385	0.045659	0.26824	0.97795	0.98454	0.78851	0.86429	-0.44804	-2.6399	0	0	0.0082926	0.026598
DOCK11_NEG_CONTROL_phospatase_domain_LIB-2B	8	-1.1199	-5.846	0	0	5.0361e-09	7.1753e-09	0.12872	0.67789	0.16905	0.2588	0.49784	0.75254	-0.83361	-4.374	0	0	1.2199e-05	1.3782e-05	0.098299	0.51778	0.14133	0.20569	0.60461	0.77251	-0.036252	-0.19009	0.53861	0.62895	0.84924	0.9037	0.24203	1.2785	0.0051132	0.01173	0.20106	0.35189
FAM98B_NEG_CONTROL_Methyltrans_domain_LIB-1	4	-1.0286	-3.6757	0.00010295	0.00011091	0.00023718	0.00026081	-0.11203	-0.40062	0.351	0.46166	0.6887	0.86483	-0.97551	-3.4868	0	0	0.00048883	0.00051391	-0.49057	-1.7536	0.00151	0.0037431	0.079501	0.18035	-0.5697	-2.0343	0.0026596	0.0067553	0.041926	0.095785	-0.26215	-0.93778	0.11184	0.17065	0.34836	0.52379
WT1_NEG_CONTROL_H2_C2_ZF_domain_LIB-3	8	-0.96124	-3.6589	0	0	0.00025332	0.00027837	0.11843	0.45157	0.21059	0.30852	0.65158	0.84442	-0.86782	-3.3054	0	0	0.00094836	0.000989	-0.11011	-0.41973	0.33768	0.4296	0.67468	0.8228	0.80346	3.0646	0	0	0.0021799	0.0078641	0.46879	1.7888	0	0	0.073647	0.16209
ZEB1_NEG_CONTROL_H2_C2_ZF_domain_LIB-3	8	-0.83032	-5.3515	0	0	8.722e-08	1.1454e-07	0.11257	0.72566	0.23663	0.33947	0.46805	0.73181	-0.96783	-6.2376	0	0	4.4424e-10	7.4633e-10	0.14476	0.93319	0.03641	0.063052	0.35072	0.54488	-0.10784	-0.695	0.24858	0.33666	0.48706	0.62351	-0.014172	-0.09137	0.99537	0.99631	0.9272	0.95879
ZNF92_NEG_CONTROL_H2_C2_ZF_domain_LIB-3	6	-1.2945	-6.8087	0	0	9.8475e-12	1.7029e-11	0.070075	0.36867	0.53979	0.64248	0.71237	0.87723	-0.99219	-5.2195	0	0	1.7939e-07	2.3295e-07	0.22772	1.1981	0.0047014	0.010233	0.23088	0.40917	-0.027866	-0.1466	0.64592	0.7247	0.88345	0.9263	0.16572	0.87193	0.088349	0.13916	0.38325	0.55853
PARN_NEG_CONTROL_RRM_domain_LIB-1	8	-1.6521	-9.7106	0	0	2.7186e-22	1.0265e-21	-0.11784	-0.69491	0.15702	0.24338	0.48711	0.7457	-1.1621	-6.8463	0	0	7.5794e-12	1.5154e-11	-0.23928	-1.4109	0.022186	0.040944	0.15826	0.30817	-0.50572	-2.9776	3.4317e-05	0.00013136	0.0029052	0.010118	-0.075073	-0.44294	0.54621	0.62955	0.65781	0.78754
COQ8A_NEG_CONTROL_Kinase_domain_LIB-2A	8	-1.4076	-7.8012	0	0	6.1339e-15	1.3475e-14	0.29213	1.6238	0.00075498	0.0024096	0.10442	0.30682	-0.76508	-4.2498	0	0	2.1394e-05	2.3852e-05	-0.10508	-0.58387	0.36556	0.45802	0.55931	0.73631	-0.21559	-1.1967	0.050498	0.086789	0.23142	0.36236	-0.15589	-0.86671	0.17642	0.25084	0.3861	0.56164
COQ8A_ADCK1_Kinase_domain_LIB-2A	16	-1.7988	-14.323	0	0	1.5685e-46	2.3202e-45	-0.1432	-1.1429	0.02512	0.052967	0.25307	0.53426	-1.2292	-9.805	0	0	1.0711e-22	6.3537e-22	-0.12383	-0.98838	0.12908	0.19082	0.32297	0.51632	-0.48295	-3.8515	3.4317e-05	0.00013136	0.00011742	0.00058364	-0.26893	-2.1471	0.005199	0.011899	0.031788	0.082477
COQ8A_COQ8B_Kinase_domain_LIB-2A	16	-2.269	-12.798	0	0	1.6747e-37	1.6487e-36	-0.99617	-5.6772	0	0	1.3695e-08	1.4355e-07	-1.5681	-8.9316	0	0	4.1977e-19	1.7314e-18	-1.3758	-7.8181	0	0	5.3635e-15	8.6829e-14	-0.70488	-4.015	0	0	5.9453e-05	0.00031357	-1.0242	-5.8641	0	0	4.5144e-09	5.436e-08
ZNF223_NEG_CONTROL_H2_C2_ZF_domain_LIB-3	8	-1.2881	-8.423	0	0	3.6697e-17	9.5436e-17	0.012812	0.083935	0.95997	0.97033	0.93311	0.97621	-0.88019	-5.7632	0	0	8.2551e-09	1.2228e-08	-0.10177	-0.66669	0.38521	0.47786	0.50497	0.69181	-0.2337	-1.5295	0.036582	0.065731	0.12615	0.22925	-0.17842	-1.1694	0.12011	0.18128	0.24223	0.40399
DEF6_NEG_CONTROL_phospatase_domain_LIB-2B	8	-1.6062	-8.5565	0	0	1.1635e-17	3.1443e-17	0.17406	0.93303	0.057035	0.10539	0.3508	0.63533	-1.2874	-6.8795	0	0	6.0079e-12	1.2126e-11	-0.47946	-2.5666	0	0	0.01027	0.03269	-0.12649	-0.67695	0.1953	0.27539	0.49844	0.63436	-0.17515	-0.93944	0.12764	0.19082	0.34751	0.52306
PPP3CB_PPP2CB_phospatase_domain_LIB-2B	16	-1.3791	-10.892	0	0	1.2518e-27	6.758e-27	-0.058065	-0.46103	0.29425	0.40374	0.64478	0.84033	-1.1419	-9.0422	0	0	1.5352e-19	6.6472e-19	-0.07807	-0.61996	0.39514	0.48775	0.53529	0.71721	-0.14503	-1.1494	0.051287	0.087951	0.25041	0.38445	-0.029684	-0.23608	0.83536	0.87538	0.81337	0.89508
PPP3CB_NEG_CONTROL_phospatase_domain_LIB-2B	6	-0.78016	-4.3766	0	0	1.2055e-05	1.4045e-05	0.059034	0.33159	0.6156	0.70749	0.7402	0.88914	-0.90896	-5.0983	0	0	3.4268e-07	4.3374e-07	-0.072592	-0.40769	0.62402	0.70283	0.6835	0.82971	0.20871	1.1717	0.31066	0.40521	0.24131	0.37363	-0.1982	-1.1143	0.13337	0.19791	0.26514	0.43096
PPP3CB_PPP3CC_phospatase_domain_LIB-2B	16	-0.64279	-3.6981	1.7159e-05	1.8957e-05	0.0002172	0.00023923	-0.057527	-0.33121	0.29775	0.40735	0.74049	0.88914	-0.58855	-3.3882	0	0	0.0007036	0.00073626	-0.07747	-0.44611	0.40021	0.49228	0.65552	0.80871	0.12202	0.70197	0.47464	0.57094	0.4827	0.61944	-0.13838	-0.7982	0.10305	0.15893	0.42475	0.59707
NAP1L2_NEG_CONTROL_NOA36_ZF_domain_LIB-3	4	-0.66773	-3.4959	0.0023679	0.0024514	0.00047252	0.00051469	0.19495	1.0209	0.13258	0.21231	0.30732	0.5923	-0.83306	-4.3612	0	0	1.2934e-05	1.4584e-05	-0.23804	-1.2463	0.11256	0.16925	0.21265	0.38471	-0.20061	-1.05	0.20297	0.28425	0.29372	0.43157	-0.10718	-0.56133	0.51319	0.59866	0.57457	0.72522
KCNA2_NEG_CONTROL_BTB_domain_LIB-3B	8	-1.2172	-6.6643	0	0	2.6589e-11	4.4697e-11	0.13801	0.75983	0.13838	0.21942	0.44735	0.71429	-1.1786	-6.46	0	0	1.047e-10	1.8743e-10	-0.055537	-0.30563	0.71438	0.77835	0.75988	0.87401	-0.4849	-2.6541	6.8634e-05	0.00024992	0.0079514	0.024054	-0.26165	-1.4425	0.023919	0.044687	0.14917	0.28285
KCNA2_KCNA7_BTB_POZ_domain_LIB-1	16	-0.98492	-7.9366	0	0	2.0786e-15	4.7302e-15	0.19836	1.5989	0.0070178	0.017441	0.10983	0.31731	-1.0665	-8.5936	0	0	8.4271e-18	2.9911e-17	-0.51237	-4.1291	0	0	3.6421e-05	0.00020548	0.18932	1.5259	0.1709	0.24641	0.12704	0.23049	0.020826	0.16789	0.60806	0.68579	0.86667	0.92434
KCNA2_KCNA7_BTB_domain_LIB-3B	16	-0.98492	-7.9366	0	0	2.0786e-15	4.7302e-15	0.19836	1.5989	0.0070178	0.017441	0.10983	0.31731	-1.0665	-8.5936	0	0	8.4271e-18	2.9911e-17	-0.51237	-4.1291	0	0	3.6421e-05	0.00020548	0.18932	1.5259	0.1709	0.24641	0.12704	0.23049	0.020826	0.16789	0.60806	0.68579	0.86667	0.92434
KCNA2_KCNA10_BTB_POZ_domain_LIB-1	16	-1.0786	-9.1174	0	0	7.696e-20	2.4469e-19	0.062796	0.53103	0.3917	0.50398	0.5954	0.81564	-1.0263	-8.6765	0	0	4.0813e-18	1.5002e-17	-0.39327	-3.3252	0.00013727	0.00043609	0.0008837	0.0037324	0.15629	1.3215	0.29602	0.38957	0.18633	0.30863	0.013519	0.11433	0.68252	0.75053	0.90897	0.94759
KCNA2_KCNA10_BTB_domain_LIB-3B	16	-1.0786	-9.1174	0	0	7.696e-20	2.4469e-19	0.062796	0.53103	0.3917	0.50398	0.5954	0.81564	-1.0263	-8.6765	0	0	4.0813e-18	1.5002e-17	-0.39327	-3.3252	0.00013727	0.00043609	0.0008837	0.0037324	0.15629	1.3215	0.29602	0.38957	0.18633	0.30863	0.013519	0.11433	0.68252	0.75053	0.90897	0.94759
KCNA2_NEG_CONTROL_BTB_POZ_domain_LIB-1	8	-0.19642	-1.1392	0.12579	0.12679	0.25463	0.25714	0.12171	0.70585	0.19645	0.29169	0.48028	0.74138	-0.82456	-4.7803	0	0	1.7503e-06	2.0971e-06	-0.0041821	-0.024253	0.83284	0.87299	0.98065	0.99188	-0.10733	-0.62211	0.25007	0.33834	0.53387	0.66604	-0.016397	-0.095116	0.97797	0.98481	0.92422	0.95656
ELF1_NEG_CONTROL_Ets_domain_LIB-3	8	-0.64017	-3.4513	1.7159e-05	1.8957e-05	0.00055794	0.00060615	-0.10221	-0.55112	0.21501	0.31386	0.58155	0.80669	-0.85457	-4.6061	0	0	4.1022e-06	4.7867e-06	-0.075032	-0.40464	0.56162	0.64743	0.68574	0.83079	0.55205	2.9777	0.00036033	0.0011413	0.0029042	0.010117	-0.090925	-0.49062	0.45065	0.53991	0.6237	0.76082
TRIM61_NEG_CONTROL_C3_H_ZF_domain_LIB-3	8	-1.2737	-7.6273	0	0	2.3967e-14	4.9922e-14	0.072099	0.43322	0.46932	0.57759	0.66486	0.85303	-1.2319	-7.3822	0	0	1.5572e-13	3.6483e-13	-0.080556	-0.48395	0.52253	0.61144	0.62842	0.79171	0.28304	1.7002	0.096174	0.15127	0.089098	0.17484	0.068866	0.41418	0.38415	0.47417	0.67874	0.80226
PRDM5_MECOM_SET_domain_LIB-1	16	-0.83505	-5.739	0	0	9.5257e-09	1.3313e-08	-0.42801	-2.9415	0	0	0.0032663	0.017065	-1.0019	-6.885	0	0	5.7795e-12	1.1691e-11	-0.20689	-1.4222	0.012663	0.024907	0.15497	0.30288	-0.052052	-0.35774	0.29592	0.38956	0.72054	0.81603	-0.51851	-3.565	5.1476e-05	0.00020492	0.00036381	0.0017323
PRDM5_NEG_CONTROL_SET_domain_LIB-1	8	-0.8963	-5.7351	0	0	9.7472e-09	1.3615e-08	-0.16033	-1.026	0.05978	0.10961	0.3049	0.59083	-0.9314	-5.9597	0	0	2.5266e-09	3.9625e-09	-0.050697	-0.32443	0.75432	0.8118	0.74561	0.86547	-0.41997	-2.6868	0.00053191	0.0016359	0.0072137	0.022133	-0.29371	-1.8797	0.011616	0.023918	0.060151	0.13747
CBX1_NEG_CONTROL_CHROMO_domain_LIB-1	6	-1.4541	-7.8035	0	0	6.022e-15	1.3241e-14	0.20078	1.0785	0.053466	0.1001	0.2808	0.56545	-1.1915	-6.3974	0	0	1.5805e-10	2.7842e-10	-0.42208	-2.2668	0.00053191	0.0014661	0.023402	0.065999	-0.2256	-1.2114	0.078844	0.12718	0.22574	0.35595	-0.13048	-0.70095	0.3262	0.41595	0.48333	0.64934
ZNF284_NEG_CONTROL_H2_C2_ZF_domain_LIB-3	8	-1.792	-9.6963	0	0	3.1268e-22	1.1753e-21	-0.089721	-0.48634	0.27074	0.37753	0.62672	0.83078	-1.276	-6.9129	0	0	4.7485e-12	9.6899e-12	-0.33411	-1.8109	0.0013727	0.0034313	0.070157	0.16256	0.21587	1.1701	0.2307	0.31649	0.24195	0.37442	-0.078023	-0.42303	0.52781	0.61228	0.67228	0.79735
ZHX1_ZHX2_Homeodomain_domain_LIB-3	16	-1.778	-12.352	0	0	4.7789e-35	4.0369e-34	-0.24666	-1.7273	0.0011496	0.003531	0.084108	0.26403	-1.9912	-13.811	0	0	2.1945e-43	5.8534e-42	-0.14769	-1.0348	0.066798	0.10713	0.30077	0.49134	-0.28258	-1.9755	0.004221	0.010053	0.048217	0.10732	-0.28548	-2.0026	0.0036376	0.0086939	0.045221	0.1094
ZHX1_HOMEZ_Homeodomain_domain_LIB-3	16	-1.7642	-11.355	0	0	7.0229e-30	4.4296e-29	-0.053117	-0.34429	0.33123	0.44169	0.73063	0.88655	-1.5895	-10.255	0	0	1.1234e-24	8.1391e-24	-0.43676	-2.8286	0	0	0.0046748	0.016472	-0.3156	-2.0415	0.0025738	0.0065646	0.041204	0.094449	-0.48432	-3.1416	0.00010295	0.00036957	0.0016805	0.006674
ZHX1_NEG_CONTROL_Homeodomain_domain_LIB-3	8	-1.3802	-8.0423	0	0	8.8165e-16	2.0594e-15	0.11669	0.68126	0.21772	0.31687	0.49571	0.75136	-1.4684	-8.5563	0	0	1.1655e-17	4.0919e-17	0.055783	0.32568	0.35343	0.44565	0.74467	0.86491	0.0042285	0.024675	0.75561	0.81679	0.98031	0.98755	-0.37365	-2.182	0.0014928	0.0039844	0.029113	0.076826
ZNF92_NEG_CONTROL_KRAB_domain_LIB-3	7	-1.2444	-7.4224	0	0	1.1499e-13	2.2745e-13	0.18146	1.0892	0.068737	0.12305	0.27606	0.55988	-0.85149	-5.0982	0	0	3.4284e-07	4.3384e-07	0.15531	0.93238	0.04209	0.071809	0.35114	0.54535	-0.39712	-2.3704	0.0041352	0.009875	0.017769	0.047212	-0.19653	-1.1813	0.11275	0.17186	0.2375	0.39797
DNAJC2_NEG_CONTROL_Myb_domain_LIB-3B	8	-1.8353	-10.303	0	0	6.8353e-25	3.0785e-24	-0.086222	-0.48817	0.28825	0.39676	0.62543	0.8304	-0.97625	-5.5195	0	0	3.4004e-08	4.7292e-08	-0.44906	-2.5399	0	0	0.011089	0.034925	-0.75244	-4.2368	0	0	2.2677e-05	0.00013008	-0.49946	-2.8309	5.1476e-05	0.00020492	0.0046412	0.016105
MSANTD4_SLTM_Kinase_domain_LIB-2A	16	-1.7819	-12.786	0	0	1.9535e-37	1.9134e-36	-0.85386	-6.1333	0	0	8.6091e-10	1.0188e-08	-1.5517	-11.142	0	0	7.8059e-29	8.3935e-28	-0.70838	-5.0896	0	0	3.5888e-07	2.6546e-06	-0.90808	-6.5178	0	0	7.1348e-11	9.5262e-10	-0.69252	-4.978	0	0	6.4246e-07	5.5968e-06
MSANTD4_NEG_CONTROL_Kinase_domain_LIB-2A	8	-1.3542	-7.1461	0	0	8.9256e-13	1.6617e-12	0.23414	1.2374	0.0090082	0.02169	0.21595	0.48632	-1.3124	-6.9276	0	0	4.2796e-12	8.7729e-12	-0.17298	-0.91397	0.10582	0.16033	0.36073	0.55533	0.32441	1.7142	0.050429	0.086696	0.0865	0.17078	0.10752	0.56829	0.19363	0.27111	0.56984	0.7218
CREB3L3_NEG_CONTROL_bZIP_CREB_ZF_domain_LIB-3	8	-1.1581	-7.636	0	0	2.241e-14	4.6796e-14	0.034096	0.22496	0.77004	0.83308	0.82201	0.92928	-0.91248	-6.0185	0	0	1.7599e-09	2.8024e-09	-0.21395	-1.4114	0.041644	0.071142	0.15811	0.30804	-0.26678	-1.7592	0.018428	0.036095	0.078535	0.15865	-0.32446	-2.141	0.0056108	0.012682	0.032276	0.083497
CREB3L3_CREB3L4_bZIP_CREB_ZF_domain_LIB-3	16	-1.2447	-10.702	0	0	9.9082e-27	5.0388e-26	0.049818	0.4286	0.51688	0.6206	0.66822	0.85525	-1.1893	-10.228	0	0	1.4836e-24	1.0648e-23	-0.31142	-2.679	0.00096088	0.0024983	0.0073852	0.024518	-0.55203	-4.7462	0	0	2.073e-06	1.4391e-05	-0.49272	-4.2394	6.8634e-05	0.0002623	2.2407e-05	0.00014133
CREB3L3_CREB3L4_bZIP_domain_LIB-3	16	-1.3725	-11.671	0	0	1.7923e-31	1.2318e-30	0.085164	0.72472	0.22618	0.32673	0.46862	0.73181	-1.2819	-10.903	0	0	1.1205e-27	1.0874e-26	-0.4282	-3.6432	0	0	0.00026927	0.0012777	-0.37082	-3.1541	0.00089224	0.0025981	0.0016099	0.0060068	-0.48329	-4.113	0.00010295	0.00036957	3.9052e-05	0.00023287
CREB3L3_NEG_CONTROL_bZIP_domain_LIB-3	8	-0.25352	-1.3199	0.053981	0.054618	0.18688	0.18916	0.26649	1.3874	0.0022135	0.0063469	0.16533	0.41291	-1.0464	-5.4472	0	0	5.117e-08	6.9898e-08	-0.25037	-1.3034	0.01685	0.032128	0.19245	0.35714	0.20486	1.0665	0.26126	0.35035	0.28621	0.42417	-0.12089	-0.62939	0.30214	0.38984	0.5291	0.68802
RGPD8_NEG_CONTROL_phospatase_domain_LIB-2B	4	-2.2705	-8.1263	0	0	4.4274e-16	1.0558e-15	0.3029	1.0865	0.016747	0.037337	0.27727	0.56119	-1.9022	-6.8156	0	0	9.3867e-12	1.8557e-11	-0.47125	-1.6901	0.0022135	0.0052418	0.091016	0.20039	-0.73837	-2.6467	0.00037749	0.0011947	0.0081279	0.024492	-0.32483	-1.1652	0.053741	0.090822	0.24396	0.40605
RGPD8_RGPD4_phospatase_domain_LIB-2B	8	-2.7554	-10.454	0	0	1.4006e-25	6.6312e-25	-0.51486	-2.1003	0	0	0.0357	0.13729	-2.7461	-10.485	0	0	1.0132e-25	8.1332e-25	-1.1643	-4.685	0	0	2.7997e-06	1.8595e-05	-0.86727	-3.4757	0	0	0.00050943	0.0021671	-0.62749	-2.5837	0	0	0.0097752	0.030637
RGPD8_RANBP1_phospatase_domain_LIB-2B	8	-2.8476	-12.999	0	0	1.2378e-38	1.3022e-37	0.44513	2.0423	0	0	0.04112	0.15338	-1.9856	-9.0938	0	0	9.5671e-20	4.2304e-19	-1.2258	-5.6178	0	0	1.9343e-08	1.6738e-07	-0.90844	-4.1626	0	0	3.1471e-05	0.00017493	-0.31739	-1.4563	0.0069149	0.015245	0.14532	0.27668
RGPD8_RANBP2_phospatase_domain_LIB-2B	8	-2.9804	-12.913	0	0	3.7955e-38	3.8774e-37	-0.79721	-3.504	0	0	0.00045829	0.0028174	-2.3826	-10.411	0	0	2.1986e-25	1.7142e-24	-1.35	-5.9235	0	0	3.1509e-09	3.003e-08	-0.18421	-0.81012	0.084746	0.13522	0.41787	0.55742	-0.092975	-0.40927	0.43933	0.52895	0.68234	0.80507
TESK1_NEG_CONTROL_Kinase_domain_LIB-2A	8	-1.0074	-6.0944	0	0	1.0987e-09	1.6324e-09	0.093944	0.56853	0.33277	0.44334	0.56968	0.80073	-1.063	-6.4311	0	0	1.2672e-10	2.252e-10	-0.40874	-2.4732	0.00010295	0.0003338	0.013391	0.041119	0.056885	0.34421	0.93965	0.95751	0.73069	0.82464	-0.096123	-0.58177	0.42229	0.51209	0.56072	0.71445
MORF4L1_MSL3_CHROMO_domain_LIB-1	16	-1.0066	-7.8654	0	0	3.6807e-15	8.2219e-15	0.23226	1.8155	0.0024022	0.0067978	0.06945	0.23033	-1.1635	-9.0908	0	0	9.8273e-20	4.3389e-19	0.059984	0.46885	0.16661	0.23709	0.63917	0.79921	0.18959	1.4818	0.17008	0.24535	0.1384	0.24622	-0.067135	-0.5248	0.47008	0.5587	0.59972	0.74342
MORF4L1_NEG_CONTROL_CHROMO_domain_LIB-1	8	-1.126	-5.7157	0	0	1.0927e-08	1.5215e-08	0.19428	0.98719	0.031434	0.06409	0.32355	0.60909	-0.9515	-4.8321	0	0	1.3513e-06	1.632e-06	0.38298	1.9462	0	0	0.051628	0.12608	-0.16322	-0.82882	0.11706	0.1787	0.40721	0.54862	-0.23121	-1.175	0.045127	0.077926	0.23998	0.40126
ZNF728_NEG_CONTROL_KRAB_domain_LIB-3	7	-0.51824	-2.8563	0.0014928	0.0015505	0.0042867	0.0045095	0.15557	0.85958	0.1203	0.19559	0.39002	0.66683	-0.79843	-4.3909	0	0	1.1289e-05	1.2776e-05	0.0070149	0.038732	0.75324	0.81086	0.9691	0.98508	0.18968	1.0447	0.3423	0.43902	0.29614	0.43441	-0.19051	-1.0566	0.12414	0.18654	0.29068	0.46091
MTA1_NEG_CONTROL_GATA_ZF_domain_LIB-3	8	-1.1444	-7.6386	0	0	2.1956e-14	4.5896e-14	0.047075	0.31424	0.66043	0.74521	0.75334	0.89663	-0.96537	-6.4438	0	0	1.165e-10	2.0767e-10	-0.20802	-1.3886	0.048147	0.080713	0.16496	0.31756	-0.081975	-0.54718	0.33658	0.43269	0.58425	0.70767	-0.26296	-1.7554	0.023164	0.043485	0.079186	0.17168
EPHA6_EPHA2_phospatase_domain_LIB-2B	16	-1.0558	-9.4798	0	0	2.5483e-21	9.0367e-21	0.12925	1.1608	0.06129	0.11208	0.24572	0.52581	-0.90944	-8.1665	0	0	3.1738e-16	9.7071e-16	-0.26227	-2.3552	0.0030885	0.0070203	0.018511	0.054445	-0.33216	-2.9822	0.0018703	0.0049613	0.0028615	0.0099803	-0.17325	-1.556	0.044115	0.076393	0.1197	0.23745
EPHA6_EPHA7_phospatase_domain_LIB-2B	16	-0.8442	-7.2991	0	0	2.8971e-13	5.5844e-13	0.14163	1.2252	0.041644	0.081198	0.22051	0.49245	-0.99108	-8.5685	0	0	1.0487e-17	3.6975e-17	-0.10064	-0.87048	0.23674	0.31989	0.38404	0.57969	-0.058699	-0.50753	0.26501	0.35457	0.61178	0.73138	-0.057367	-0.49637	0.55338	0.63659	0.61963	0.75786
EPHA6_EPHA10_phospatase_domain_LIB-2B	16	-0.98856	-9.862	0	0	6.0798e-23	2.4055e-22	-0.11812	-1.1786	0.053998	0.10098	0.23854	0.51663	-0.89674	-8.9469	0	0	3.6548e-19	1.5171e-18	-0.40203	-4.0112	8.5793e-05	0.00028066	6.0411e-05	0.00032645	-0.28597	-2.8528	0.0040323	0.0096628	0.0043339	0.014327	-0.045278	-0.45185	0.67004	0.73986	0.65138	0.78273
EPHA6_EPHA3_phospatase_domain_LIB-2B	15	-0.87989	-7.7146	0	0	1.2139e-14	2.589e-14	0.10234	0.89747	0.13155	0.21095	0.36947	0.64955	-0.80168	-7.0294	0	0	2.0739e-12	4.3824e-12	-0.24283	-2.1293	0.00096088	0.0024983	0.033226	0.087939	-0.030963	-0.27149	0.39882	0.49691	0.78602	0.86257	-0.17997	-1.5783	0.026047	0.048259	0.11449	0.22937
EPHA6_EPHA8_phospatase_domain_LIB-2B	16	-0.70904	-6.4225	0	0	1.3407e-10	2.1352e-10	0.12749	1.155	0.064636	0.11724	0.2481	0.52896	-0.68133	-6.1718	0	0	6.753e-10	1.1151e-09	-0.22218	-2.0126	0.0083734	0.017201	0.044154	0.11072	-0.31261	-2.8311	0.0026596	0.0067553	0.0046389	0.015154	-0.21717	-1.9675	0.01522	0.030211	0.049124	0.117
EPHA6_EPHB6_phospatase_domain_LIB-2B	16	-1.352	-10.794	0	0	3.6857e-27	1.9299e-26	-0.15433	-1.233	0.017776	0.039317	0.21758	0.48867	-1.2276	-9.8038	0	0	1.0844e-22	6.4292e-22	-0.19701	-1.5741	0.017004	0.032391	0.11547	0.24199	-0.13278	-1.0606	0.065477	0.1083	0.28886	0.42702	-0.4694	-3.7509	0.00010295	0.00036957	0.00017619	0.00090667
EPHA6_NEG_CONTROL_phospatase_domain_LIB-2B	8	-0.91908	-5.9596	0	0	2.5278e-09	3.666e-09	0.22474	1.4576	0.012491	0.028809	0.14496	0.38037	-0.76615	-4.9684	0	0	6.7501e-07	8.3426e-07	-0.035225	-0.22845	0.88751	0.91385	0.8193	0.90829	0.06446	0.41801	0.89561	0.92382	0.67594	0.78201	0.16551	1.0735	0.052574	0.089135	0.28305	0.45165
KLF4_NEG_CONTROL_H2_C2_ZF_domain_LIB-3	8	-0.86393	-4.5722	0	0	4.8258e-06	5.7339e-06	-0.29056	-1.5382	0.00077213	0.002457	0.12399	0.34419	-1.179	-6.2364	0	0	4.4782e-10	7.5202e-10	-0.00013692	-0.00072519	0.79598	0.84538	0.99942	0.99968	-0.028075	-0.14861	0.5798	0.66675	0.88186	0.9252	-0.085912	-0.45525	0.47958	0.56746	0.64893	0.78134
SIM1_SIM2_HLH_or_HLH_or_HMG_SOX_domain_domain_LIB-3	15	-1.2371	-8.943	0	0	3.7884e-19	1.1437e-18	-0.082147	-0.59487	0.14832	0.23227	0.55193	0.78962	-0.98414	-7.1217	0	0	1.0662e-12	2.3134e-12	-0.19324	-1.3992	0.0095573	0.019357	0.16174	0.3126	-0.039584	-0.2865	0.34873	0.44521	0.77449	0.85415	-0.13122	-0.95079	0.11321	0.17247	0.34171	0.51748
SIM1_NPAS1_HLH_or_HLH_or_HMG_SOX_domain_domain_LIB-3	16	-1.4244	-11.768	0	0	5.7315e-32	4.0686e-31	0.07218	0.5966	0.31561	0.42534	0.55077	0.78844	-1.3146	-10.862	0	0	1.7403e-27	1.6627e-26	-0.55136	-4.5565	0	0	5.2006e-06	3.3362e-05	-0.4762	-3.9346	5.1476e-05	0.00019139	8.3327e-05	0.00042693	-0.32874	-2.7173	0.0015786	0.0041582	0.006581	0.02178
SIM1_NEG_CONTROL_HLH_or_HLH_or_HMG_SOX_domain_domain_LIB-3	8	-0.50097	-3.0616	0.00046328	0.00048833	0.0022018	0.002342	0.17531	1.0714	0.054873	0.10227	0.28399	0.56872	-0.63447	-3.8774	0	0	0.00010557	0.00011383	0.1313	0.80245	0.056314	0.092425	0.42229	0.61636	0.019148	0.11701	0.84154	0.88449	0.90685	0.94058	-0.23727	-1.4502	0.040288	0.070521	0.14702	0.27941
EP300_NEG_CONTROL_ZZ_ZF_domain_LIB-3	8	-1.5627	-5.8095	0	0	6.2653e-09	8.8723e-09	-1.9074	-7.0639	0	0	1.6195e-12	2.4263e-11	-1.9193	-7.1288	0	0	1.0122e-12	2.2024e-12	-2.0279	-7.5071	0	0	6.0444e-14	8.9294e-13	-1.1248	-4.1766	0	0	2.9584e-05	0.00016554	-0.86826	-3.2327	0	0	0.0012265	0.0050747
KCTD9_NEG_CONTROL_BTB_POZ_domain_LIB-1	8	-1.2983	-7.0499	0	0	1.791e-12	3.2578e-12	0.013958	0.075971	0.94935	0.96306	0.93944	0.97769	-1.6323	-8.8524	0	0	8.5683e-19	3.3959e-18	-0.28742	-1.5638	0.0058854	0.012448	0.11786	0.24562	-0.13731	-0.74664	0.16958	0.24487	0.45528	0.59406	-0.12217	-0.66538	0.29719	0.38438	0.50581	0.66867
KCTD9_KCTD5_BTB_POZ_domain_LIB-1	16	-1.7962	-14.281	0	0	2.8948e-46	4.223e-45	-0.070021	-0.55733	0.21855	0.31775	0.5773	0.80482	-1.3591	-10.813	0	0	2.9945e-27	2.8126e-26	-0.42135	-3.3533	3.4317e-05	0.00011845	0.00079842	0.0034089	-0.61104	-4.8609	0	0	1.1686e-06	8.4813e-06	-0.46491	-3.7008	0.00010295	0.00036957	0.00021496	0.0010777
KCTD9_KCTD5_BTB_domain_LIB-3B	16	-1.7962	-14.281	0	0	2.8948e-46	4.223e-45	-0.070021	-0.55733	0.21855	0.31775	0.5773	0.80482	-1.3591	-10.813	0	0	2.9945e-27	2.8126e-26	-0.42135	-3.3533	3.4317e-05	0.00011845	0.00079842	0.0034089	-0.61104	-4.8609	0	0	1.1686e-06	8.4813e-06	-0.46491	-3.7008	0.00010295	0.00036957	0.00021496	0.0010777
KCTD9_NEG_CONTROL_BTB_domain_LIB-3B	8	-1.5845	-8.6776	0	0	4.0418e-18	1.1311e-17	-0.2099	-1.1536	0.014568	0.032971	0.24865	0.52976	-1.4369	-7.8794	0	0	3.2885e-15	9.1568e-15	-0.1637	-0.89986	0.12835	0.18978	0.3682	0.56351	-0.33667	-1.848	0.0042382	0.010088	0.064596	0.1356	-0.16807	-0.92452	0.14386	0.21124	0.35521	0.53111
ZNF765_NEG_CONTROL_KRAB_domain_LIB-3	8	-1.1403	-6.745	0	0	1.5303e-11	2.6166e-11	-0.019121	-0.1135	0.75455	0.82158	0.90964	0.96483	-1.0251	-6.0722	0	0	1.2616e-09	2.0373e-09	0.33717	2.0033	0	0	0.045146	0.11275	0.039733	0.2356	0.96115	0.97326	0.81375	0.88093	-0.025545	-0.15186	0.90558	0.93048	0.8793	0.93132
ZNF765_NEG_CONTROL_H2_C2_ZF_domain_LIB-3	8	-1.0709	-6.0424	0	0	1.5184e-09	2.233e-09	0.16418	0.93166	0.074176	0.13116	0.35151	0.63572	-1.3876	-7.806	0	0	5.9043e-15	1.605e-14	0.081467	0.46228	0.2106	0.28911	0.64388	0.80122	-0.15535	-0.87788	0.1314	0.19679	0.38001	0.52142	-0.015483	-0.088009	0.98473	0.9893	0.92987	0.96015
ZNF484_NEG_CONTROL_H2_C2_ZF_domain_LIB-3	8	-1.0978	-6.2488	0	0	4.1375e-10	6.3439e-10	0.11643	0.66423	0.21867	0.31788	0.50654	0.75894	-0.99689	-5.6789	0	0	1.3555e-08	1.9634e-08	-0.01883	-0.10741	0.9635	0.97193	0.91447	0.96019	0.17367	0.99022	0.36688	0.46473	0.32207	0.46192	0.10044	0.57335	0.22346	0.30448	0.56641	0.71957
RPS6KA6_RPS6KA4_Kinase_domain_LIB-2A	16	-1.4807	-11.545	0	0	7.8156e-31	5.1761e-30	-0.029293	-0.22896	0.54262	0.64512	0.8189	0.92833	-1.2876	-10.05	0	0	9.1807e-24	6.0423e-23	-0.35597	-2.7815	0.0002059	0.00060991	0.0054113	0.018733	-0.4714	-3.6789	5.1476e-05	0.00019139	0.00023422	0.0010867	-0.29561	-2.3115	0.0030371	0.0074276	0.020803	0.058093
RPS6KA6_RPS6KA5_Kinase_domain_LIB-2A	16	-1.5211	-12.63	0	0	1.4413e-36	1.3333e-35	0.13676	1.1404	0.048868	0.092875	0.25414	0.53562	-1.2692	-10.559	0	0	4.6307e-26	3.8582e-25	-0.17533	-1.4615	0.030422	0.053744	0.14389	0.28616	-0.43933	-3.6543	0.0002059	0.00068182	0.00025793	0.0011818	-0.19401	-1.6186	0.026579	0.049143	0.10554	0.21505
RPS6KA6_RPS6KA3_Kinase_domain_LIB-2A	15	-1.332	-6.7722	0	0	1.2686e-11	2.1781e-11	-0.11873	-0.60958	0.040803	0.079812	0.54214	0.7824	-1.0864	-5.5506	0	0	2.8464e-08	3.9882e-08	-0.10538	-0.54138	0.2023	0.27972	0.58825	0.76016	0.19019	0.97606	0.16163	0.23526	0.32903	0.46934	-0.10781	-0.55614	0.20189	0.28031	0.57811	0.72793
RPS6KA6_RPS6KB1_Kinase_domain_LIB-2A	16	-0.98965	-5.3796	0	0	7.4634e-08	9.842e-08	-1.4693	-7.9796	0	0	1.4684e-15	2.6701e-14	-0.58206	-3.1646	0	0	0.001553	0.0016112	-1.907	-10.347	0	0	4.3153e-25	1.3099e-23	-2.0466	-11.078	0	0	1.6046e-28	1.0165e-26	-1.9281	-10.478	0	0	1.0858e-25	6.732e-24
RPS6KA6_RPS6KB2_Kinase_domain_LIB-2A	14	-0.99968	-7.3409	0	0	2.1219e-13	4.1249e-13	0.048057	0.35334	0.55214	0.65385	0.72384	0.88244	-1.2579	-9.2317	0	0	2.6648e-20	1.2519e-19	-0.30224	-2.2213	8.5793e-05	0.00028066	0.026333	0.072683	0.0090139	0.066232	0.68557	0.75996	0.94719	0.96728	-0.25684	-1.8893	0.0030371	0.0074276	0.058845	0.13518
RPS6KA6_NEG_CONTROL_Kinase_domain_LIB-2A	8	-0.79054	-5.2206	0	0	1.7832e-07	2.2949e-07	-0.13611	-0.899	0.10599	0.17583	0.36865	0.64919	-0.68283	-4.5099	0	0	6.4856e-06	7.4493e-06	-0.21009	-1.3876	0.045813	0.077391	0.16526	0.31803	-0.36717	-2.4239	0.0020419	0.0053531	0.015355	0.041885	-0.15053	-0.9945	0.19279	0.27016	0.31998	0.49557
SON_NEG_CONTROL_DSRM_domain_LIB-1	8	-3.1719	-10.8	0	0	3.4376e-27	1.8017e-26	-1.5109	-5.278	0	0	1.3057e-07	1.2185e-06	-3.0244	-10.371	0	0	3.3511e-25	2.5714e-24	-1.6408	-5.7281	0	0	1.0153e-08	8.9997e-08	-1.331	-4.6404	0	0	3.4773e-06	2.3259e-05	-1.5831	-5.5586	0	0	2.7195e-08	2.8918e-07
SON_TARBP2_DSRM_domain_LIB-1	16	-3.1355	-15.381	0	0	2.2051e-53	4.1589e-52	-1.7365	-8.6754	0	0	4.1193e-18	8.9413e-17	-2.7059	-13.428	0	0	4.1605e-41	1.004e-39	-2.1716	-10.794	0	0	3.6546e-27	1.2241e-25	-2.2531	-11.084	0	0	1.4963e-28	9.5983e-27	-2.0644	-10.364	0	0	3.6131e-25	2.1597e-23
DDX43_DDX53_KH_domain_LIB-1	16	-1.4961	-8.9047	0	0	5.352e-19	1.5979e-18	0.068652	0.40955	0.34204	0.45299	0.68213	0.86169	-1.3635	-8.1212	0	0	4.6178e-16	1.3901e-15	-0.2725	-1.6252	0.0024365	0.0056845	0.10412	0.22261	0.061507	0.36679	0.91524	0.9395	0.71378	0.81093	-0.23382	-1.3954	0.010347	0.021574	0.1629	0.30202
DDX43_NEG_CONTROL_KH_domain_LIB-1	8	-1.1247	-5.9333	0	0	2.9697e-09	4.2845e-09	-0.14621	-0.77165	0.083425	0.14447	0.44032	0.70792	-0.93366	-4.9267	0	0	8.3635e-07	1.0267e-06	-0.34615	-1.8267	0.00087509	0.0022927	0.06774	0.15763	0.34094	1.7995	0.038126	0.068086	0.071946	0.14769	-0.083747	-0.44209	0.49221	0.57934	0.65842	0.78786
DDX43_IGF2BP3_KH_domain_LIB-1	16	-1.4055	-9.3014	0	0	1.3856e-20	4.6653e-20	-0.23266	-1.5411	0.0019389	0.0056458	0.1233	0.34285	-1.3616	-9.013	0	0	2.0052e-19	8.5331e-19	-0.69331	-4.5907	0	0	4.417e-06	2.8508e-05	0.033957	0.2249	0.86096	0.89889	0.82205	0.88647	-0.26676	-1.7675	0.0053363	0.012153	0.077153	0.16834
UBE2R2_NEG_CONTROL_NOA36_ZF_domain_LIB-3	3	-1.7302	-6.1873	0	0	6.1222e-10	9.2809e-10	0.20361	0.73531	0.16869	0.25834	0.46215	0.72677	-1.0554	-3.8009	0	0	0.0001442	0.00015461	-0.32731	-1.1804	0.057601	0.094232	0.23783	0.41787	-0.38631	-1.3895	0.053946	0.091809	0.16469	0.28054	-0.53442	-1.9307	0.0091798	0.019405	0.053518	0.12514
PRDM14_NEG_CONTROL_H2_C2_ZF_domain_LIB-3	8	-1.1728	-6.6372	0	0	3.1968e-11	5.3391e-11	0.18545	1.0521	0.041283	0.08059	0.29276	0.57808	-0.80974	-4.5897	0	0	4.4385e-06	5.1601e-06	0.16308	0.92521	0.019544	0.036671	0.35486	0.54881	-0.053247	-0.30173	0.45822	0.55514	0.76286	0.84785	0.10601	0.60179	0.19894	0.27703	0.54731	0.70305
PRDM14_NEG_CONTROL_C2_H2_ZF_domain_LIB-3	8	-1.5776	-9.8318	0	0	8.2109e-23	3.2149e-22	-0.07673	-0.47945	0.33603	0.44626	0.63162	0.83337	-1.0773	-6.7269	0	0	1.7334e-11	3.3457e-11	0.00017891	0.0011181	0.79331	0.84299	0.99911	0.9995	0.14966	0.93502	0.46402	0.56053	0.34978	0.4912	-0.044528	-0.27838	0.75758	0.81281	0.78072	0.87476
SP9_NEG_CONTROL_C2_H2_ZF_domain_LIB-3	8	-0.94623	-5.9045	0	0	3.5369e-09	5.0759e-09	0.22317	1.3927	0.013212	0.030315	0.16371	0.41072	-0.73416	-4.5814	0	0	4.619e-06	5.3619e-06	-0.15128	-0.94407	0.16458	0.23478	0.34513	0.53897	0.1424	0.88865	0.49411	0.58902	0.37419	0.51582	0.12567	0.78424	0.13358	0.19819	0.4329	0.60444
ZNF16_NEG_CONTROL_C2_H2_ZF_domain_LIB-3	8	-1.0738	-5.9494	0	0	2.6906e-09	3.893e-09	-0.36715	-2.0368	3.4317e-05	0.00013689	0.041675	0.1549	-1.1734	-6.5008	0	0	7.988e-11	1.4462e-10	-0.30369	-1.6854	0.0034146	0.0076893	0.091914	0.20188	-0.46321	-2.5641	0.00013727	0.00047393	0.010345	0.030071	-0.36034	-2.0024	0.0020762	0.0052966	0.045244	0.10943
ZNF343_NEG_CONTROL_H2_C2_ZF_domain_LIB-3	6	-1.2767	-6.3743	0	0	1.8378e-10	2.8925e-10	0.13349	0.66796	0.21201	0.31034	0.50416	0.75737	-1.3273	-6.6279	0	0	3.406e-11	6.396e-11	-0.091484	-0.45768	0.5063	0.59676	0.64718	0.80333	-0.35039	-1.7505	0.010861	0.02277	0.080036	0.1611	-0.13506	-0.67606	0.30879	0.39704	0.499	0.66291
ZNF665_NEG_CONTROL_KRAB_domain_LIB-3	8	-1.3182	-6.6564	0	0	2.8056e-11	4.7107e-11	0.29175	1.4741	0.00077213	0.002457	0.14046	0.37345	-1.1772	-5.9455	0	0	2.7569e-09	4.3081e-09	0.056463	0.28527	0.34937	0.44167	0.77544	0.8831	0.40445	2.0434	0.011857	0.024613	0.041013	0.094142	-0.10018	-0.50619	0.40118	0.49104	0.61273	0.75321
PTPN4_NEG_CONTROL_phospatase_domain_LIB-2B	8	-0.97185	-5.4631	0	0	4.6797e-08	6.2538e-08	-0.0022829	-0.012837	0.90197	0.93064	0.98976	0.99596	-0.64776	-3.6422	0	0	0.0002703	0.00028655	0.18335	1.0311	0.0088881	0.018134	0.3025	0.49327	0.11744	0.66031	0.61093	0.69331	0.50905	0.64422	0.0053029	0.029824	0.84633	0.88371	0.97621	0.98655
PTPN4_MYLIP_phospatase_domain_LIB-2B	16	-0.92271	-7.2545	0	0	4.0312e-13	7.6852e-13	0.27154	2.1365	0.00060055	0.0019575	0.03264	0.12788	-1.3481	-10.592	0	0	3.2598e-26	2.7613e-25	-0.018974	-0.14927	0.93804	0.95275	0.88134	0.94221	-0.13421	-1.0552	0.063538	0.10556	0.29133	0.42935	-0.033116	-0.26061	0.79837	0.84629	0.79439	0.88337
PTPN4_EPB41L1_phospatase_domain_LIB-2B	16	-1.2095	-10.414	0	0	2.1437e-25	1.0019e-24	0.0044311	0.038205	0.93984	0.9569	0.96952	0.98912	-0.91142	-7.8544	0	0	4.0179e-15	1.1066e-14	-0.14807	-1.2766	0.065992	0.10608	0.20175	0.36998	-0.025779	-0.22216	0.43543	0.53347	0.82419	0.88737	-0.28837	-2.4873	0.0034317	0.0082628	0.012873	0.038632
OGFOD3_NEG_CONTROL_RNA_demethyl_domain_LIB-1	8	-0.4024	-2.4518	0.0034489	0.0035563	0.014215	0.01477	-0.29493	-1.7967	0.00060055	0.0019575	0.072381	0.23671	-0.97037	-5.9107	0	0	3.4074e-09	5.2689e-09	-0.098056	-0.59743	0.40686	0.49955	0.55022	0.7292	-0.21793	-1.3273	0.048318	0.083474	0.1844	0.30617	-0.24053	-1.4657	0.037886	0.066838	0.14272	0.27281
TRDMT1_NEG_CONTROL_Methyltrans_domain_LIB-1	8	-1.2086	-6.4414	0	0	1.1837e-10	1.8924e-10	0.3947	2.1087	1.7159e-05	6.9662e-05	0.034968	0.13501	-1.0431	-5.5646	0	0	2.6277e-08	3.6965e-08	0.20899	1.1165	0.0028655	0.0065593	0.26422	0.44889	0.37354	1.9949	0.021139	0.040795	0.046051	0.10334	0.19619	1.0485	0.022649	0.042677	0.2944	0.4651
ZFP92_NEG_CONTROL_H2_C2_ZF_domain_LIB-3	8	-0.88158	-5.3127	0	0	1.0799e-07	1.4114e-07	0.49625	2.9923	0	0	0.0027684	0.014674	-0.79739	-4.8062	0	0	1.538e-06	1.8511e-06	-0.026629	-0.16055	0.96507	0.97296	0.87245	0.9361	-0.024119	-0.14537	0.60019	0.68318	0.88442	0.92691	0.090609	0.54642	0.26601	0.35134	0.58478	0.73253
ZNF148_NEG_CONTROL_H2_C2_ZF_domain_LIB-3	8	-0.58118	-3.5425	3.4317e-05	3.7566e-05	0.00039637	0.00043275	0.075888	0.46271	0.44278	0.55261	0.64357	0.83985	-0.81465	-4.9644	0	0	6.8924e-07	8.5122e-07	-0.049788	-0.30355	0.76194	0.81809	0.76147	0.87502	-0.31393	-1.9114	0.0068977	0.01532	0.055958	0.12088	-0.33766	-2.0596	0.0038778	0.0091982	0.039438	0.097724
MEIS2_PKNOX1_Homeodomain_domain_LIB-3	16	-0.75481	-5.5181	0	0	3.4273e-08	4.6211e-08	-0.44567	-3.2564	0	0	0.0011284	0.0065439	-1.1591	-8.4588	0	0	2.7023e-17	9.1035e-17	-0.28225	-2.0645	0.0019389	0.0046502	0.038967	0.10018	-0.29478	-2.1512	0.003569	0.0086938	0.031459	0.075574	-0.24682	-1.8089	0.0078586	0.01691	0.070463	0.15655
MEIS2_NEG_CONTROL_Homeodomain_domain_LIB-3	8	-1.17	-6.7784	0	0	1.2148e-11	2.0881e-11	0.1848	1.0746	0.042279	0.082284	0.28257	0.56681	-0.99597	-5.7792	0	0	7.5066e-09	1.1155e-08	0.056625	0.32922	0.34828	0.44049	0.74199	0.86362	-0.56384	-3.2627	1.7159e-05	6.6711e-05	0.0011037	0.0043114	-0.30759	-1.7896	0.0084248	0.017995	0.073512	0.16185
MEIS2_MEIS1_Homeodomain_domain_LIB-3	14	-0.87173	-6.1383	0	0	8.3385e-10	1.2509e-09	0.084885	0.59932	0.24672	0.35144	0.54896	0.78724	-1.0992	-7.7327	0	0	1.053e-14	2.7837e-14	-0.047699	-0.3367	0.71369	0.77811	0.73635	0.86078	-0.34801	-2.4461	0.00017159	0.00058275	0.014441	0.039812	-0.32298	-2.2834	0.00025738	0.00083682	0.022407	0.061905
ATP13A5_NEG_CONTROL_phospatase_domain_LIB-2B	16	-1.3484	-10.648	0	0	1.7767e-26	8.8654e-26	0.16046	1.2704	0.022272	0.047773	0.20393	0.46814	-0.81034	-6.4115	0	0	1.4411e-10	2.5477e-10	0.014317	0.11334	0.53209	0.62051	0.90976	0.95801	-0.069642	-0.55088	0.22116	0.30546	0.58172	0.70579	-0.12753	-1.0101	0.13435	0.19924	0.31243	0.48725
ARHGEF10_NEG_CONTROL_phospatase_domain_LIB-2B	8	-0.65369	-3.9527	1.7159e-05	1.8957e-05	7.7271e-05	8.6703e-05	0.26374	1.5961	0.0025051	0.0070548	0.11046	0.31791	-0.77577	-4.6905	0	0	2.7249e-06	3.2206e-06	0.057751	0.34945	0.34163	0.43344	0.72675	0.8544	0.082404	0.49824	0.79406	0.84719	0.61831	0.73653	0.010164	0.061542	0.80719	0.85331	0.95093	0.97117
ARHGEF10_ARHGEF17_phospatase_domain_LIB-2B	15	-1.8089	-13.407	0	0	5.4735e-41	6.4705e-40	-0.060517	-0.45143	0.26937	0.37607	0.65168	0.84442	-1.8642	-13.822	0	0	1.8714e-43	5.0376e-42	-0.21812	-1.6269	0.003243	0.0073327	0.10376	0.22197	-0.63443	-4.7175	0	0	2.387e-06	1.6424e-05	-0.60553	-4.5192	0	0	6.2074e-06	4.3931e-05
ZNF711_NEG_CONTROL_H2_C2_ZF_domain_LIB-3	8	-0.60107	-3.274	3.4317e-05	3.7566e-05	0.0010605	0.0011419	0.012373	0.067426	0.96416	0.97326	0.94624	0.98012	-1.0505	-5.715	0	0	1.0971e-08	1.6042e-08	-0.0038818	-0.021157	0.82998	0.87069	0.98312	0.99335	-0.22223	-1.2088	0.044904	0.078412	0.22674	0.357	-0.41698	-2.2743	0.00048044	0.0014606	0.022949	0.063058
ZNF18_NEG_CONTROL_C2_H2_ZF_domain_LIB-3	8	-0.5596	-3.2085	8.5793e-05	9.2661e-05	0.0013341	0.0014312	0.25989	1.4912	0.0029341	0.0081235	0.1359	0.36608	-0.85363	-4.8915	0	0	1.0008e-06	1.2231e-06	-0.031585	-0.18117	0.91989	0.9392	0.85624	0.92719	0.023793	0.13635	0.86757	0.90362	0.89155	0.93096	0.16077	0.92308	0.059609	0.099371	0.35597	0.53194
ACPP_NEG_CONTROL_phospatase_domain_LIB-2B	8	-1.5469	-8.0626	0	0	7.4698e-16	1.755e-15	0.1651	0.86746	0.072409	0.12852	0.38569	0.66366	-1.119	-5.8606	0	0	4.6128e-09	7.0229e-09	0.1937	1.0179	0.0057653	0.012218	0.30874	0.50064	-0.1666	-0.87306	0.11083	0.17069	0.38263	0.52367	-0.10271	-0.54012	0.38768	0.47742	0.58911	0.73626
NF2_RDX_phospatase_domain_LIB-2B	15	-1.1365	-8.0346	0	0	9.3847e-16	2.1864e-15	-0.018608	-0.13194	0.65935	0.74435	0.89503	0.95968	-1.4963	-10.558	0	0	4.655e-26	3.8756e-25	-0.39128	-2.7715	0	0	0.0055794	0.019201	-0.46406	-3.2787	0	0	0.001043	0.0040989	-0.13819	-0.9811	0.092965	0.14535	0.32654	0.50213
NF2_EZR_phospatase_domain_LIB-2B	16	-0.86084	-5.7687	0	0	7.9889e-09	1.1229e-08	0.1016	0.6824	0.14228	0.22441	0.49498	0.75056	-0.98828	-6.6213	0	0	3.5596e-11	6.6748e-11	-0.40558	-2.7195	8.5793e-05	0.00028066	0.0065383	0.022099	0.044562	0.29883	0.94849	0.96397	0.76507	0.84914	-0.33824	-2.2741	0.0013898	0.0037448	0.022958	0.063069
NF2_NEG_CONTROL_phospatase_domain_LIB-2B	7	-1.1425	-5.5304	0	0	3.1955e-08	4.3199e-08	0.22522	1.0908	0.022924	0.048911	0.27538	0.5598	-0.80692	-3.9072	0	0	9.3362e-05	0.00010087	-0.30177	-1.4613	0.0092828	0.018876	0.14395	0.28617	0.07547	0.36544	0.84007	0.88334	0.71478	0.81188	0.11583	0.56104	0.19801	0.27585	0.57477	0.72537
NF2_MSN_phospatase_domain_LIB-2B	15	-0.76254	-5.3622	0	0	8.2194e-08	1.0812e-07	0.039971	0.28148	0.62306	0.71368	0.77834	0.90977	-0.82528	-5.8042	0	0	6.4658e-09	9.6771e-09	-0.25485	-1.7934	0.0004976	0.0013826	0.072916	0.1677	-0.074922	-0.52664	0.19013	0.26934	0.59844	0.71971	-0.044985	-0.31722	0.6708	0.74031	0.75108	0.85421
RFX7_NEG_CONTROL_RFX_domain_LIB-3	8	-1.344	-6.6598	0	0	2.7413e-11	4.6048e-11	0.16436	0.81548	0.073799	0.13063	0.4148	0.68954	-0.96741	-4.7976	0	0	1.6058e-06	1.9312e-06	0.47386	2.3514	0	0	0.018703	0.054941	0.5659	2.8078	0.00015443	0.00052755	0.0049878	0.016105	0.52687	2.6148	0	0	0.0089285	0.028342
RFX7_RFX5_RFX_domain_LIB-3	16	-1.4843	-11.968	0	0	5.2484e-33	3.975e-32	-0.030311	-0.24471	0.5319	0.63529	0.80668	0.92284	-1.3118	-10.582	0	0	3.6058e-26	3.0302e-25	0.0014178	0.011447	0.68118	0.75123	0.99087	0.99678	-0.15222	-1.2284	0.044029	0.077034	0.21928	0.34859	-0.30782	-2.4857	0.0024365	0.0061207	0.01293	0.038774
KLHL1_NEG_CONTROL_BTB_POZ_domain_LIB-1	8	-0.48777	-2.9733	0.00054907	0.0005773	0.0029466	0.0031183	0.35812	2.1832	5.1476e-05	0.00020053	0.029021	0.11625	-0.61044	-3.721	0	0	0.00019847	0.00021169	-0.038217	-0.23296	0.86122	0.89541	0.81579	0.9063	-0.20415	-1.244	0.061376	0.10254	0.21348	0.34228	-0.2685	-1.6369	0.020676	0.039392	0.10165	0.20911
KLHL1_KLHL4_BTB_POZ_domain_LIB-1	16	-0.67122	-5.301	1.7159e-05	1.8957e-05	1.1514e-07	1.5014e-07	0.20386	1.612	0.0060055	0.015237	0.10697	0.31225	-0.61828	-4.8852	0	0	1.0332e-06	1.2607e-06	-0.051207	-0.40475	0.66356	0.73654	0.68566	0.83079	-0.048506	-0.38287	0.3128	0.4076	0.70182	0.80192	-0.039098	-0.30942	0.73368	0.79271	0.757	0.85816
ZNF419_NEG_CONTROL_H2_C2_ZF_domain_LIB-3	8	-0.59674	-3.6526	3.4317e-05	3.7566e-05	0.00025964	0.00028521	-0.18086	-1.107	0.034574	0.069375	0.26828	0.55141	-0.95573	-5.8455	0	0	5.0504e-09	7.6501e-09	0.045039	0.27583	0.42536	0.51829	0.78268	0.88699	0.16776	1.0268	0.38905	0.48756	0.30451	0.44361	0.025076	0.15368	0.68859	0.75505	0.87786	0.93055
ZNF419_NEG_CONTROL_KRAB_domain_LIB-3	7	-1.0715	-5.5146	0	0	3.4963e-08	4.7113e-08	0.080561	0.41552	0.44806	0.55744	0.67776	0.86025	-0.8181	-4.2159	0	0	2.488e-05	2.7619e-05	0.2038	1.0515	0.0091112	0.018547	0.29304	0.48217	0.23249	1.1987	0.21984	0.30411	0.23065	0.36154	0.063713	0.32889	0.45003	0.53934	0.74224	0.84891
ZNF560_NEG_CONTROL_H2_C2_ZF_domain_LIB-3	8	-0.83937	-4.2089	0	0	2.5657e-05	2.9453e-05	0.27264	1.3676	0.0016987	0.0050216	0.17145	0.42143	-0.82655	-4.1449	0	0	3.3994e-05	3.748e-05	0.13904	0.69741	0.044149	0.074949	0.48554	0.67633	0.3713	1.8623	0.022032	0.042292	0.062563	0.13218	0.17476	0.87669	0.041575	0.072578	0.38065	0.55586
PCGF6_NEG_CONTROL_C3_H_ZF_domain_LIB-3	8	-1.8736	-8.8399	0	0	9.5773e-19	2.8148e-18	0.18378	0.87215	0.043394	0.083978	0.38312	0.66139	-1.3429	-6.3591	0	0	2.029e-10	3.5399e-10	-0.28932	-1.3723	0.0055251	0.011756	0.16997	0.32488	-0.88216	-4.169	0	0	3.0599e-05	0.00017041	-0.5629	-2.6717	0	0	0.0075471	0.024572
PCGF6_PCGF3_C3_H_ZF_domain_LIB-3	16	-2.3532	-15.186	0	0	4.3499e-52	7.8731e-51	0.24174	1.574	0.001836	0.0053836	0.11549	0.32786	-1.6413	-10.654	0	0	1.6668e-26	1.452e-25	-0.61324	-3.9887	0	0	6.6442e-05	0.00035702	-0.45205	-2.9382	0.00015443	0.00052755	0.0033015	0.011352	-0.10026	-0.65298	0.24586	0.32871	0.51377	0.67497
METTL21A_NEG_CONTROL_Methyltrans_domain_LIB-1	8	-0.85235	-5.4376	0	0	5.399e-08	7.1929e-08	0.14633	0.93449	0.11398	0.18671	0.35005	0.6346	-0.77753	-4.9623	0	0	6.9676e-07	8.5987e-07	-0.043253	-0.27618	0.81759	0.86127	0.78241	0.88699	-0.074424	-0.47481	0.36563	0.46344	0.63492	0.74981	-0.45595	-2.9125	0.00012011	0.00042709	0.0035856	0.012887
METTL21A_METTL23_Methyltrans_domain_LIB-1	16	-1.4568	-10.759	0	0	5.3874e-27	2.7786e-26	-0.32471	-2.4102	5.1476e-05	0.00020053	0.015946	0.069873	-1.5288	-11.292	0	0	1.4332e-29	1.633e-28	-0.60664	-4.4979	0	0	6.8643e-06	4.3296e-05	-0.38169	-2.8263	0.00073782	0.0022012	0.0047091	0.015345	-0.40859	-3.0396	0.00025738	0.00083682	0.0023688	0.0089762
WNK1_NEG_CONTROL_Kinase_domain_LIB-2A	8	-2.3612	-11.489	0	0	1.4944e-30	9.7015e-30	-0.52123	-2.5439	0	0	0.010961	0.0504	-1.4115	-6.8862	0	0	5.7294e-12	1.1598e-11	-1.2342	-6.0188	0	0	1.7574e-09	1.7185e-08	-1.5318	-7.4553	0	0	8.9653e-14	1.672e-12	-1.3293	-6.4882	0	0	8.6847e-11	1.2912e-09
WNK1_NRBP2_Kinase_domain_LIB-2A	12	-2.2904	-13.822	0	0	1.8861e-43	2.4619e-42	-0.63423	-3.8395	0	0	0.00012326	0.00081866	-1.7475	-10.569	0	0	4.156e-26	3.475e-25	-1.428	-8.6341	0	0	5.9215e-18	1.2088e-16	-1.6733	-10.09	0	0	6.1362e-24	2.7939e-22	-1.2731	-7.709	0	0	1.2682e-14	3.0541e-13
WNK1_WNK4_Kinase_domain_LIB-2A	16	-2.3056	-15.014	0	0	5.9525e-51	1.0248e-49	-0.537	-3.5291	0	0	0.00041693	0.0025754	-1.754	-11.49	0	0	1.4896e-30	1.8452e-29	-1.3506	-8.8452	0	0	9.1377e-19	1.9871e-17	-1.8673	-12.109	0	0	9.4792e-34	9.1314e-32	-1.3687	-8.998	0	0	2.2991e-19	9.0536e-18
WNK1_WNK2_Kinase_domain_LIB-2A	16	-2.1746	-13.457	0	0	2.7975e-41	3.3444e-40	-1.2893	-7.9941	0	0	1.3054e-15	2.3887e-14	-1.6402	-10.174	0	0	2.589e-24	1.8049e-23	-1.6765	-10.382	0	0	2.9856e-25	9.1581e-24	-1.9417	-11.974	0	0	4.8878e-33	4.6319e-31	-1.4128	-8.7734	0	0	1.7327e-18	6.2336e-17
SORL1_NEG_CONTROL_phospatase_domain_LIB-2B	8	-1.398	-6.3514	0	0	2.134e-10	3.3441e-10	0.18857	0.86573	0.037577	0.074477	0.38664	0.66411	-1.1016	-5.03	0	0	4.9037e-07	6.1268e-07	0.11483	0.52717	0.091112	0.14092	0.59807	0.768	0.17808	0.81605	0.35026	0.44687	0.41447	0.55437	0.085502	0.39331	0.29087	0.37789	0.69409	0.81293
CUX1_ONECUT1_Homeodomain_domain_LIB-3	16	-0.68701	-5.5037	0	0	3.7194e-08	5.0027e-08	-0.018882	-0.15128	0.65618	0.74177	0.87975	0.95381	-1.0889	-8.7214	0	0	2.7479e-18	1.0266e-17	0.17823	1.4281	0.0023507	0.0055175	0.15326	0.30028	-0.22543	-1.8055	0.010055	0.021282	0.071004	0.14607	-0.042419	-0.33993	0.69895	0.76422	0.73391	0.8423
CUX1_CUX2_Homeodomain_domain_LIB-3	16	-1.7899	-14.388	0	0	6.1858e-47	9.2915e-46	0.01912	0.15428	0.87567	0.91205	0.87739	0.95284	-1.3356	-10.76	0	0	5.3077e-27	4.8599e-26	-0.037929	-0.30606	0.82033	0.86282	0.75956	0.87381	-0.40888	-3.2947	0.00041181	0.0012872	0.00098543	0.003895	-0.34139	-2.7558	0.0012697	0.0034588	0.0058552	0.019702
CUX1_NEG_CONTROL_Homeodomain_domain_LIB-3	8	-0.93588	-5.8406	0	0	5.2023e-09	7.4075e-09	0.12262	0.76561	0.19269	0.28699	0.44391	0.71113	-0.94026	-5.8685	0	0	4.3977e-09	6.7137e-09	0.45632	2.8496	0	0	0.0043768	0.015525	-0.23323	-1.4554	0.036839	0.066102	0.14556	0.25526	0.14796	0.92406	0.08152	0.13008	0.35545	0.53124
BRAF_RAF1_Kinase_domain_LIB-2A	16	-2.1733	-17.513	0	0	1.1459e-68	3.6e-67	-0.18345	-1.4861	0.0074983	0.018486	0.13726	0.3683	-1.3865	-11.219	0	0	3.2983e-29	3.6579e-28	-0.54128	-4.3832	0	0	1.1693e-05	7.1173e-05	-0.012198	-0.098793	0.51961	0.6111	0.9213	0.94897	-0.12064	-0.97775	0.15762	0.22814	0.3282	0.50421
BRAF_KSR2_Kinase_domain_LIB-2A	16	-1.3755	-9.9905	0	0	1.6776e-23	6.8878e-23	-0.12447	-0.9065	0.044029	0.085051	0.36467	0.64559	-1.4468	-10.509	0	0	7.8586e-26	6.4011e-25	-0.43633	-3.1763	0	0	0.0014918	0.0059753	-0.33042	-2.4029	0.0018703	0.0049613	0.016264	0.044027	-0.52916	-3.8564	5.1476e-05	0.00020492	0.00011506	0.00061632
BRAF_NEG_CONTROL_Kinase_domain_LIB-2A	8	-1.0064	-6.3789	0	0	1.7836e-10	2.8112e-10	-0.083711	-0.53089	0.29967	0.40945	0.59549	0.81564	-1.1168	-7.0788	0	0	1.4545e-12	3.1228e-12	-0.010228	-0.064869	0.88663	0.91311	0.94828	0.97651	-0.15962	-1.0119	0.12342	0.18671	0.3116	0.45029	-0.037829	-0.23999	0.80923	0.85494	0.81034	0.89351
ANKMY2_NEG_CONTROL_MYND_ZF_domain_LIB-3	8	-0.93637	-5.7852	0	0	7.2442e-09	1.0206e-08	0.22071	1.3643	0.01443	0.032743	0.17248	0.42298	-0.99807	-6.1666	0	0	6.9794e-10	1.1511e-09	-0.089426	-0.55272	0.46306	0.55495	0.58045	0.75385	0.043929	0.27146	0.98521	0.98966	0.78604	0.86257	-0.1525	-0.94281	0.1862	0.26235	0.34578	0.52122
UHMK1_NEG_CONTROL_Kinase_domain_LIB-2A	8	-0.75681	-4.6449	0	0	3.4025e-06	4.0815e-06	-0.12392	-0.76064	0.13844	0.21945	0.44687	0.71382	-0.79486	-4.8786	0	0	1.0684e-06	1.3021e-06	-0.18063	-1.1087	0.089705	0.1391	0.26754	0.45313	-0.21536	-1.3215	0.050583	0.086898	0.18633	0.30863	-0.37421	-2.2975	0.0014756	0.0039431	0.021589	0.060001
UHMK1_TP53RK_Kinase_domain_LIB-2A	16	-4.4798	-23.501	0	0	3.9612e-122	5.1302e-120	-3.1619	-17.066	0	0	2.6667e-65	5.4532e-63	-3.2406	-17.704	0	0	3.9266e-70	2.8428e-68	-3.1207	-16.899	0	0	4.5379e-64	7.4498e-62	-3.1206	-16.678	0	0	1.8809e-62	2.4359e-59	-3.3639	-18.519	0	0	1.449e-76	2.1111e-73
USP24_NEG_CONTROL_Methyltrans_domain_LIB-1	4	-1.9211	-6.4311	0	0	1.2669e-10	2.0206e-10	-0.15429	-0.5197	0.20782	0.30527	0.60328	0.81994	-1.2244	-4.1185	0	0	3.8138e-05	4.1953e-05	-0.39667	-1.3357	0.0092313	0.018778	0.18166	0.34163	0.33125	1.116	0.1493	0.22003	0.26444	0.40051	-0.18102	-0.61021	0.26774	0.35331	0.54172	0.69895
MORC4_MORC3_CW_domain_LIB-1	16	-1.4811	-12.13	0	0	7.3465e-34	5.8292e-33	-0.13789	-1.1306	0.029101	0.060089	0.25821	0.54037	-1.1445	-9.3803	0	0	6.5757e-21	3.2727e-20	-0.25229	-2.0687	0.003895	0.0086674	0.038573	0.099492	-0.31275	-2.5633	0.0026596	0.0067553	0.010369	0.030126	-0.32696	-2.6817	0.0016129	0.004239	0.0073245	0.023928
MORC4_NEG_CONTROL_CW_domain_LIB-1	8	-1.182	-6.9286	0	0	4.2489e-12	7.53e-12	0.014115	0.082796	0.94801	0.96204	0.93401	0.97645	-1.0319	-6.0507	0	0	1.4422e-09	2.3148e-09	-0.029251	-0.17158	0.94128	0.95538	0.86377	0.93129	-0.0098752	-0.057912	0.67687	0.75218	0.95382	0.97134	0.058969	0.34596	0.44542	0.53507	0.72937	0.83974
NANP_HDHD3_phospatase_domain_LIB-2B	32	-0.7455	-8.7237	0	0	2.6921e-18	7.6387e-18	-0.024828	-0.29066	0.41335	0.52449	0.77131	0.90632	-0.80769	-9.4519	0	0	3.3287e-21	1.7115e-20	-0.17757	-2.0786	0.0007035	0.0018807	0.037656	0.097581	-0.071087	-0.8317	0.058614	0.098444	0.40558	0.54691	-0.3226	-3.7784	0	0	0.00015784	0.00082207
NANP_NEG_CONTROL_phospatase_domain_LIB-2B	16	-1.1302	-8.9511	0	0	3.519e-19	1.0654e-18	-0.040607	-0.32192	0.4327	0.54312	0.74751	0.89381	-0.93475	-7.4072	0	0	1.29e-13	3.0492e-13	0.030946	0.24536	0.3691	0.46176	0.80618	0.90051	0.10003	0.79282	0.62171	0.70287	0.42788	0.56804	-0.22899	-1.816	0.011548	0.023789	0.069374	0.15458
TBX21_NEG_CONTROL_T-box_domain_LIB-3	8	-1.4031	-6.1521	0	0	7.6474e-10	1.1505e-09	0.09622	0.42316	0.31956	0.42962	0.67218	0.85787	-1.0378	-4.5589	0	0	5.1426e-06	5.9472e-06	-0.1966	-0.86437	0.062732	0.1015	0.38739	0.58215	0.34361	1.511	0.036119	0.065019	0.1308	0.23553	0.11484	0.50531	0.16743	0.23987	0.61334	0.75357
TBX21_EOMES_T-box_domain_LIB-3	15	-1.4683	-10.715	0	0	8.6141e-27	4.3922e-26	-0.15546	-1.1394	0.0083047	0.020234	0.25455	0.53596	-1.2048	-8.8117	0	0	1.2329e-18	4.8064e-18	-0.54288	-3.9746	0	0	7.049e-05	0.00037621	-0.26157	-1.9139	0.00077213	0.0022983	0.055636	0.1204	-0.49511	-3.6324	0	0	0.00028082	0.0013788
TBX21_TBR1_T-box_domain_LIB-3	16	-1.2705	-10.143	0	0	3.5678e-24	1.5295e-23	-0.025693	-0.20539	0.58104	0.67841	0.83727	0.93671	-1.2479	-9.9656	0	0	2.1564e-23	1.3631e-22	-0.32387	-2.5884	0.00065202	0.0017532	0.0096428	0.030912	-0.47123	-3.7624	5.1476e-05	0.00019139	0.0001683	0.00080496	-0.41362	-3.3074	0.00025738	0.00083682	0.00094159	0.0040055
NR2C1_NR2C2_C4_ZF_domain_LIB-3	15	-1.2606	-8.7184	0	0	2.8215e-18	7.9862e-18	-1.3055	-9.0132	0	0	2.0004e-19	4.7104e-18	-1.127	-7.7991	0	0	6.2355e-15	1.6903e-14	-0.18106	-1.254	0.016266	0.031153	0.20985	0.3807	-1.4297	-9.8414	0	0	7.4687e-23	3.0762e-21	-1.0515	-7.2827	0	0	3.2718e-13	6.81e-12
NR2C1_NEG_CONTROL_Nuclear_receptor_domain_LIB-3	8	-0.628	-3.6832	1.7159e-05	1.8957e-05	0.00023029	0.0002534	0.29835	1.7501	0.00061771	0.0020078	0.080095	0.25494	-0.58437	-3.4276	0	0	0.00060905	0.00063835	-0.1083	-0.63525	0.34734	0.43944	0.52527	0.70953	-0.057821	-0.33908	0.4371	0.53506	0.73455	0.82749	0.036982	0.21695	0.59715	0.67629	0.82824	0.90376
NR2C1_NR2C2_Nuclear_receptor_domain_LIB-3	16	-1.2347	-8.0973	0	0	5.6195e-16	1.33e-15	-1.1542	-7.5612	0	0	3.995e-14	6.6617e-13	-1.2796	-8.3926	0	0	4.7548e-17	1.5621e-16	-0.27523	-1.8068	0.0022821	0.0053661	0.070794	0.16382	-1.3539	-8.8438	0	0	9.2511e-19	2.7025e-17	-0.94538	-6.2072	0	0	5.3926e-10	7.3516e-09
NR2C1_NEG_CONTROL_C4_ZF_domain_LIB-3	8	-1.2418	-7.5159	0	0	5.6517e-14	1.1457e-13	0.14267	0.86444	0.12399	0.20036	0.38735	0.66464	-1.2703	-7.6892	0	0	1.4804e-14	3.8534e-14	0.090688	0.54949	0.17037	0.24176	0.58267	0.75512	0.16287	0.98664	0.40863	0.50683	0.32382	0.46363	0.021181	0.12837	0.71953	0.78126	0.89786	0.94154
ZFHX4_NEG_CONTROL_RRM_domain_LIB-1	8	-0.93213	-5.9398	0	0	2.853e-09	4.1208e-09	-0.042997	-0.27418	0.56016	0.66159	0.78395	0.91205	-1.0357	-6.6	0	0	4.1129e-11	7.6704e-11	-0.25792	-1.6444	0.013624	0.026582	0.10009	0.21597	-0.57378	-3.6521	1.7159e-05	6.6711e-05	0.00026007	0.0011902	-0.4926	-3.1423	5.1476e-05	0.00020492	0.0016761	0.0066612
BSX_BARX1_Homeodomain_domain_LIB-3	12	-1.037	-8.7631	0	0	1.8987e-18	5.4471e-18	0.1627	1.375	0.033991	0.068346	0.16912	0.41864	-0.84663	-7.1547	0	0	8.3832e-13	1.8392e-12	-0.40328	-3.408	5.1476e-05	0.00017632	0.0006543	0.0028553	0.17912	1.5138	0.26428	0.35375	0.13008	0.23468	0.19314	1.6323	0.0077042	0.01663	0.10261	0.21072
BSX_NEG_CONTROL_Homeodomain_domain_LIB-3	8	-0.63997	-3.8836	1.7159e-05	1.8957e-05	0.00010293	0.000115	0.38621	2.3438	1.7159e-05	6.9662e-05	0.019086	0.081016	-0.95579	-5.7998	0	0	6.6384e-09	9.9202e-09	0.13219	0.80225	0.054719	0.090263	0.42241	0.61637	0.1778	1.0789	0.35118	0.44778	0.28062	0.41811	0.27343	1.6594	0.0014585	0.0039009	0.097026	0.20181
SREK1_NEG_CONTROL_Kinase_domain_LIB-2A	4	0.36565	1.1425	0.047855	0.048462	0.25324	0.25576	-0.16307	-0.50943	0.18411	0.27651	0.61045	0.82284	-0.90968	-2.8415	0	0	0.0044896	0.0046057	-0.32386	-1.0117	0.031314	0.055036	0.31167	0.50382	-0.4356	-1.3602	0.015323	0.030777	0.17375	0.29263	-0.47974	-1.4989	0.0063315	0.014127	0.13389	0.25923
SUPT20HL1_NEG_CONTROL_RRM_domain_LIB-1	4	-2.062	-7.7225	0	0	1.1406e-14	2.4377e-14	0.22126	0.83927	0.085587	0.14753	0.40132	0.67717	-1.6418	-6.1877	0	0	6.1048e-10	1.0136e-09	-0.31102	-1.1785	0.038143	0.065837	0.2386	0.41878	-0.71331	-2.6902	0.00051476	0.0015852	0.0071416	0.021952	-0.42305	-1.6053	0.014671	0.029306	0.10843	0.21957
ZNF182_NEG_CONTROL_KRAB_domain_LIB-3	8	-0.99487	-5.3373	0	0	9.4345e-08	1.2373e-07	-0.079612	-0.4272	0.32083	0.43088	0.66923	0.85603	-1.0481	-5.6232	0	0	1.8744e-08	2.6739e-08	-0.01807	-0.096965	0.95664	0.96718	0.92275	0.96429	0.39732	2.1321	0.013778	0.028072	0.033001	0.07863	0.17195	0.92281	0.044749	0.077377	0.35611	0.53208
ZNF461_NEG_CONTROL_C2_H2_ZF_domain_LIB-3	8	-0.96458	-5.7419	0	0	9.3635e-09	1.3096e-08	0.13776	0.82059	0.13912	0.22018	0.41188	0.68721	-0.88283	-5.2565	0	0	1.4684e-07	1.9226e-07	0.073956	0.44053	0.24803	0.33215	0.65955	0.81157	0.01799	0.10712	0.83471	0.87961	0.9147	0.94594	0.018656	0.11115	0.73946	0.79785	0.91149	0.94894
ZNF57_NEG_CONTROL_KRAB_domain_LIB-3	8	-0.60363	-3.5341	1.7159e-05	1.8957e-05	0.00040911	0.00044637	0.099996	0.58551	0.29921	0.40896	0.5582	0.79295	-1.1374	-6.6576	0	0	2.7837e-11	5.2673e-11	0.0090155	0.052789	0.71405	0.77821	0.9579	0.98122	0.10698	0.62632	0.66259	0.73991	0.5311	0.66386	-0.17119	-1.0025	0.13662	0.20206	0.31611	0.4912
ZNF57_NEG_CONTROL_H2_C2_ZF_domain_LIB-3	8	-0.82718	-4.7879	0	0	1.6851e-06	2.0505e-06	-0.04725	-0.27353	0.5278	0.63117	0.78445	0.91205	-1.2145	-7.0285	0	0	2.0872e-12	4.4098e-12	0.024136	0.13973	0.58605	0.66951	0.88887	0.94645	0.013999	0.081035	0.81198	0.86212	0.93541	0.9592	-0.14425	-0.83519	0.21253	0.29223	0.40361	0.5774
BAZ2B_BAZ2A_BROMO_domain_LIB-1	16	-1.3197	-9.1031	0	0	8.7815e-20	2.7799e-19	-0.25008	-1.7291	0.0010467	0.0032378	0.083784	0.26351	-1.2767	-8.8123	0	0	1.2258e-18	4.78e-18	-0.29315	-2.0271	0.0014928	0.0037076	0.042652	0.1077	-0.94263	-6.4859	0	0	8.8195e-11	1.1642e-09	-0.95957	-6.638	0	0	3.1786e-11	5e-10
BAZ2B_BAZ1B_BROMO_domain_LIB-1	16	-1.4374	-11.266	0	0	1.9421e-29	1.1809e-28	-0.40711	-3.1954	0	0	0.0013965	0.0079829	-1.1223	-8.8053	0	0	1.3055e-18	5.0776e-18	-0.52058	-4.0857	0	0	4.3943e-05	0.00024426	-0.49874	-3.9109	1.7159e-05	6.6711e-05	9.197e-05	0.0004669	-0.62007	-4.8703	0	0	1.1142e-06	9.3366e-06
BAZ2B_NEG_CONTROL_BROMO_domain_LIB-1	8	-1.0102	-5.5757	0	0	2.4649e-08	3.3588e-08	-0.065932	-0.36441	0.4005	0.5122	0.71555	0.87878	-1.0006	-5.5247	0	0	3.3001e-08	4.5934e-08	-0.20935	-1.1569	0.046603	0.078565	0.2473	0.42824	-0.41038	-2.2634	0.00072066	0.0021533	0.023609	0.059862	-0.30531	-1.6887	0.0089911	0.019037	0.091273	0.19221
PYGO1_NEG_CONTROL_PHD_domain_LIB-1	8	-0.36189	-2.2652	0.0078586	0.0080436	0.023503	0.024265	-0.0030357	-0.018998	0.89492	0.92557	0.98484	0.99486	-0.58446	-3.6569	0	0	0.00025526	0.00027095	-0.061275	-0.38349	0.66697	0.73941	0.70135	0.83924	0.22758	1.4237	0.20046	0.28138	0.15453	0.2672	-0.027443	-0.17199	0.8908	0.91947	0.86345	0.92291
PYGO1_PYGO2_PHD_domain_LIB-1	15	-1.4923	-9.7298	0	0	2.2509e-22	8.5348e-22	-0.584	-3.8251	0	0	0.00013074	0.00086489	-1.0734	-7.0314	0	0	2.0441e-12	4.3217e-12	-0.66163	-4.3332	0	0	1.4696e-05	8.8208e-05	-0.28131	-1.8417	0.00030885	0.00099613	0.065513	0.13722	-0.11484	-0.75628	0.16958	0.24256	0.44948	0.62045
HOXB13_NEG_CONTROL_Homeodomain_domain_LIB-3	8	-1.2688	-8.445	0	0	3.0393e-17	7.9519e-17	-0.05133	-0.3425	0.49792	0.60358	0.73197	0.88707	-1.0563	-7.0394	0	0	1.9311e-12	4.0992e-12	-0.29259	-1.9517	0.0049417	0.010667	0.050975	0.12488	-0.17384	-1.1586	0.099194	0.1553	0.24662	0.37993	-0.061592	-0.41133	0.63725	0.71216	0.68083	0.80377
NR4A1_NR4A2_C4_ZF_domain_LIB-3	15	-1.2542	-8.8979	0	0	5.692e-19	1.6973e-18	0.12934	0.9217	0.051561	0.097108	0.35668	0.63991	-1.1422	-8.1138	0	0	4.9074e-16	1.4739e-15	-0.01403	-0.09996	0.87531	0.90445	0.92038	0.96318	-0.0081544	-0.058011	0.54218	0.63202	0.95374	0.97134	-0.011223	-0.080075	0.9536	0.96578	0.93618	0.96328
NR4A1_NEG_CONTROL_C4_ZF_domain_LIB-3	8	-1.101	-6.9166	0	0	4.6262e-12	8.1788e-12	-0.061364	-0.38601	0.42996	0.54068	0.69949	0.87229	-1.0892	-6.8444	0	0	7.6783e-12	1.5336e-11	0.12071	0.75951	0.076956	0.12122	0.44755	0.64026	-0.12624	-0.79355	0.19578	0.27587	0.42746	0.5676	0.0097837	0.061584	0.81019	0.85548	0.95089	0.97117
HOXC13_NEG_CONTROL_Homeodomain_domain_LIB-3	6	-0.67732	-3.601	0.00010295	0.00011091	0.00031705	0.00034736	0.20333	1.0811	0.050377	0.095325	0.27964	0.56434	-1.0894	-5.7907	0	0	7.0074e-09	1.0447e-08	-0.26733	-1.4213	0.025172	0.045694	0.15524	0.30334	0.074402	0.39555	0.84684	0.88878	0.69243	0.79472	-0.29054	-1.5449	0.029753	0.054221	0.12236	0.24145
TAL2_NEG_CONTROL_HLH_or_HLH_or_HMG_SOX_domain_domain_LIB-3	8	-1.0629	-6.0975	0	0	1.0773e-09	1.6014e-09	0.14891	0.85676	0.10753	0.17774	0.39158	0.66834	-0.98812	-5.6736	0	0	1.3979e-08	2.0214e-08	-0.20003	-1.1501	0.057618	0.094246	0.25009	0.43174	0.020989	0.1206	0.85233	0.89277	0.90401	0.93822	-0.10396	-0.59865	0.38131	0.47133	0.54941	0.70489
SP110_NEG_CONTROL_SAND_domain_LIB-3	8	-1.0097	-5.7237	0	0	1.0425e-08	1.4529e-08	0.12543	0.71219	0.18228	0.27471	0.47635	0.73775	-0.8659	-4.9122	0	0	9.0042e-07	1.1037e-06	0.10755	0.61068	0.11165	0.16799	0.54141	0.72248	-0.0043497	-0.024676	0.70657	0.77625	0.98031	0.98755	0.15168	0.86177	0.074605	0.12056	0.38881	0.56361
VSX2_NEG_CONTROL_Homeodomain_domain_LIB-3	6	-1.1064	-6.1323	0	0	8.6615e-10	1.298e-09	-0.16372	-0.90787	0.09523	0.16131	0.36395	0.64539	-0.99206	-5.4998	0	0	3.8018e-08	5.2605e-08	-0.53659	-2.9748	0	0	0.0029314	0.010903	-0.43008	-2.3834	0.0020419	0.0053531	0.017155	0.045924	-0.37495	-2.0797	0.00628	0.014028	0.037553	0.093911
DYRK2_DYRK3_Kinase_domain_LIB-2A	16	-0.95077	-6.6682	0	0	2.5902e-11	4.3604e-11	0.15833	1.1147	0.024056	0.051019	0.26497	0.5479	-1.1771	-8.2456	0	0	1.6427e-16	5.1568e-16	-0.28583	-2.009	0.001836	0.0044454	0.044534	0.11151	-0.38506	-2.6957	0.00065202	0.0019653	0.007024	0.021682	-0.097805	-0.6897	0.25903	0.34368	0.49038	0.65587
DYRK2_DYRK1B_Kinase_domain_LIB-2A	16	-1.0732	-8.9322	0	0	4.1763e-19	1.2575e-18	-0.096404	-0.80408	0.10559	0.17525	0.42135	0.69444	-0.97568	-8.1277	0	0	4.3757e-16	1.321e-15	-0.33479	-2.791	0.00048044	0.0013388	0.0052538	0.018253	-0.23818	-1.983	0.0079444	0.017331	0.047373	0.10578	-0.29092	-2.4293	0.0033116	0.0080199	0.015128	0.044304
DYRK2_NEG_CONTROL_Kinase_domain_LIB-2A	8	-0.0718	-0.26524	0.55863	0.55988	0.79083	0.79246	-0.12983	-0.47869	0.12215	0.19805	0.63216	0.83337	-1.1892	-4.3652	0	0	1.27e-05	1.4332e-05	-0.28116	-1.0361	0.0072581	0.015107	0.30014	0.49067	-0.16837	-0.61903	0.1081	0.16702	0.5359	0.66743	-0.10364	-0.38325	0.3825	0.47244	0.70154	0.81847
INSR_INSRR_Kinase_domain_LIB-2A	16	-1.0569	-7.8395	0	0	4.5233e-15	1.0042e-14	-0.9236	-6.8461	0	0	7.5914e-12	1.0687e-10	-0.89258	-6.6232	0	0	3.515e-11	6.5933e-11	-0.64061	-4.7522	0	0	2.0119e-06	1.3587e-05	-0.61408	-4.5512	0	0	5.3353e-06	3.4339e-05	-0.85223	-6.3266	0	0	2.506e-10	3.5449e-09
INSR_MUSK_Kinase_domain_LIB-2A	16	-1.0685	-8.1462	0	0	3.7542e-16	8.9854e-16	-0.76366	-5.8204	0	0	5.8709e-09	6.3955e-08	-0.9277	-7.0765	0	0	1.478e-12	3.171e-12	-0.3595	-2.7429	0.00018874	0.00056237	0.0060894	0.020742	-0.6297	-4.7955	0	0	1.623e-06	1.1465e-05	-0.85159	-6.5003	0	0	8.0149e-11	1.2008e-09
INSR_IGF1R_Kinase_domain_LIB-2A	12	-2.2855	-12.27	0	0	1.3177e-34	1.087e-33	-0.97335	-5.2872	0	0	1.2418e-07	1.1626e-06	-1.2471	-6.7854	0	0	1.1573e-11	2.2679e-11	-0.58487	-3.186	0	0	0.0014425	0.0057997	-0.85594	-4.6392	0	0	3.497e-06	2.3359e-05	-1.4152	-7.7106	0	0	1.2522e-14	3.0281e-13
INSR_NEG_CONTROL_Kinase_domain_LIB-2A	8	-1.3339	-6.8923	0	0	5.4895e-12	9.6568e-12	-0.69506	-3.5964	0	0	0.0003226	0.002027	-0.98057	-5.0789	0	0	3.7972e-07	4.7926e-07	-0.54162	-2.8053	0	0	0.0050264	0.017562	-0.37834	-1.9572	0.0016301	0.0044341	0.050323	0.11092	-0.5712	-2.9643	0	0	0.0030339	0.011129
PRKD1_PRKD3_phospatase_domain_LIB-2B	16	-1.4205	-10.941	0	0	7.3489e-28	4.0196e-27	0.047162	0.36546	0.54465	0.647	0.71477	0.8784	-1.0395	-8.0361	0	0	9.2719e-16	2.7134e-15	0.0085881	0.066554	0.59683	0.67929	0.94694	0.97608	-0.14853	-1.1484	0.047409	0.082208	0.25079	0.38499	0.054802	0.42523	0.31325	0.40194	0.67067	0.79663
PRKD1_NEG_CONTROL_phospatase_domain_LIB-2B	8	-0.86134	-4.3117	0	0	1.6202e-05	1.877e-05	0.080672	0.40412	0.41205	0.52347	0.68612	0.86328	-1.063	-5.3197	0	0	1.0391e-07	1.3817e-07	-0.16834	-0.84312	0.11666	0.1746	0.39916	0.593	0.45476	2.2781	0.0039979	0.0095944	0.022719	0.058021	0.32022	1.6048	0.00012011	0.00042709	0.10853	0.21975
EGR3_NEG_CONTROL_C2_H2_ZF_domain_LIB-3	8	-0.79057	-4.9958	0	0	5.8586e-07	7.2934e-07	0.050008	0.3162	0.6367	0.7256	0.75185	0.89596	-0.74849	-4.731	0	0	2.2341e-06	2.6559e-06	-0.064189	-0.40585	0.64393	0.71965	0.68485	0.83049	-0.51504	-3.2501	1.7159e-05	6.6711e-05	0.0011535	0.0044817	-0.21234	-1.3432	0.065426	0.10739	0.17921	0.32335
CIR1_NEG_CONTROL_RRM_domain_LIB-1	4	-0.70231	-2.4362	0.0015786	0.0016391	0.014842	0.015411	-0.1183	-0.41097	0.3269	0.43712	0.6811	0.86152	-1.0574	-3.6571	0	0	0.00025508	0.00027079	-0.90698	-3.1225	0	0	0.0017935	0.0070363	-0.43904	-1.5127	0.014653	0.029601	0.13036	0.235	-0.60327	-2.1011	0.0012526	0.0034313	0.035634	0.090136
NSD3_NEG_CONTROL_PWWP_domain_LIB-1	8	-0.9756	-5.5796	0	0	2.4104e-08	3.2861e-08	-0.063084	-0.36095	0.41893	0.52955	0.71814	0.88062	-1.1836	-6.768	0	0	1.3057e-11	2.5486e-11	-0.45565	-2.6065	0	0	0.0091486	0.029449	-0.14234	-0.81414	0.15812	0.23074	0.41557	0.55542	-0.20568	-1.1772	0.073885	0.11958	0.23913	0.40035
CXXC1_NEG_CONTROL_CXXC_domain_LIB-1	7	-3.3475	-13.639	0	0	2.3438e-42	2.9502e-41	-1.5456	-6.3921	0	0	1.6366e-10	2.0556e-09	-2.1005	-8.6841	0	0	3.817e-18	1.4084e-17	-1.9075	-7.8736	0	0	3.447e-15	5.683e-14	-0.87958	-3.6428	0	0	0.00026972	0.001229	-0.74688	-3.1001	3.4317e-05	0.00014498	0.0019343	0.0075278
CXXC1_MBD1_CXXC_domain_LIB-1	16	-3.6667	-23.068	0	0	9.6784e-118	1.0256e-115	-1.5803	-10.116	0	0	4.6779e-24	1.4126e-22	-2.2014	-14.082	0	0	4.8825e-45	1.4122e-43	-1.7117	-10.953	0	0	6.4012e-28	2.2474e-26	-0.6208	-3.9844	0	0	6.7648e-05	0.0003528	-0.60392	-3.8827	0	0	0.00010329	0.00055971
KDM4C_NEG_CONTROL_TUDOR_domain_LIB-1	8	-0.7471	-4.2118	0	0	2.5339e-05	2.9095e-05	0.24866	1.4025	0.0047529	0.012383	0.16075	0.40627	-0.85837	-4.8389	0	0	1.3058e-06	1.5798e-06	0.25693	1.4493	0.00024022	0.00070387	0.14726	0.29132	-0.039869	-0.22474	0.52018	0.61164	0.82218	0.88653	-0.24512	-1.3828	0.034386	0.061482	0.16671	0.30708
KDM4C_KDM4A_TUDOR_domain_LIB-1	16	-2.18	-15.512	0	0	2.8737e-54	5.5456e-53	-0.85081	-6.0868	0	0	1.1517e-09	1.3478e-08	-1.3417	-9.5995	0	0	8.0347e-22	4.3927e-21	-0.63211	-4.5262	0	0	6.0055e-06	3.8147e-05	-0.79437	-5.6757	0	0	1.3809e-08	1.3792e-07	-1.0571	-7.5758	0	0	3.5694e-14	8.142e-13
ZFP36L1_ZFP36_C3_H_ZF_domain_LIB-3	15	-1.6417	-12.144	0	0	6.2083e-34	4.9429e-33	-0.13979	-1.036	0.01721	0.038195	0.30022	0.58556	-1.6817	-12.442	0	0	1.551e-35	2.6982e-34	-0.26398	-1.9563	0.00025738	0.00074981	0.050429	0.12372	-0.32983	-2.4429	5.1476e-05	0.00019139	0.014569	0.040124	-0.38546	-2.8575	0	0	0.0042702	0.014983
ZFP36L1_ZFP36_CCCF_ZF_domain_LIB-3	15	-1.9921	-15.41	0	0	1.4035e-53	2.6644e-52	0.13608	1.0547	0.039019	0.076876	0.29155	0.57701	-1.6266	-12.595	0	0	2.2362e-36	4.0664e-35	-0.25132	-1.9477	0.00054907	0.0015055	0.051455	0.12576	-0.23138	-1.7928	0.0028655	0.0071705	0.073008	0.1495	-0.13886	-1.0763	0.091404	0.14339	0.28178	0.45011
ZFP36L1_ZFP36L2_C3_H_ZF_domain_LIB-3	14	-2.6069	-19.368	0	0	1.4419e-83	6.7497e-82	-0.68397	-5.0973	0	0	3.4461e-07	3.0756e-06	-2.0199	-15.037	0	0	4.1871e-51	1.5445e-49	-0.75781	-5.6475	0	0	1.6278e-08	1.417e-07	-0.13165	-0.98122	0.072375	0.11818	0.32648	0.46624	-0.28331	-2.1122	0.0012697	0.0034588	0.034672	0.088337
ZFP36L1_ZFP36L2_CCCF_ZF_domain_LIB-3	14	-2.8176	-19.76	0	0	6.5383e-87	3.328e-85	-0.8318	-5.8832	0	0	4.0248e-09	4.4722e-08	-1.9629	-13.858	0	0	1.1384e-43	3.093e-42	-0.71838	-5.0824	0	0	3.7262e-07	2.7437e-06	-0.39637	-2.8038	3.4317e-05	0.00013136	0.0050502	0.016286	-0.38079	-2.6961	1.7159e-05	7.5614e-05	0.0070157	0.023048
ZFP36L1_NEG_CONTROL_C3_H_ZF_domain_LIB-3	8	-0.98464	-5.5982	0	0	2.1665e-08	2.9607e-08	0.098527	0.56078	0.30717	0.41671	0.57495	0.80374	-0.85442	-4.8601	0	0	1.1731e-06	1.4246e-06	0.10523	0.59896	0.11858	0.17721	0.5492	0.72851	0.28955	1.6477	0.08732	0.13874	0.099407	0.19051	0.055907	0.31834	0.46484	0.5535	0.75023	0.85389
ZFP36L1_NEG_CONTROL_CCCF_ZF_domain_LIB-3	8	-1.1967	-7.8859	0	0	3.122e-15	7.0184e-15	0.046015	0.30336	0.66894	0.75203	0.76162	0.90109	-1.0668	-7.0311	0	0	2.0485e-12	4.3304e-12	0.053311	0.35146	0.36922	0.46186	0.72524	0.85362	-0.054274	-0.35775	0.45364	0.55079	0.72053	0.81603	-0.17262	-1.1381	0.13334	0.19791	0.25506	0.41838
ZNF830_NEG_CONTROL_U1_ZF_domain_LIB-3	4	-2.4406	-8.0561	0	0	7.8787e-16	1.8478e-15	-0.93362	-3.0963	0	0	0.0019597	0.010831	-1.7624	-5.8403	0	0	5.2097e-09	7.878e-09	-0.84295	-2.7963	0	0	0.0051692	0.018007	-1.3175	-4.3587	0	0	1.3087e-05	7.8385e-05	-0.93033	-3.0882	5.1476e-05	0.00020492	0.0020136	0.0078003
APBB2_APBB3_phospatase_domain_LIB-2B	16	-1.4176	-11.48	0	0	1.6604e-30	1.0722e-29	-0.1071	-0.86871	0.076682	0.13492	0.385	0.66302	-1.2676	-10.272	0	0	9.4195e-25	6.9314e-24	-0.12151	-0.9856	0.13723	0.20058	0.32433	0.518	-0.40683	-3.2967	0.00041181	0.0012872	0.00097825	0.0038692	-0.32341	-2.6243	0.0017502	0.0045648	0.0086833	0.027654
APBB2_NEG_CONTROL_phospatase_domain_LIB-2B	8	-0.63858	-4.0225	1.7159e-05	1.8957e-05	5.7572e-05	6.5031e-05	0.0022206	0.013989	0.94319	0.95898	0.98884	0.99596	-0.63167	-3.9792	0	0	6.9155e-05	7.5179e-05	-0.12327	-0.77657	0.27267	0.35912	0.43741	0.63061	-0.31105	-1.9589	0.0073439	0.016175	0.05013	0.1106	-0.27556	-1.7361	0.017622	0.034354	0.082544	0.17732
LARP4_NEG_CONTROL_RRM_domain_LIB-1	8	-1.7374	-8.8937	0	0	5.9119e-19	1.7619e-18	0.43421	2.2266	1.7159e-05	6.9662e-05	0.025975	0.10631	-1.6668	-8.5358	0	0	1.3919e-17	4.8358e-17	-0.14725	-0.75495	0.17716	0.24985	0.45028	0.64319	-0.88995	-4.5565	0	0	5.2018e-06	3.3536e-05	-0.5012	-2.5701	5.1476e-05	0.00020492	0.010166	0.031683
TDRKH_NEG_CONTROL_KH_domain_LIB-1	8	-1.4255	-8.9285	0	0	4.3177e-19	1.2984e-18	-0.42318	-2.6526	0	0	0.0079881	0.038207	-1.1944	-7.4845	0	0	7.1803e-14	1.7447e-13	-0.27351	-1.7146	0.0088195	0.018026	0.086413	0.19292	0.0052047	0.032626	0.76138	0.82119	0.97397	0.98408	-0.22208	-1.3926	0.053792	0.090896	0.16375	0.30297
SNRPD2_NEG_CONTROL_LSM_domain_LIB-1	8	-2.8519	-10.953	0	0	6.4184e-28	3.5239e-27	-1.3249	-5.1633	0	0	2.427e-07	2.1997e-06	-2.9792	-11.434	0	0	2.8427e-30	3.4444e-29	-1.4587	-5.6819	0	0	1.3317e-08	1.1645e-07	-1.28	-4.9758	0	0	6.4964e-07	4.9524e-06	-0.86832	-3.397	0	0	0.00068126	0.0029999
EPB41L4A_EPB41L4B_phospatase_domain_LIB-2B	14	-0.6144	-3.163	0	0	0.0015614	0.0016695	0.33738	1.7389	0	0	0.082046	0.25917	-0.58223	-2.9985	0	0	0.002713	0.0027994	-0.081406	-0.41931	0.38454	0.47721	0.67499	0.8228	-0.027688	-0.14245	0.443	0.54088	0.88672	0.92771	-0.17928	-0.92449	0.036222	0.064262	0.35523	0.53111
EPB41L4A_NEG_CONTROL_phospatase_domain_LIB-2B	8	-0.97579	-5.2429	0	0	1.5809e-07	2.0411e-07	0.13868	0.74942	0.13626	0.217	0.4536	0.71964	-1.0974	-5.894	0	0	3.7699e-09	5.7995e-09	0.11614	0.6278	0.08744	0.13588	0.53013	0.71313	0.51209	2.7677	0.0010467	0.0030034	0.0056458	0.017897	0.37309	2.022	0	0	0.043181	0.1053
ZNF441_NEG_CONTROL_KRAB_domain_LIB-3	6	-1.121	-4.0587	0	0	4.9336e-05	5.5897e-05	-0.23049	-0.8409	0.019372	0.042332	0.4004	0.67629	-0.62765	-2.2926	0	0	0.021869	0.022164	-0.46586	-1.6959	0.00013727	0.00043609	0.089914	0.19843	0.22313	0.81495	0.27095	0.36139	0.4151	0.55499	-0.093921	-0.34507	0.49025	0.57739	0.73004	0.83998
TTC14_NEG_CONTROL_S1_domain_LIB-1	2	-0.57256	-1.8258	0.053277	0.05392	0.067887	0.069308	-0.32938	-1.0491	0.065546	0.11852	0.29414	0.57904	-1.7165	-5.403	0	0	6.5533e-08	8.8635e-08	-0.2305	-0.73502	0.2693	0.35525	0.46233	0.65487	-0.66662	-2.1056	0.014242	0.028915	0.035237	0.082923	-0.11254	-0.36004	0.59343	0.67299	0.71882	0.83211
MYBL1_MYBL2_Myb_domain_LIB-3B	9	-4.3153	-18.003	0	0	1.852e-72	6.6016e-71	-2.429	-10.196	0	0	2.0656e-24	6.4377e-23	-3.7483	-15.681	0	0	2.0537e-55	8.9655e-54	-1.6156	-6.798	0	0	1.061e-11	1.2803e-10	-2.6203	-10.975	0	0	5.0587e-28	3.1364e-26	-2.6114	-10.986	0	0	4.487e-28	3.3101e-26
MYBL1_MYB_Myb_domain_LIB-3B	13	-0.65187	-4.4943	0	0	6.9794e-06	8.219e-06	-1.2859	-8.805	0	0	1.308e-18	2.9096e-17	-0.73131	-5.0423	0	0	4.5999e-07	5.7584e-07	0.14297	0.98731	0.010518	0.021109	0.32349	0.51709	-0.64265	-4.4107	0	0	1.0302e-05	6.2932e-05	-0.61411	-4.2421	0	0	2.2149e-05	0.00013993
MYBL1_NEG_CONTROL_Myb_domain_LIB-3B	7	-1.0553	-6.0902	0	0	1.1276e-09	1.673e-09	0.065264	0.37924	0.54849	0.65031	0.70451	0.87443	-0.58375	-3.3883	0	0	0.00070315	0.00073585	0.059864	0.34802	0.36429	0.45678	0.72783	0.85468	-0.53551	-3.0806	0.00063487	0.0019186	0.0020658	0.0075059	-0.5175	-3.0137	0.00039465	0.0012267	0.0025806	0.0096626
DDX53_NEG_CONTROL_KH_domain_LIB-1	8	-0.85699	-4.0068	0	0	6.1549e-05	6.9436e-05	-0.26388	-1.237	0.0025051	0.0070548	0.21607	0.48648	-1.0246	-4.7845	0	0	1.7141e-06	2.0557e-06	0.05796	0.27288	0.34031	0.43218	0.78495	0.88837	-0.053028	-0.24807	0.45916	0.55605	0.80408	0.87412	-0.26519	-1.2529	0.02234	0.04217	0.21026	0.3641
SAMD9_SHANK2_SAM_domain_LIB-1	15	-1.7658	-12.503	0	0	7.2168e-36	6.4203e-35	-0.052606	-0.37427	0.33061	0.44124	0.70821	0.87555	-1.6624	-11.785	0	0	4.6484e-32	6.4966e-31	-0.28547	-2.0305	0.00010295	0.0003338	0.042309	0.10697	-0.31923	-2.268	5.1476e-05	0.00019139	0.02333	0.059322	-0.3111	-2.2147	0.00013727	0.00048222	0.026783	0.071537
SAMD9_NEG_CONTROL_SAM_domain_LIB-1	7	-0.53892	-2.7354	0.0011325	0.0011796	0.0062314	0.0065306	0.28916	1.4683	0.0039979	0.010649	0.14202	0.37621	-0.81185	-4.1194	0	0	3.7993e-05	4.1798e-05	-0.076528	-0.38849	0.57699	0.66117	0.69765	0.83714	0.36402	1.848	0.040391	0.071626	0.064603	0.1356	-0.17043	-0.86568	0.17119	0.24447	0.38667	0.56195
DUSP9_DUSP6_phospatase_domain_LIB-2B	16	-0.8891	-8.3198	0	0	8.8089e-17	2.2224e-16	0.1683	1.5753	0.016935	0.037701	0.11519	0.32731	-0.62091	-5.8113	0	0	6.1999e-09	9.2922e-09	0.013786	0.12903	0.53826	0.62609	0.89733	0.95136	0.21733	2.034	0.10297	0.16037	0.04195	0.095802	0.036948	0.34587	0.4524	0.54162	0.72944	0.83974
DUSP9_NEG_CONTROL_phospatase_domain_LIB-2B	8	-1.0663	-6.6739	0	0	2.4905e-11	4.1979e-11	0.17843	1.1181	0.050601	0.095669	0.26353	0.5461	-0.74127	-4.6431	0	0	3.4314e-06	4.0226e-06	-0.18107	-1.1343	0.08883	0.13781	0.25666	0.43995	-0.36598	-2.2903	0.002059	0.0053836	0.022002	0.056512	-0.30994	-1.9425	0.0079444	0.017075	0.052077	0.1226
MIER2_MIER3_Myb_domain_LIB-3B	16	-1.0263	-7.9832	0	0	1.4261e-15	3.2844e-15	-0.042936	-0.33406	0.41239	0.52373	0.73833	0.88844	-0.95667	-7.442	0	0	9.9147e-14	2.3759e-13	-0.40724	-3.1682	8.5793e-05	0.00028066	0.001534	0.0061318	-0.5103	-3.9684	0	0	7.2356e-05	0.00037517	-0.8083	-6.2892	0	0	3.1911e-10	4.4652e-09
MIER2_NEG_CONTROL_Myb_domain_LIB-3B	8	-1.2029	-7.4068	0	0	1.2942e-13	2.55e-13	0.020293	0.12499	0.89333	0.92458	0.90053	0.9621	-1.025	-6.3123	0	0	2.7487e-10	4.7158e-10	-0.0097574	-0.0601	0.88248	0.90956	0.95208	0.97878	-0.55242	-3.4012	1.7159e-05	6.6711e-05	0.00067088	0.002771	-0.82301	-5.0694	0	0	3.9913e-07	3.6008e-06
CREB3L2_CREB3L1_bZIP_domain_LIB-3	16	-1.6742	-11.869	0	0	1.7078e-32	1.248e-31	-0.072536	-0.51586	0.20525	0.30215	0.60595	0.82099	-1.3144	-9.3349	0	0	1.0112e-20	4.9543e-20	-0.48202	-3.4265	0	0	0.00061144	0.0026904	-0.29751	-2.1139	0.0033974	0.0083193	0.034527	0.08155	-0.47502	-3.3795	0.00010295	0.00036957	0.00072623	0.0031811
CREB3L2_NEG_CONTROL_bZIP_domain_LIB-3	8	-1.1804	-6.0343	0	0	1.597e-09	2.3438e-09	-0.13955	-0.71389	0.097632	0.16431	0.4753	0.73671	-1.3891	-7.0994	0	0	1.2529e-12	2.7039e-12	-0.26891	-1.3756	0.0099691	0.020107	0.16894	0.32361	-0.17705	-0.9054	0.094406	0.14884	0.36525	0.50687	-0.098082	-0.50193	0.41174	0.50133	0.61572	0.75522
MYEF2_ALYREF_RRM_domain_LIB-1	16	-3.4654	-18.144	0	0	1.4384e-73	5.256e-72	-1.3301	-7.1735	0	0	7.3083e-13	1.1135e-11	-2.7117	-14.449	0	0	2.5396e-47	8.1101e-46	-1.9052	-10.214	0	0	1.722e-24	5.018e-23	-1.2832	-6.8975	0	0	5.2934e-12	7.9613e-11	-1.1401	-6.1843	0	0	6.2379e-10	8.4447e-09
MYEF2_NEG_CONTROL_RRM_domain_LIB-1	8	-0.83585	-5.1414	0	0	2.7267e-07	3.4663e-07	0.03662	0.22529	0.74798	0.81641	0.82175	0.92921	-0.93893	-5.7754	0	0	7.6756e-09	1.1397e-08	0.0060366	0.037139	0.73995	0.79911	0.97037	0.98551	-0.27495	-1.691	0.015631	0.0313	0.09083	0.17764	0.098864	0.6083	0.2292	0.31087	0.54299	0.70009
ZNF417_NEG_CONTROL_KRAB_domain_LIB-3	8	-0.80411	-4.7449	0	0	2.0861e-06	2.5279e-06	0.03564	0.21036	0.75645	0.82273	0.83338	0.93497	-1.0381	-6.1249	0	0	9.0715e-10	1.483e-09	-0.14798	-0.8734	0.17469	0.2469	0.38244	0.57803	-0.35444	-2.0908	0.0027111	0.0068636	0.036548	0.08563	-0.36668	-2.1646	0.0016644	0.0043605	0.030416	0.079458
CPSF7_CPSF6_RRM_domain_LIB-1	16	-2.6339	-17.319	0	0	3.3787e-67	1.0176e-65	-1.0252	-6.7685	0	0	1.3014e-11	1.7952e-10	-2.2301	-14.697	0	0	6.7494e-49	2.3071e-47	-0.98448	-6.5008	0	0	7.9897e-11	8.9546e-10	-1.1763	-7.7569	0	0	8.7002e-15	1.8044e-13	-0.99517	-6.5759	0	0	4.8345e-11	7.4243e-10
CPSF7_NEG_CONTROL_RRM_domain_LIB-1	8	-1.2395	-7.9707	0	0	1.5783e-15	3.6236e-15	-0.10185	-0.65505	0.2164	0.31522	0.51243	0.76229	-1.094	-7.0355	0	0	1.9848e-12	4.2033e-12	-0.32742	-2.1059	0.0016129	0.0039679	0.035216	0.092138	-0.40016	-2.5734	0.00092656	0.0026899	0.010071	0.029434	-0.31733	-2.0411	0.0069492	0.015306	0.041238	0.10143
MECOM_PRDM4_SET_domain_LIB-1	16	-1.5359	-10.615	0	0	2.5328e-26	1.2504e-25	-0.63085	-4.3677	0	0	1.2554e-05	9.4348e-05	-1.2197	-8.4426	0	0	3.103e-17	1.0384e-16	-0.42019	-2.911	3.4317e-05	0.00011845	0.0036025	0.013069	-0.39268	-2.7179	0.00058339	0.001775	0.0065707	0.020434	-0.67399	-4.6727	0	0	2.9728e-06	2.2604e-05
MECOM_PRDM2_SET_domain_LIB-1	16	-0.72547	-4.6487	0	0	3.34e-06	4.0085e-06	-0.29763	-1.9072	0.00024022	0.00083908	0.056497	0.19687	-1.2571	-8.0491	0	0	8.338e-16	2.4468e-15	-0.25979	-1.665	0.0032601	0.0073643	0.095921	0.20863	-0.32362	-2.0725	0.002162	0.0056062	0.038222	0.08898	-0.47385	-3.0381	0.00010295	0.00036957	0.0023809	0.009016
MECOM_NEG_CONTROL_SET_domain_LIB-1	8	-1.2592	-7.4568	0	0	8.8623e-14	1.7706e-13	-0.2316	-1.3723	0.0072409	0.017916	0.16996	0.41955	-1.0951	-6.4871	0	0	8.7487e-11	1.5783e-10	-0.16063	-0.9519	0.13636	0.19955	0.34115	0.53526	-0.35339	-2.0931	0.0027625	0.0069697	0.036341	0.085177	-0.3962	-2.3483	0.00080645	0.0023354	0.01886	0.053434
MECOM_PRDM16_SET_domain_LIB-1	16	-0.77372	-5.4472	0	0	5.1178e-08	6.8261e-08	-0.29652	-2.0877	0.00024022	0.00083908	0.036827	0.14093	-1.056	-7.4335	0	0	1.0577e-13	2.5258e-13	-0.41032	-2.8888	8.5793e-05	0.00028066	0.0038671	0.013916	-0.29119	-2.0497	0.0037406	0.0090494	0.040398	0.093146	-0.299	-2.1056	0.0028483	0.0070175	0.035236	0.089416
ZNF470_NEG_CONTROL_KRAB_domain_LIB-3	7	-1.1437	-5.3968	0	0	6.7855e-08	8.9775e-08	0.40866	1.9345	0.00017159	0.00061087	0.053051	0.1871	-0.97887	-4.6244	0	0	3.7565e-06	4.394e-06	-0.019639	-0.092916	0.97467	0.98014	0.92597	0.96557	0.25809	1.2207	0.16772	0.24267	0.2222	0.35241	-0.060699	-0.28744	0.6641	0.7354	0.77377	0.87049
ZDHHC4_NEG_CONTROL_zf_DHHC_domain_LIB-3B	8	-0.83248	-5.5429	0	0	2.9756e-08	4.0297e-08	-0.02986	-0.19887	0.66594	0.74983	0.84237	0.93788	-1.0318	-6.8694	0	0	6.4467e-12	1.2976e-11	-0.16625	-1.1071	0.12207	0.18178	0.26823	0.45404	0.073887	0.49201	0.84279	0.88541	0.62271	0.74035	-0.02887	-0.19231	0.87905	0.91053	0.8475	0.91425
CHEK1_NEG_CONTROL_Kinase_domain_LIB-2A	7	-2.0678	-8.7578	0	0	1.9911e-18	5.7008e-18	-0.54978	-2.3448	0	0	0.019039	0.080843	-1.5216	-6.4781	0	0	9.2895e-11	1.6728e-10	-1.2183	-5.1829	0	0	2.1852e-07	1.655e-06	-0.70795	-3.0132	6.8634e-05	0.00024992	0.0025848	0.0091355	-0.38065	-1.6257	0.0043411	0.01015	0.10401	0.213
SP4_NEG_CONTROL_C2_H2_ZF_domain_LIB-3	8	-0.37965	-2.0923	0.0055251	0.005672	0.036416	0.037391	0.10984	0.60535	0.2493	0.35422	0.54494	0.78417	-1.03	-5.6744	0	0	1.3922e-08	2.0135e-08	0.0018439	0.010162	0.77776	0.83087	0.99189	0.99711	0.26782	1.4759	0.12073	0.18342	0.13998	0.24829	0.1324	0.72979	0.11522	0.17471	0.46552	0.63523
SP4_NEG_CONTROL_H2_C2_ZF_domain_LIB-3	8	-1.0389	-7.0775	0	0	1.4681e-12	2.6868e-12	-0.085315	-0.58131	0.29262	0.40193	0.56103	0.79497	-1.2118	-8.2542	0	0	1.5289e-16	4.8101e-16	0.13557	0.92381	0.049262	0.082334	0.35558	0.5496	-0.11941	-0.81349	0.21404	0.29724	0.41594	0.55579	0.073363	0.49994	0.357	0.44691	0.61712	0.75622
RIMS1_NEG_CONTROL_PHD_domain_LIB-1	8	-1.2225	-6.7139	0	0	1.8943e-11	3.221e-11	0.036658	0.20146	0.74755	0.81617	0.84034	0.93733	-0.86458	-4.7503	0	0	2.0307e-06	2.4205e-06	-0.13034	-0.71627	0.24195	0.32566	0.47382	0.66637	0.21234	1.1669	0.23972	0.32662	0.24326	0.37586	0.2125	1.1681	0.013795	0.027791	0.24277	0.40448
INPP5D_OCRL_phospatase_domain_LIB-2B	12	-1.3557	-9.2334	0	0	2.6216e-20	8.6246e-20	-0.0050441	-0.034764	0.84537	0.89068	0.97227	0.99004	-1.1492	-7.8653	0	0	3.6812e-15	1.0199e-14	-0.25214	-1.7351	0.0047872	0.010397	0.082723	0.18629	-0.36496	-2.4949	0.00089224	0.0025981	0.012598	0.035598	-0.16577	-1.1469	0.083614	0.13292	0.25141	0.41444
INPP5D_INPPL1_phospatase_domain_LIB-2B	15	-1.229	-6.0052	0	0	1.9105e-09	2.792e-09	0.027861	0.13672	0.76623	0.83042	0.89125	0.95861	-1.4912	-7.2759	0	0	3.4399e-13	7.7946e-13	-0.02806	-0.1377	0.94353	0.95725	0.89048	0.94717	0.5131	2.5188	0	0	0.011777	0.033579	0.035866	0.17627	0.45889	0.54792	0.86008	0.92075
INPP5D_NEG_CONTROL_phospatase_domain_LIB-2B	8	-0.81173	-4.1057	0	0	4.0315e-05	4.5854e-05	0.070201	0.35638	0.48315	0.59019	0.72155	0.882	-1.0034	-5.0697	0	0	3.9845e-07	5.0171e-07	0.47397	2.411	0	0	0.015909	0.047768	-0.19979	-1.0088	0.066198	0.10935	0.31308	0.45192	-0.17025	-0.86656	0.13898	0.20516	0.38618	0.56164
PTPN9_NEG_CONTROL_phospatase_domain_LIB-2B	8	-0.11718	-0.59854	0.3481	0.34953	0.54948	0.55184	-0.35718	-1.8222	5.1476e-05	0.00020053	0.068419	0.22805	-0.55365	-2.8266	0	0	0.0047049	0.0048254	-0.16152	-0.82453	0.13389	0.19662	0.40964	0.60378	0.38925	1.9875	0.015734	0.031458	0.046863	0.10484	0.14918	0.76234	0.079015	0.12653	0.44586	0.61677
ZNF318_MATR3_U1_ZF_domain_LIB-3	15	-4.0423	-22.747	0	0	1.531e-114	1.5385e-112	-1.6837	-9.8095	0	0	1.0247e-22	2.9132e-21	-2.752	-15.886	0	0	7.9293e-57	3.6387e-55	-1.2608	-7.3898	0	0	1.4709e-13	2.0934e-12	-1.2994	-7.5736	0	0	3.6296e-14	7.0512e-13	-0.98012	-5.7845	0	0	7.271e-09	8.5177e-08
ZNF318_NEG_CONTROL_U1_ZF_domain_LIB-3	7	-1.2945	-7.1771	0	0	7.1193e-13	1.3339e-12	0.07959	0.44352	0.45475	0.56377	0.65739	0.84828	-1.2138	-6.7383	0	0	1.6028e-11	3.0998e-11	0.11197	0.62412	0.13104	0.19324	0.53255	0.71563	-0.55164	-3.0577	0.00051476	0.0015852	0.0022305	0.0080217	-0.47119	-2.6281	0.0009094	0.0025942	0.0085869	0.027422
ZNF114_NEG_CONTROL_H2_C2_ZF_domain_LIB-3	8	-1.8738	-8.4905	0	0	2.0584e-17	5.4628e-17	0.07639	0.34754	0.43981	0.54975	0.72819	0.88497	-1.3414	-6.0945	0	0	1.0978e-09	1.7802e-09	-0.087779	-0.39932	0.47351	0.56514	0.68966	0.83278	-0.085531	-0.38892	0.32296	0.41831	0.69733	0.79836	-0.12478	-0.56785	0.2862	0.3729	0.57013	0.72198
ZMYM2_NEG_CONTROL_MYM_type_ZF_domain_LIB-3	8	-1.8963	-9.7453	0	0	1.9318e-22	7.3463e-22	-1.1169	-5.7488	0	0	8.9868e-09	9.6101e-08	-1.0916	-5.6258	0	0	1.8463e-08	2.6353e-08	-0.28745	-1.4821	0.0058682	0.012416	0.13832	0.27769	0.46543	2.4003	0.0031057	0.0076923	0.01638	0.044258	-0.001338	-0.0069021	0.89969	0.92605	0.99449	0.99714
ZMYM2_ZMYM4_MYM_type_ZF_domain_LIB-3	16	-1.6486	-11.342	0	0	8.1251e-30	5.0999e-29	-1.6837	-11.544	0	0	7.9308e-31	3.3252e-29	-1.4655	-10.097	0	0	5.6867e-24	3.8381e-23	-0.5585	-3.854	0	0	0.00011622	0.00059758	-0.27772	-1.9157	0.0044955	0.010612	0.055399	0.12007	-0.6726	-4.6464	0	0	3.3783e-06	2.5421e-05
ZMYM2_ZMYM6_MYM_type_ZF_domain_LIB-3	16	-1.5632	-10.179	0	0	2.458e-24	1.0663e-23	-1.4386	-9.3621	0	0	7.8134e-21	1.9885e-19	-1.1831	-7.7087	0	0	1.2714e-14	3.3341e-14	-0.46729	-3.0453	0	0	0.0023242	0.0088534	0.2304	1.5017	0.079839	0.12852	0.13317	0.23885	-0.24826	-1.6184	0.0076527	0.016531	0.10557	0.21505
LHX9_LHX2_Homeodomain_domain_LIB-3	15	-1.0389	-8.2845	0	0	1.1861e-16	2.9559e-16	-0.12789	-1.0222	0.028071	0.058272	0.30671	0.59186	-1.0632	-8.4819	0	0	2.2146e-17	7.5278e-17	-0.25129	-2.0081	0.00054907	0.0015055	0.044632	0.11171	0.1516	1.2114	0.31201	0.4068	0.22576	0.35595	0.01901	0.15226	0.62105	0.69814	0.87898	0.93123
LHX9_NEG_CONTROL_Homeodomain_domain_LIB-3	8	-1.0821	-5.2227	0	0	1.7631e-07	2.2695e-07	0.20191	0.97458	0.025652	0.053971	0.32977	0.61557	-1.0749	-5.1881	0	0	2.1249e-07	2.7413e-07	-0.050843	-0.24541	0.75326	0.81086	0.80614	0.90051	0.6688	3.2282	0	0	0.0012457	0.0047968	0.13223	0.63828	0.11561	0.17517	0.52329	0.68318
LHX9_LHX6_Homeodomain_domain_LIB-3	15	-0.97897	-7.7677	0	0	7.9929e-15	1.7356e-14	0.074737	0.59317	0.28991	0.39873	0.55307	0.79035	-0.93659	-7.4321	0	0	1.0691e-13	2.5505e-13	-0.04616	-0.36635	0.71982	0.78318	0.7141	0.8466	-0.14117	-1.1202	0.044852	0.078357	0.26263	0.39878	-0.039327	-0.31216	0.7298	0.78948	0.75492	0.85664
LHX9_ISL1_Homeodomain_domain_LIB-3	16	-0.9946	-7.1568	0	0	8.2609e-13	1.5428e-12	-1.688	-12.123	0	0	8.0178e-34	4.011e-32	-0.87258	-6.2796	0	0	3.3941e-10	5.7738e-10	-0.1233	-0.88744	0.13102	0.19324	0.37484	0.57009	0.42691	3.0728	0.0019561	0.0051572	0.0021203	0.007671	0.091313	0.65733	0.12304	0.18511	0.51097	0.6729
LHX9_ISL2_Homeodomain_domain_LIB-3	16	-0.94925	-6.7433	0	0	1.5483e-11	2.6455e-11	-0.068486	-0.48699	0.22675	0.32737	0.62627	0.83064	-0.95747	-6.8032	0	0	1.023e-11	2.0133e-11	-0.23229	-1.6515	0.006383	0.013415	0.098627	0.21352	0.3614	2.5701	0.006057	0.013701	0.010166	0.029668	0.031631	0.2251	0.50142	0.58811	0.8219	0.89937
KIF3A_NEG_CONTROL_SART_1_domain_LIB-3	2	-1.2396	-4.2278	0.00068634	0.00071833	2.3595e-05	2.7128e-05	0.0803	0.27396	0.67589	0.75781	0.78412	0.91205	-0.74711	-2.5487	0	0	0.010812	0.011007	0.01029	0.035105	0.90287	0.92582	0.972	0.98604	0.16512	0.5633	0.57474	0.66211	0.57323	0.69935	-0.31977	-1.091	0.17443	0.24838	0.27527	0.44164
ETNK1_CHKA_Kinase_domain_LIB-2A	15	-2.5767	-13.966	0	0	2.5168e-44	3.3954e-43	-2.075	-11.276	0	0	1.7324e-29	6.963e-28	-3.0464	-16.321	0	0	6.9588e-60	3.4663e-58	-0.47401	-2.6537	0	0	0.0079623	0.026121	-0.61767	-3.4373	0	0	0.00058756	0.00246	-0.23081	-1.298	0.0041867	0.0098387	0.1943	0.34361
ETNK1_ETNK2_Kinase_domain_LIB-2A	16	-2.1878	-13.075	0	0	4.5775e-39	4.9403e-38	-0.7241	-4.4084	0	0	1.0414e-05	7.8771e-05	-2.1175	-12.702	0	0	5.7363e-37	1.0979e-35	-0.23946	-1.4648	0.0053535	0.011418	0.14299	0.28469	-0.6654	-4.0355	0	0	5.4493e-05	0.00029003	-0.62674	-3.8423	0	0	0.00012188	0.00064957
ETNK1_NEG_CONTROL_Kinase_domain_LIB-2A	8	-2.2243	-10.096	0	0	5.7419e-24	2.4284e-23	-0.24159	-1.1176	0.0050961	0.013168	0.26372	0.54619	-1.6321	-7.4948	0	0	6.6402e-14	1.6202e-13	-0.073061	-0.33831	0.57605	0.66041	0.73513	0.85953	-0.17951	-0.82907	0.090975	0.14406	0.40706	0.54853	-0.20263	-0.93972	0.077848	0.12495	0.34736	0.52296
EPHA7_EPHB3_SAM_domain_LIB-1	16	-1.1065	-8.4847	0	0	2.162e-17	5.726e-17	0.017781	0.13673	0.89252	0.92398	0.89125	0.95861	-1.0213	-7.8391	0	0	4.5383e-15	1.2441e-14	-0.18771	-1.4429	0.022272	0.041063	0.14905	0.29392	-0.50284	-3.8518	1.7159e-05	6.6711e-05	0.00011724	0.000583	-0.4712	-3.6261	0.00010295	0.00036957	0.00028774	0.0014086
EPHA7_EPHA3_SAM_domain_LIB-1	16	-1.1036	-8.4916	0	0	2.0383e-17	5.4133e-17	0.13541	1.047	0.050961	0.096272	0.29511	0.57998	-0.76068	-5.8713	0	0	4.3231e-09	6.6076e-09	0.064449	0.49829	0.14532	0.21057	0.61828	0.78341	-0.042844	-0.33041	0.34118	0.43778	0.74109	0.83174	-0.11338	-0.87793	0.18538	0.26138	0.37998	0.55537
EPHA7_EPHA4_SAM_domain_LIB-1	16	-1.1165	-6.1169	0	0	9.5405e-10	1.425e-09	0.10342	0.56831	0.13442	0.21481	0.56982	0.80081	-1.1826	-6.4801	0	0	9.1651e-11	1.6514e-10	0.1718	0.94437	0.0029856	0.0068075	0.34498	0.53897	0.50818	2.793	0.00032601	0.0010451	0.0052228	0.016729	0.20958	1.1532	0.0033802	0.0081607	0.24884	0.41136
EPHA7_SAMD5_SAM_domain_LIB-1	16	-1.1725	-7.9688	0	0	1.602e-15	3.6771e-15	0.15706	1.0712	0.025326	0.053343	0.2841	0.56878	-1.2838	-8.7248	0	0	2.6655e-18	9.9836e-18	-0.24965	-1.7012	0.0041524	0.0091841	0.088907	0.19687	0.24744	1.6865	0.056692	0.095782	0.091691	0.1788	-0.20125	-1.3736	0.0221	0.041771	0.16955	0.31118
EPHA7_NEG_CONTROL_SAM_domain_LIB-1	8	-0.67299	-3.8681	0	0	0.00010969	0.00012242	0.082323	0.47395	0.40101	0.51252	0.63553	0.83477	-0.85416	-4.9066	0	0	9.2682e-07	1.1349e-06	0.064037	0.36875	0.30307	0.39295	0.71232	0.84531	0.18015	1.036	0.34327	0.43995	0.30022	0.43902	-0.098727	-0.5694	0.40836	0.49801	0.56908	0.72155
EPHA7_EPHA8_SAM_domain_LIB-1	16	-0.94753	-6.9406	0	0	3.9034e-12	6.9357e-12	-0.15424	-1.1325	0.017845	0.039454	0.25742	0.53937	-1.1442	-8.3743	0	0	5.5544e-17	1.8145e-16	-0.23101	-1.6962	0.0065889	0.013818	0.089856	0.1984	-0.34683	-2.537	0.0014585	0.0040275	0.011182	0.032126	-0.24518	-1.805	0.0082018	0.017561	0.071077	0.15753
EPHA7_EPHB4_SAM_domain_LIB-1	15	-1.6591	-12.612	0	0	1.8086e-36	1.6626e-35	0.16065	1.2312	0.013229	0.030342	0.21824	0.48948	-1.333	-10.171	0	0	2.6793e-24	1.8645e-23	-0.24061	-1.8423	0.0011325	0.0028909	0.065434	0.15321	-0.6504	-4.9555	0	0	7.2148e-07	5.4431e-06	-0.57082	-4.3767	0	0	1.2048e-05	8.0175e-05
EPHA7_EPHA1_SAM_domain_LIB-1	16	-1.7022	-12.798	0	0	1.6725e-37	1.6479e-36	0.10989	0.83587	0.11193	0.18393	0.40323	0.67861	-1.0762	-8.1568	0	0	3.44e-16	1.0475e-15	0.1838	1.3987	0.0019561	0.0046817	0.1619	0.31284	0.39115	2.9746	0.0036891	0.008949	0.0029341	0.010209	0.050007	0.38105	0.34789	0.43805	0.70317	0.81945
EPHA7_EPHA2_SAM_domain_LIB-1	16	-1.2114	-8.1573	0	0	3.4248e-16	8.2139e-16	0.12345	0.83548	0.073747	0.13056	0.40345	0.67878	-0.94518	-6.3815	0	0	1.7541e-10	3.0757e-10	-0.18328	-1.2394	0.025309	0.0459	0.21519	0.38846	0.02932	0.19808	0.82402	0.87126	0.84298	0.90044	-0.24859	-1.6844	0.0076356	0.016512	0.092108	0.19366
EPHA7_EPHB1_SAM_domain_LIB-1	13	-0.69608	-3.9748	0	0	7.0447e-05	7.9206e-05	-0.10133	-0.57902	0.11457	0.18742	0.56257	0.79599	-1.2718	-7.2417	0	0	4.432e-13	9.9768e-13	-0.25457	-1.4542	0.0027968	0.0064161	0.14588	0.28914	-0.042215	-0.24093	0.3888	0.48729	0.80961	0.87831	-0.36823	-2.1073	0.00034317	0.0010834	0.035092	0.089094
EPHA7_EPHB2_SAM_domain_LIB-1	16	-1.0873	-8.2352	0	0	1.7931e-16	4.4139e-16	0.17997	1.3696	0.011565	0.026858	0.1708	0.42063	-1.1088	-8.4027	0	0	4.3645e-17	1.4407e-16	-0.29962	-2.2763	0.0012011	0.0030369	0.022827	0.064736	-0.037618	-0.28553	0.36877	0.46671	0.77524	0.85472	-0.24937	-1.8999	0.0074983	0.016285	0.057444	0.13277
PRMT8_PRMT1_Methyltrans_domain_LIB-1	16	-3.4632	-16.301	0	0	9.6887e-60	2.2814e-58	-1.8319	-8.783	0	0	1.5911e-18	3.5191e-17	-3.0589	-14.529	0	0	7.9175e-48	2.585e-46	-2.3806	-11.349	0	0	7.4677e-30	2.8353e-28	-1.5877	-7.6037	0	0	2.878e-14	5.6665e-13	-1.2142	-5.8626	0	0	4.5573e-09	5.4763e-08
PRMT8_PRMT6_Methyltrans_domain_LIB-1	16	-0.95189	-7.6641	0	0	1.8006e-14	3.7891e-14	-0.039929	-0.32174	0.43888	0.549	0.74765	0.89381	-0.91321	-7.3546	0	0	1.9149e-13	4.4525e-13	-0.11521	-0.92835	0.16364	0.23349	0.35323	0.54729	0.032589	0.2625	0.84969	0.89073	0.79293	0.86708	-0.030841	-0.24864	0.82322	0.86577	0.80364	0.88898
PRMT8_PRMT3_Methyltrans_domain_LIB-1	16	-1.1068	-8.1947	0	0	2.5131e-16	6.0988e-16	0.42074	3.1208	0	0	0.0018033	0.010057	-0.90333	-6.6937	0	0	2.1761e-11	4.1624e-11	-0.46014	-3.4097	0	0	0.00065036	0.0028424	-0.54805	-4.0545	0	0	5.0246e-05	0.00026878	-0.57553	-4.269	1.7159e-05	7.5614e-05	1.9639e-05	0.00012489
PRMT8_NEG_CONTROL_Methyltrans_domain_LIB-1	8	-1.114	-5.4889	0	0	4.0437e-08	5.4269e-08	-0.0066069	-0.032611	0.8623	0.90297	0.97398	0.99056	-1.2309	-6.0638	0	0	1.3293e-09	2.1416e-09	0.24943	1.2316	0.00030885	0.00089109	0.2181	0.39213	0.065742	0.32433	0.88917	0.91921	0.74569	0.83478	0.1528	0.75478	0.072804	0.118	0.45038	0.62133
DDR2_NEG_CONTROL_Kinase_domain_LIB-2A	8	-0.29247	-1.8045	0.027248	0.027649	0.07116	0.072611	0.032558	0.20086	0.78358	0.84412	0.8408	0.93738	-0.58577	-3.6138	0	0	0.00030172	0.0003193	-0.32793	-2.023	0.0016129	0.0039679	0.04307	0.10862	0.11339	0.69949	0.63037	0.71039	0.48425	0.62087	-0.021001	-0.12958	0.94164	0.95642	0.8969	0.94125
DDR2_DDR1_Kinase_domain_LIB-2A	16	-1.2941	-9.4967	0	0	2.1667e-21	7.7352e-21	-0.087546	-0.64487	0.13603	0.21679	0.51901	0.76664	-1.0483	-7.7088	0	0	1.27e-14	3.3309e-14	-0.32696	-2.4072	0.00061771	0.0016733	0.016076	0.048156	-0.33224	-2.4413	0.0018703	0.0049613	0.014635	0.040253	-0.36025	-2.6567	0.00092656	0.0026303	0.0078915	0.025516
DDR2_NTRK3_Kinase_domain_LIB-2A	16	-0.72084	-4.4848	0	0	7.2966e-06	8.5813e-06	0.38742	2.4124	0	0	0.01585	0.069557	-0.79433	-4.9422	0	0	7.7232e-07	9.5039e-07	-0.22632	-1.4084	0.0075326	0.015626	0.159	0.30919	0.18027	1.1218	0.19926	0.28	0.26195	0.39808	0.023196	0.14448	0.58361	0.66367	0.88512	0.93519
KAT2B_NEG_CONTROL_acetyltransf_domain_LIB-1	8	0.30982	1.1935	0.020625	0.020961	0.23268	0.23514	-0.023884	-0.09194	0.71546	0.79121	0.92675	0.97208	-0.83661	-3.2185	0	0	0.0012886	0.0013397	0.15795	0.60822	0.023507	0.043028	0.54304	0.72365	0.27091	1.0428	0.11505	0.17605	0.29705	0.43559	0.10088	0.38868	0.22131	0.3021	0.69752	0.81547
KAT2B_KAT2A_acetyltransf_domain_LIB-1	16	-2.4522	-12.721	0	0	4.5118e-37	4.339e-36	-1.0545	-5.5184	0	0	3.4208e-08	3.4492e-07	-1.9104	-9.9745	0	0	1.971e-23	1.2513e-22	-1.0278	-5.3808	0	0	7.4137e-08	5.9066e-07	-1.5545	-8.0769	0	0	6.6429e-16	1.5424e-14	-1.1192	-5.8729	0	0	4.283e-09	5.1787e-08
CERS3_NEG_CONTROL_Homeodomain_domain_LIB-3	8	-0.93735	-5.7464	0	0	9.1167e-09	1.2757e-08	-0.012227	-0.075001	0.81292	0.8667	0.94021	0.97814	-0.95317	-5.844	0	0	5.0957e-09	7.7137e-09	-0.26236	-1.6091	0.011994	0.023739	0.1076	0.22869	-0.095236	-0.5839	0.28876	0.38126	0.55928	0.68726	0.0015829	0.0097126	0.87562	0.9077	0.99225	0.99601
IPP_KLHL2_BTB_POZ_domain_LIB-1	16	-0.97679	-7.217	0	0	5.3146e-13	1.0043e-12	0.12081	0.8943	0.079942	0.13953	0.37116	0.65076	-1.0312	-7.6205	0	0	2.5267e-14	6.4235e-14	-0.25233	-1.8667	0.003895	0.0086674	0.061941	0.14657	-0.1131	-0.83593	0.097443	0.15285	0.40319	0.54469	-0.1126	-0.83406	0.18862	0.26534	0.40424	0.578
IPP_KLHL5_BTB_POZ_domain_LIB-1	16	-0.66878	-5.4077	1.7159e-05	1.8957e-05	6.3822e-08	8.4593e-08	-0.0179	-0.14478	0.667	0.75063	0.88488	0.95612	-1.0688	-8.6367	0	0	5.7846e-18	2.0894e-17	-0.11247	-0.90973	0.1751	0.24733	0.36297	0.55815	-0.15597	-1.2605	0.040683	0.072111	0.20749	0.33441	0.0064597	0.052279	0.758	0.81318	0.95831	0.9758
IPP_KLHL1_BTB_POZ_domain_LIB-1	12	-0.98495	-7.1403	0	0	9.314e-13	1.7315e-12	0.32896	2.3891	8.5793e-05	0.0003202	0.01689	0.073376	-1.2036	-8.7208	0	0	2.763e-18	1.0313e-17	-0.099286	-0.72074	0.30374	0.39364	0.47107	0.66374	-0.24266	-1.759	0.011307	0.023595	0.078578	0.15871	-0.24654	-1.791	0.011857	0.024314	0.073293	0.1614
IPP_KLHL18_BTB_POZ_domain_LIB-1	16	-0.8352	-6.8614	0	0	6.8211e-12	1.1925e-11	0.17634	1.4505	0.012903	0.029682	0.14693	0.38365	-1.1434	-9.3859	0	0	6.2403e-21	3.1138e-20	-0.26346	-2.1657	0.0029856	0.0068075	0.030336	0.081586	0.025061	0.20594	0.79051	0.84464	0.83684	0.8957	-0.1571	-1.2929	0.064756	0.10646	0.19606	0.34568
IPP_KLHL4_BTB_POZ_domain_LIB-1	16	-1.1379	-8.8421	0	0	9.3899e-19	2.7625e-18	0.12978	1.0123	0.06057	0.11095	0.31141	0.59739	-1.1662	-9.066	0	0	1.2347e-19	5.4023e-19	-0.1553	-1.2106	0.053689	0.08869	0.22605	0.40264	0.064873	0.50529	0.88644	0.91672	0.61335	0.73255	-0.21808	-1.7027	0.015014	0.029874	0.088633	0.1877
IPP_KLHL12_BTB_POZ_domain_LIB-1	16	-1.6633	-11.279	0	0	1.664e-29	1.0155e-28	-0.20496	-1.3976	0.0041352	0.010962	0.16224	0.40842	-1.2148	-8.2685	0	0	1.3563e-16	4.29e-16	-0.74564	-5.0761	0	0	3.8533e-07	2.8301e-06	-0.46162	-3.1402	0.00013727	0.00047393	0.0016881	0.0062684	-0.26493	-1.8086	0.0055937	0.012648	0.07051	0.15661
IPP_KLHL3_BTB_POZ_domain_LIB-1	16	-0.83577	-4.5748	0	0	4.7668e-06	5.6678e-06	-0.084603	-0.46328	0.14784	0.23164	0.64317	0.83956	-1.0597	-5.7995	0	0	6.6527e-09	9.9364e-09	-0.15895	-0.87037	0.048524	0.081276	0.3841	0.57971	0.12867	0.70448	0.43627	0.53427	0.48113	0.61797	-0.1189	-0.65138	0.16438	0.23599	0.5148	0.67559
IPP_NEG_CONTROL_BTB_POZ_domain_LIB-1	8	-1.0671	-5.7485	0	0	9.0014e-09	1.2602e-08	0.05066	0.2735	0.63111	0.72089	0.78447	0.91205	-0.99087	-5.3419	0	0	9.1995e-08	1.229e-07	-0.0088192	-0.047613	0.87373	0.90366	0.96202	0.98268	-0.17936	-0.96675	0.091249	0.14443	0.33367	0.47384	0.1216	0.65709	0.14526	0.21298	0.51112	0.67295
ELMO2_NEG_CONTROL_phospatase_domain_LIB-2B	7	-1.0457	-6.0149	0	0	1.8005e-09	2.6345e-09	0.029596	0.17077	0.8231	0.87457	0.86441	0.94692	-1.1723	-6.7413	0	0	1.5696e-11	3.038e-11	-0.11739	-0.67718	0.33401	0.42558	0.49829	0.68678	-0.12301	-0.70824	0.24456	0.33201	0.47879	0.61558	-0.2379	-1.3744	0.056417	0.09481	0.1693	0.31092
ELMO2_ELMO3_phospatase_domain_LIB-2B	12	-0.82182	-5.0307	0	0	4.888e-07	6.1171e-07	-0.079849	-0.48908	0.22807	0.32897	0.62478	0.82991	-1.2138	-7.4236	0	0	1.1395e-13	2.7096e-13	-0.22194	-1.3592	0.01232	0.024318	0.17407	0.3305	-0.33426	-2.0445	0.0017502	0.0047091	0.040906	0.094007	-0.46721	-2.8633	1.7159e-05	7.5614e-05	0.0041929	0.014752
ZNF273_NEG_CONTROL_C2_H2_ZF_domain_LIB-3	6	-0.26737	-1.4065	0.075909	0.076679	0.15957	0.16176	0.21842	1.1494	0.034369	0.069021	0.2504	0.53203	-0.60341	-3.1706	0	0	0.0015213	0.001579	0.14592	0.76784	0.06836	0.10936	0.44258	0.63597	0.25625	1.3464	0.19413	0.27401	0.17816	0.29806	0.19846	1.0463	0.043926	0.076145	0.29542	0.4664
FOXD4L6_FOXD3_Forkhead_domain_LIB-3	16	-2.0669	-13.466	0	0	2.4699e-41	2.971e-40	-0.66479	-4.4111	0	0	1.0283e-05	7.788e-05	-2.0657	-13.492	0	0	1.7316e-41	4.2581e-40	-1.4445	-9.477	0	0	2.6161e-21	6.5435e-20	-0.54773	-3.624	0	0	0.00029008	0.0013075	-0.26188	-1.749	0.0058854	0.013225	0.08029	0.1734
FOXD4L6_FOXD4_Forkhead_domain_LIB-3	16	-3.5617	-19.365	0	0	1.5365e-83	7.1638e-82	-1.172	-6.6187	0	0	3.6244e-11	4.8062e-10	-2.898	-16.088	0	0	3.0901e-58	1.4822e-56	-2.1785	-12.164	0	0	4.8151e-34	2.201e-32	-1.2506	-7.0354	0	0	1.9872e-12	3.1175e-11	-0.91652	-5.1962	0	0	2.0335e-07	1.9132e-06
FOXD4L6_FOXD4L3_Forkhead_domain_LIB-3	4	-4.2043	-13.154	0	0	1.6074e-39	1.7843e-38	-2.025	-6.457	0	0	1.0678e-10	1.3588e-09	-3.7395	-11.768	0	0	5.7225e-32	7.9124e-31	-1.6228	-5.1927	0	0	2.0722e-07	1.5766e-06	-0.75328	-2.4156	0.00030885	0.00099613	0.01571	0.042704	-0.32084	-1.0314	0.055988	0.094225	0.30235	0.47488
FOXD4L6_NEG_CONTROL_Forkhead_domain_LIB-3	8	-2.2623	-10.07	0	0	7.517e-24	3.1517e-23	-0.20736	-0.93557	0.016078	0.036038	0.3495	0.63414	-2.341	-10.423	0	0	1.9514e-25	1.5307e-24	-1.0565	-4.752	0	0	2.0141e-06	1.3594e-05	-0.11412	-0.51453	0.23071	0.31649	0.60688	0.72723	-0.25478	-1.1506	0.02814	0.051621	0.24988	0.41262
FOXD4L6_FOXD4L5_Forkhead_domain_LIB-3	16	-4.0513	-24.01	0	0	2.2066e-127	3.4294e-125	-1.8226	-11.015	0	0	3.2205e-28	1.2307e-26	-3.0871	-18.528	0	0	1.2334e-76	1.1501e-74	-2.3074	-13.897	0	0	6.5665e-44	4.5023e-42	-1.521	-9.1891	0	0	3.9628e-20	1.3048e-18	-1.1072	-6.7288	0	0	1.7101e-11	2.8234e-10
FOXD4L6_FOXD4L1_Forkhead_domain_LIB-3	15	-3.9937	-25.253	0	0	1.0498e-140	2.4972e-138	-1.1013	-7.1396	0	0	9.3601e-13	1.4169e-11	-3.2877	-21.007	0	0	5.6877e-98	1.3259e-95	-2.0618	-13.292	0	0	2.5683e-40	1.482e-38	-1.4741	-9.5163	0	0	1.7938e-21	6.5752e-20	-0.98989	-6.4313	0	0	1.2651e-10	1.8595e-09
FOXD4L6_FOXD4L4_Forkhead_domain_LIB-3	12	-2.5839	-12.733	0	0	3.9012e-37	3.7674e-36	-0.91709	-4.5916	0	0	4.3982e-06	3.4592e-05	-2.4975	-12.35	0	0	4.8929e-35	8.1825e-34	-1.6284	-8.1058	0	0	5.2403e-16	9.3395e-15	-0.78074	-3.9031	0	0	9.4987e-05	0.00048159	-0.45069	-2.2648	5.1476e-05	0.00020492	0.023525	0.064337
BTBD3_BTBD1_BTB_POZ_domain_LIB-1	16	-1.0023	-9.5264	0	0	1.6284e-21	5.8474e-21	0.05057	0.48086	0.50959	0.61381	0.63062	0.8332	-0.85758	-8.1526	0	0	3.562e-16	1.0826e-15	-0.096255	-0.91523	0.26229	0.34769	0.36007	0.55494	-0.29271	-2.7818	0.0036548	0.0088768	0.0054059	0.017259	-0.26669	-2.5362	0.0053535	0.012185	0.011205	0.034389
BTBD3_NEG_CONTROL_BTB_POZ_domain_LIB-1	8	-1.1164	-6.3856	0	0	1.7067e-10	2.6942e-10	-0.010622	-0.060936	0.826	0.87685	0.95141	0.9826	-0.85949	-4.9251	0	0	8.4338e-07	1.0352e-06	-0.24222	-1.3889	0.02059	0.038431	0.16487	0.31744	0.0021987	0.012599	0.74345	0.80685	0.98995	0.99312	-0.33119	-1.9019	0.0047529	0.011025	0.057188	0.13231
BTBD3_BTBD6_BTB_POZ_domain_LIB-1	16	-1.0968	-8.5949	0	0	8.3319e-18	2.2771e-17	-0.13936	-1.0937	0.028003	0.058161	0.27408	0.55886	-0.75015	-5.8861	0	0	3.9548e-09	6.0702e-09	-0.2069	-1.6237	0.012663	0.024907	0.10443	0.2231	-0.28717	-2.2508	0.0039293	0.0094414	0.024401	0.061496	-0.50137	-3.9373	6.8634e-05	0.0002623	8.239e-05	0.00045752
ZNF528_NEG_CONTROL_H2_C2_ZF_domain_LIB-3	8	-1.1048	-6.8142	0	0	9.4819e-12	1.6415e-11	-0.010861	-0.06701	0.82411	0.87524	0.94657	0.98012	-1.0868	-6.7037	0	0	2.0322e-11	3.8965e-11	-0.06449	-0.3979	0.64133	0.71819	0.6907	0.83325	0.036378	0.22443	0.94163	0.95879	0.82243	0.88671	0.21131	1.304	0.014447	0.02893	0.19225	0.34076
BARHL1_BARHL2_Homeodomain_domain_LIB-3	16	-1.2216	-10.774	0	0	4.5551e-27	2.365e-26	-0.1783	-1.5738	0.008871	0.021408	0.11553	0.32789	-1.0287	-9.0773	0	0	1.1131e-19	4.8885e-19	-0.46172	-4.0747	0	0	4.6075e-05	0.00025513	-0.24372	-2.1503	0.0072237	0.015965	0.031531	0.075686	-0.095294	-0.84146	0.2737	0.3597	0.40009	0.57389
BARHL1_NEG_CONTROL_Homeodomain_domain_LIB-3	8	-1.009	-6.3112	0	0	2.7684e-10	4.3013e-10	-0.14958	-0.93575	0.077111	0.13555	0.3494	0.63407	-1.091	-6.8235	0	0	8.8837e-12	1.7607e-11	-0.24065	-1.5055	0.021414	0.039695	0.13221	0.2687	0.14014	0.87668	0.50427	0.59764	0.38066	0.52203	0.020359	0.12737	0.72581	0.7859	0.89864	0.94164
ARHGEF7_ARHGEF4_phospatase_domain_LIB-2B	16	-1.4648	-11.4	0	0	4.1591e-30	2.6491e-29	-0.11318	-0.88191	0.063143	0.11489	0.37783	0.65642	-1.3007	-10.128	0	0	4.1486e-24	2.8361e-23	-0.17598	-1.3712	0.029976	0.053068	0.17031	0.32517	-0.23678	-1.8442	0.008116	0.017656	0.065147	0.13655	-0.66025	-5.1455	0	0	2.6682e-07	2.4644e-06
ARHGEF7_NEG_CONTROL_phospatase_domain_LIB-2B	8	-1.1604	-6.7373	0	0	1.6137e-11	2.7556e-11	0.027577	0.16049	0.82726	0.87777	0.8725	0.9501	-0.94685	-5.5041	0	0	3.7099e-08	5.1388e-08	0.34977	2.0365	0	0	0.041705	0.1057	-0.81892	-4.743	0	0	2.1056e-06	1.46e-05	-0.83842	-4.8798	0	0	1.0619e-06	8.9107e-06
ARHGEF7_PLEKHN1_phospatase_domain_LIB-2B	16	-1.7695	-13.702	0	0	9.8464e-43	1.2543e-41	-0.42365	-3.285	0	0	0.0010199	0.005956	-1.4891	-11.54	0	0	8.3087e-31	1.0561e-29	-0.22303	-1.7296	0.0082018	0.016899	0.0837	0.18801	-0.47969	-3.718	5.1476e-05	0.00019139	0.00020077	0.00094591	-0.65608	-5.0886	0	0	3.6064e-07	3.2688e-06
ARHGEF7_ARHGEF6_phospatase_domain_LIB-2B	15	-0.90617	-6.3789	0	0	1.7837e-10	2.8112e-10	0.023697	0.16693	0.81685	0.86983	0.86743	0.94776	-0.88464	-6.2286	0	0	4.7072e-10	7.8911e-10	-0.019746	-0.13909	0.94779	0.96089	0.88938	0.94655	-0.3524	-2.4795	3.4317e-05	0.00013136	0.013156	0.036846	-0.79329	-5.5886	0	0	2.2888e-08	2.468e-07
KCND1_KCNA2_BTB_POZ_domain_LIB-1	16	-1.0427	-8.9402	0	0	3.8862e-19	1.1726e-18	0.039634	0.34006	0.62723	0.71733	0.73381	0.88707	-1.1094	-9.5125	0	0	1.8622e-21	9.7952e-21	-0.20259	-1.738	0.014293	0.027702	0.082209	0.18524	-0.056209	-0.48208	0.27627	0.36727	0.62975	0.74619	-0.11717	-1.0056	0.17119	0.24447	0.31462	0.48962
KCND1_KCNA2_BTB_domain_LIB-3B	16	-1.0427	-8.9402	0	0	3.8862e-19	1.1726e-18	0.039634	0.34006	0.62723	0.71733	0.73381	0.88707	-1.1094	-9.5125	0	0	1.8622e-21	9.7952e-21	-0.20259	-1.738	0.014293	0.027702	0.082209	0.18524	-0.056209	-0.48208	0.27627	0.36727	0.62975	0.74619	-0.11717	-1.0056	0.17119	0.24447	0.31462	0.48962
KCND1_NEG_CONTROL_BTB_POZ_domain_LIB-1	8	-1.0782	-6.1835	0	0	6.2697e-10	9.497e-10	0.16246	0.93241	0.077231	0.13572	0.35113	0.63558	-1.1418	-6.5485	0	0	5.8121e-11	1.068e-10	-0.11671	-0.66972	0.30323	0.39302	0.50304	0.69038	0.29445	1.6897	0.081366	0.13054	0.091087	0.17793	0.056768	0.32586	0.4593	0.54836	0.74453	0.85054
KCND1_NEG_CONTROL_BTB_domain_LIB-3B	8	-1.3241	-8.1743	0	0	2.9754e-16	7.1773e-16	0.053877	0.33314	0.60515	0.69845	0.73903	0.88882	-1.1201	-6.92	0	0	4.5158e-12	9.2344e-12	-0.14963	-0.92513	0.16963	0.2408	0.3549	0.54881	-0.3764	-2.3248	0.0017159	0.0046361	0.020082	0.052297	-0.15144	-0.9367	0.18995	0.26684	0.34891	0.52443
KCND1_KCNA5_BTB_POZ_domain_LIB-1	16	-1.0423	-8.6386	0	0	5.6901e-18	1.5743e-17	0.042768	0.35459	0.59206	0.68783	0.72289	0.88217	-0.95032	-7.8775	0	0	3.3388e-15	9.2881e-15	-0.25541	-2.1174	0.0036033	0.0080723	0.034223	0.090046	0.13895	1.1519	0.37883	0.47654	0.24936	0.38309	-0.10244	-0.84947	0.23536	0.31749	0.39562	0.57029
KCND1_KCNA5_BTB_domain_LIB-3B	16	-1.0423	-8.6386	0	0	5.6901e-18	1.5743e-17	0.042768	0.35459	0.59206	0.68783	0.72289	0.88217	-0.95032	-7.8775	0	0	3.3388e-15	9.2881e-15	-0.25541	-2.1174	0.0036033	0.0080723	0.034223	0.090046	0.13895	1.1519	0.37883	0.47654	0.24936	0.38309	-0.10244	-0.84947	0.23536	0.31749	0.39562	0.57029
KCND1_KCNA7_BTB_POZ_domain_LIB-1	16	-0.95671	-8.4545	0	0	2.804e-17	7.3562e-17	0.017229	0.15228	0.89971	0.92909	0.87896	0.95375	-1.2602	-11.135	0	0	8.4422e-29	9.036e-28	-0.34072	-3.0113	0.00039465	0.0011206	0.0026016	0.0097945	-0.17912	-1.5829	0.024966	0.047095	0.11345	0.21165	-0.12696	-1.1222	0.13639	0.20185	0.26176	0.42672
KCND1_KCNA7_BTB_domain_LIB-3B	16	-0.95671	-8.4545	0	0	2.804e-17	7.3562e-17	0.017229	0.15228	0.89971	0.92909	0.87896	0.95375	-1.2602	-11.135	0	0	8.4422e-29	9.036e-28	-0.34072	-3.0113	0.00039465	0.0011206	0.0026016	0.0097945	-0.17912	-1.5829	0.024966	0.047095	0.11345	0.21165	-0.12696	-1.1222	0.13639	0.20185	0.26176	0.42672
KCND1_KCND2_BTB_POZ_domain_LIB-1	16	-1.2891	-11.066	0	0	1.8284e-28	1.0473e-27	0.081662	0.70123	0.24888	0.35378	0.48316	0.74305	-1.1542	-9.9093	0	0	3.7932e-23	2.3493e-22	-0.29803	-2.5591	0.0012354	0.0031135	0.010495	0.033287	-0.006592	-0.056602	0.55791	0.64651	0.95486	0.97204	-0.3618	-3.1069	0.00089224	0.0025496	0.0018909	0.0073787
KCND1_KCND2_BTB_domain_LIB-3B	16	-1.2891	-11.066	0	0	1.8284e-28	1.0473e-27	0.081662	0.70123	0.24888	0.35378	0.48316	0.74305	-1.1542	-9.9093	0	0	3.7932e-23	2.3493e-22	-0.29803	-2.5591	0.0012354	0.0031135	0.010495	0.033287	-0.006592	-0.056602	0.55791	0.64651	0.95486	0.97204	-0.3618	-3.1069	0.00089224	0.0025496	0.0018909	0.0073787
KCND1_KCND3_BTB_POZ_domain_LIB-1	15	-0.67419	-5.5814	0	0	2.3857e-08	3.2531e-08	0.013839	0.11457	0.94188	0.95816	0.90878	0.96483	-1.0392	-8.6024	0	0	7.806e-18	2.7816e-17	-0.34303	-2.8398	0	0	0.0045143	0.015955	0.19829	1.6416	0.13881	0.20651	0.10067	0.19221	0.098909	0.81898	0.089756	0.14111	0.4128	0.58678
KCND1_KCND3_BTB_domain_LIB-3B	15	-0.67419	-5.5814	0	0	2.3857e-08	3.2531e-08	0.013839	0.11457	0.94188	0.95816	0.90878	0.96483	-1.0392	-8.6024	0	0	7.806e-18	2.7816e-17	-0.34303	-2.8398	0	0	0.0045143	0.015955	0.19829	1.6416	0.13881	0.20651	0.10067	0.19221	0.098909	0.81898	0.089756	0.14111	0.4128	0.58678
RABGAP1L_NEG_CONTROL_phospatase_domain_LIB-2B	8	-0.28666	-1.8238	0.030422	0.030862	0.068184	0.069605	0.46831	2.98	0	0	0.0028821	0.015208	-0.658	-4.1852	0	0	2.8496e-05	3.1546e-05	-0.018597	-0.11831	0.96114	0.97071	0.90582	0.95619	-0.17163	-1.0909	0.10251	0.15978	0.2753	0.41252	0.042996	0.27364	0.55304	0.63641	0.78436	0.87714
ZNF615_NEG_CONTROL_H2_C2_ZF_domain_LIB-3	6	-0.95807	-5.0303	0	0	4.8972e-07	6.1279e-07	0.19707	1.0354	0.058305	0.10734	0.30051	0.58598	-1.0543	-5.5356	0	0	3.1013e-08	4.3308e-08	0.026576	0.13961	0.6209	0.7005	0.88896	0.94645	0.36377	1.9109	0.051596	0.088298	0.056013	0.12093	0.080578	0.42341	0.38754	0.4774	0.67199	0.79735
ZNF846_NEG_CONTROL_H2_C2_ZF_domain_LIB-3	8	-1.0002	-3.5546	0	0	0.00037853	0.00041371	0.047926	0.17049	0.65365	0.73978	0.86462	0.94692	-1.0111	-3.594	0	0	0.0003257	0.00034437	0.24522	0.87253	0.00042896	0.0012104	0.38292	0.5786	0.68841	2.4494	0	0	0.014308	0.039492	0.062129	0.22112	0.42582	0.51584	0.825	0.90132
ZFP69B_NEG_CONTROL_H2_C2_ZF_domain_LIB-3	8	-0.57708	-2.9924	5.1476e-05	5.6012e-05	0.002768	0.0029336	-0.49808	-2.5817	0	0	0.0098326	0.045862	-0.97968	-5.0781	0	0	3.8119e-07	4.8096e-07	0.03783	0.19621	0.47706	0.56882	0.84445	0.92041	-0.5294	-2.7418	1.7159e-05	6.6711e-05	0.0061103	0.019192	-0.42057	-2.1818	0.00041181	0.0012732	0.029127	0.076828
ZNF3_NEG_CONTROL_C2_H2_ZF_domain_LIB-3	8	-2.6587	-12.874	0	0	6.2692e-38	6.3323e-37	-0.031743	-0.15798	0.65043	0.73699	0.87447	0.95097	-1.4109	-6.9756	0	0	3.0463e-12	6.3358e-12	-0.029352	-0.14613	0.94043	0.95476	0.88382	0.94325	-0.4127	-2.0435	0.00072066	0.0021533	0.041007	0.094142	-0.8168	-4.0679	0	0	4.7447e-05	0.00027819
ZNF16_NEG_CONTROL_H2_C2_ZF_domain_LIB-3	8	-1.1355	-5.5627	0	0	2.6557e-08	3.6098e-08	-0.084727	-0.41522	0.29537	0.40494	0.67798	0.86025	-0.95746	-4.6915	0	0	2.712e-06	3.2063e-06	-0.20575	-1.0083	0.050806	0.084576	0.31331	0.50574	-0.032674	-0.16011	0.5563	0.64523	0.8728	0.92008	-0.33729	-1.6531	0.0039808	0.0094156	0.098301	0.20366
ZSCAN9_NEG_CONTROL_H2_C2_ZF_domain_LIB-3	8	-1.0821	-6.477	0	0	9.3554e-11	1.5064e-10	-0.11221	-0.67175	0.17615	0.26724	0.50174	0.75551	-1.0731	-6.4231	0	0	1.335e-10	2.3674e-10	-0.32872	-1.9678	0.0015786	0.0038958	0.049095	0.12089	-0.3701	-2.2153	0.0018874	0.0049943	0.026742	0.066235	-0.14743	-0.88258	0.20192	0.28032	0.37746	0.55273
ZNF879_NEG_CONTROL_H2_C2_ZF_domain_LIB-3	7	-1.1735	-4.8835	0	0	1.0423e-06	1.2809e-06	0.14734	0.61818	0.14262	0.22489	0.53645	0.77863	-0.87213	-3.6464	0	0	0.00026593	0.00028205	0.11153	0.46798	0.13228	0.19472	0.6398	0.79948	0.3279	1.3744	0.067982	0.11186	0.16931	0.28646	0.12315	0.51789	0.17411	0.248	0.60453	0.74716
PTPRR_NEG_CONTROL_phospatase_domain_LIB-2B	8	-1.1346	-5.7859	0	0	7.214e-09	1.0168e-08	0.15888	0.81123	0.08442	0.14584	0.41723	0.69144	-0.78535	-4.0083	0	0	6.117e-05	6.6673e-05	-0.12372	-0.6316	0.27059	0.35683	0.52765	0.71134	0.41906	2.1396	0.0089224	0.019163	0.03239	0.077412	-0.044363	-0.22658	0.75875	0.81384	0.82075	0.89882
PTPRR_PTPN7_phospatase_domain_LIB-2B	16	-1.2608	-10.203	0	0	1.9165e-24	8.379e-24	0.036163	0.29318	0.66695	0.75063	0.76939	0.90503	-1.296	-10.491	0	0	9.5275e-26	7.6906e-25	-0.36379	-2.948	0.00018874	0.00056237	0.0031979	0.011777	-0.49297	-3.9896	1.7159e-05	6.6711e-05	6.619e-05	0.00034628	-0.25419	-2.0616	0.0068291	0.015093	0.039248	0.097315
ZNF24_NEG_CONTROL_H2_C2_ZF_domain_LIB-3	8	-1.0937	-4.2312	0	0	2.3244e-05	2.6738e-05	0.43853	1.7042	0	0	0.088346	0.27416	-0.70292	-2.727	0	0	0.0063912	0.0065341	0.16625	0.64582	0.01745	0.033138	0.5184	0.70324	0.74032	2.8768	0	0	0.0040178	0.013415	0.26823	1.0431	0.0018188	0.0047206	0.29689	0.46821
ZNF485_NEG_CONTROL_H2_C2_ZF_domain_LIB-3	8	-0.46612	-2.3024	0.00085793	0.00089582	0.021313	0.022033	0.30886	1.5273	0.00036033	0.0012192	0.12668	0.34957	-0.70423	-3.4763	0	0	0.00050844	0.00053414	0.1256	0.62091	0.066472	0.10669	0.53466	0.71691	-0.12206	-0.60153	0.20697	0.28888	0.54749	0.67786	-0.4225	-2.0902	0.00039465	0.0012267	0.036604	0.091951
ZNF850_NEG_CONTROL_H2_C2_ZF_domain_LIB-3	8	-0.52638	-2.7878	0.00024022	0.00025611	0.0053065	0.0055723	0.29938	1.5862	0.00061771	0.0020078	0.11269	0.32242	-1.1387	-6.0242	0	0	1.6996e-09	2.7119e-09	0.035776	0.18952	0.49207	0.58283	0.84968	0.92392	0.032815	0.17374	0.91989	0.94164	0.86207	0.91309	0.068537	0.36324	0.38612	0.47604	0.71643	0.83012
ITSN2_NEG_CONTROL_Kinase_domain_LIB-2A	8	-0.80393	-5.1257	0	0	2.965e-07	3.7603e-07	0.25046	1.5971	0.0045642	0.01196	0.11024	0.31767	-0.86681	-5.5266	0	0	3.2648e-08	4.5476e-08	-0.069155	-0.44097	0.6051	0.68656	0.65923	0.81151	0.015425	0.098348	0.81978	0.86788	0.92166	0.9491	0.084506	0.53891	0.29602	0.38316	0.58995	0.73656
RNF169_NEG_CONTROL_C3_H_ZF_domain_LIB-3	6	-0.92181	-4.4672	0	0	7.926e-06	9.3074e-06	-0.050632	-0.24541	0.56896	0.66873	0.80614	0.92252	-1.2137	-5.881	0	0	4.078e-09	6.247e-09	-0.28289	-1.3711	0.017776	0.033702	0.17035	0.32517	0.086009	0.41685	0.79211	0.84572	0.67679	0.7826	-0.33105	-1.6047	0.014139	0.028399	0.10856	0.21975
RNF169_RNF168_C3_H_ZF_domain_LIB-3	12	-2.6605	-15.354	0	0	3.3347e-53	6.239e-52	-0.90317	-5.2325	0	0	1.6721e-07	1.5346e-06	-1.8144	-10.506	0	0	8.1263e-26	6.6145e-25	-1.2744	-7.3802	0	0	1.5805e-13	2.2358e-12	-1.4676	-8.4862	0	0	2.1349e-17	5.6299e-16	-1.1744	-6.8068	0	0	9.9826e-12	1.6888e-10
DLX6_NEG_CONTROL_Homeodomain_domain_LIB-3	8	-0.73921	-5.2562	0	0	1.4708e-07	1.904e-07	0.27621	1.9651	0.0015271	0.0045629	0.049403	0.17691	-0.65031	-4.6251	0	0	3.7438e-06	4.3795e-06	-0.29049	-2.0659	0.0053535	0.011418	0.038841	0.10002	-0.25753	-1.8303	0.022718	0.043424	0.067211	0.13985	0.064103	0.45617	0.41374	0.50319	0.64827	0.78085
CAMK2G_NEG_CONTROL_Kinase_domain_LIB-2A	8	-1.4718	-9.6782	0	0	3.7334e-22	1.3974e-21	0.063063	0.41473	0.53406	0.63755	0.67834	0.86025	-1.0324	-6.7896	0	0	1.1244e-11	2.206e-11	-0.339	-2.2294	0.0011668	0.0029675	0.02579	0.071556	-0.02981	-0.19604	0.5708	0.65854	0.84458	0.90125	-0.040497	-0.26633	0.78864	0.8388	0.78999	0.88116
CAMK2G_CAMK2A_Kinase_domain_LIB-2A	16	-0.84751	-7.7716	0	0	7.7521e-15	1.6877e-14	-0.057382	-0.52635	0.29899	0.40885	0.59864	0.81742	-0.85919	-7.8794	0	0	3.2909e-15	9.1613e-15	-0.64979	-5.9575	0	0	2.562e-09	2.4659e-08	-0.19324	-1.7717	0.018857	0.036824	0.076443	0.15504	-0.20352	-1.8674	0.020968	0.039902	0.061847	0.14072
CAMK2G_CAMK2D_Kinase_domain_LIB-2A	16	-0.76799	-5.4757	0	0	4.3569e-08	5.8366e-08	-0.19268	-1.374	0.0057653	0.014669	0.16945	0.41908	-0.88043	-6.2773	0	0	3.4449e-10	5.8576e-10	-0.2633	-1.8776	0.0030027	0.0068373	0.060438	0.14353	0.16453	1.1732	0.25899	0.34767	0.2407	0.37303	-0.3813	-2.72	0.00048044	0.0014606	0.0065289	0.021638
CAMK2G_CAMK2B_Kinase_domain_LIB-2A	16	-1.133	-8.1749	0	0	2.961e-16	7.1471e-16	-0.26731	-1.935	0.00061771	0.0020078	0.052993	0.18703	-0.89185	-6.4514	0	0	1.1085e-10	1.9796e-10	-0.52035	-3.7625	0	0	0.00016821	0.00083185	-0.12422	-0.89802	0.077831	0.12583	0.36918	0.51057	-0.44087	-3.1999	0.00015443	0.00053651	0.001375	0.0055979
ESCO2_NEG_CONTROL_acetyltransf_domain_LIB-1	8	-0.69166	-3.8615	0	0	0.0001127	0.00012569	-0.66408	-3.7053	0	0	0.00021117	0.0013616	-1.0222	-5.705	0	0	1.1637e-08	1.6967e-08	-1.1544	-6.4335	0	0	1.2471e-10	1.3726e-09	-0.59799	-3.334	0	0	0.00085597	0.0034321	-0.56098	-3.1333	0	0	0.0017283	0.0068328
SAMD4A_SAMD4B_SAM_domain_LIB-1	14	-1.1113	-7.0684	0	0	1.5674e-12	2.8649e-12	-1.5029	-9.5387	0	0	1.4469e-21	3.8242e-20	-0.99093	-6.3045	0	0	2.8907e-10	4.9498e-10	-0.10968	-0.69801	0.2007	0.27794	0.48517	0.67613	-0.43186	-2.7465	0	0	0.0060233	0.018939	-0.62459	-3.9756	0	0	7.021e-05	0.00039727
SAMD4A_NEG_CONTROL_SAM_domain_LIB-1	8	-0.90747	-5.0456	0	0	4.5219e-07	5.6693e-07	-0.066277	-0.36862	0.39825	0.51011	0.71241	0.87723	-0.73183	-4.0699	0	0	4.7028e-05	5.1543e-05	-0.17654	-0.98188	0.098027	0.15011	0.32616	0.51978	0.49998	2.781	0.0014242	0.0039439	0.0054186	0.01728	-0.014535	-0.080859	0.99245	0.9945	0.93555	0.96324
MESP2_NEG_CONTROL_HLH_or_HLH_or_HMG_SOX_domain_domain_LIB-3	8	-0.91375	-5.425	0	0	5.7966e-08	7.7111e-08	0.1065	0.63267	0.26503	0.37148	0.52695	0.77124	-1.0202	-6.0569	0	0	1.3873e-09	2.2308e-09	-0.096821	-0.5751	0.41476	0.50782	0.56522	0.74075	-0.010034	-0.059581	0.67593	0.75134	0.95249	0.97056	-0.073927	-0.43926	0.55341	0.63659	0.66047	0.78929
MESP1_MESP2_HLH_or_HLH_or_HMG_SOX_domain_domain_LIB-3	14	-1.2221	-9.1482	0	0	5.7902e-20	1.8613e-19	-0.11453	-0.85991	0.065237	0.11806	0.38984	0.66673	-1.028	-7.7064	0	0	1.2942e-14	3.3868e-14	-0.12096	-0.90831	0.14983	0.21619	0.36371	0.55864	-0.046179	-0.34637	0.34262	0.43939	0.72906	0.82342	0.012223	0.091922	0.70633	0.77052	0.92676	0.9585
MESP1_NEG_CONTROL_HLH_or_HLH_or_HMG_SOX_domain_domain_LIB-3	8	-0.79387	-5.1164	0	0	3.1139e-07	3.9413e-07	0.17428	1.1233	0.056623	0.1047	0.26132	0.5436	-0.86513	-5.5757	0	0	2.4654e-08	3.4739e-08	-0.32726	-2.1092	0.0016472	0.004043	0.03493	0.091542	-0.030845	-0.19879	0.56527	0.65365	0.84243	0.90003	0.02491	0.16056	0.69007	0.75646	0.87244	0.92759
CSNK2A3_CSNK2A2_Kinase_domain_LIB-2A	16	-0.89121	-7.4069	0	0	1.2932e-13	2.5483e-13	-0.38324	-3.186	0	0	0.0014428	0.0082274	-0.86269	-7.1721	0	0	7.3846e-13	1.6265e-12	-0.13586	-1.1301	0.093737	0.14437	0.25842	0.44243	-0.40716	-3.3805	0.00041181	0.0012872	0.00072346	0.0029599	-0.14866	-1.2376	0.079684	0.12742	0.21585	0.37142
CSNK2A3_CSNK2A1_Kinase_domain_LIB-2A	14	-1.1147	-6.0568	0	0	1.3884e-09	2.0474e-09	-0.47635	-2.5895	0	0	0.0096126	0.045016	-0.77409	-4.2094	0	0	2.5606e-05	2.839e-05	-1.1402	-6.1876	0	0	6.1076e-10	6.2121e-09	-0.80065	-4.3436	0	0	1.4017e-05	8.3573e-05	-0.80216	-4.3638	0	0	1.2785e-05	8.4337e-05
CSNK2A3_NEG_CONTROL_Kinase_domain_LIB-2A	8	-0.77011	-4.7967	0	0	1.6133e-06	1.9656e-06	0.14916	0.92948	0.10685	0.17693	0.35264	0.63658	-0.59942	-3.7345	0	0	0.00018806	0.00020085	-0.1393	-0.86786	0.20628	0.28407	0.38547	0.58078	-0.083923	-0.52266	0.32944	0.42501	0.60121	0.72227	-0.13832	-0.86213	0.23279	0.31478	0.38862	0.5636
POGK_POGZ_CENPB_domain_LIB-3	16	-1.2329	-10.111	0	0	4.9263e-24	2.0911e-23	0.033704	0.27699	0.69593	0.77432	0.78179	0.91107	-0.90921	-7.4667	0	0	8.2218e-14	1.9851e-13	-0.34951	-2.871	0.00025738	0.00074981	0.0040914	0.014638	-0.35022	-2.8736	0.0013555	0.0037754	0.0040578	0.013525	-0.24922	-2.0491	0.0074983	0.016285	0.04045	0.099828
POGK_NEG_CONTROL_CENPB_domain_LIB-3	8	-1.211	-7.8659	0	0	3.6646e-15	8.1898e-15	0.052172	0.33918	0.61939	0.71052	0.73448	0.88707	-0.95542	-6.209	0	0	5.3339e-10	8.8982e-10	-0.086896	-0.5649	0.47975	0.57163	0.57214	0.74679	-0.024135	-0.15686	0.60017	0.68318	0.87536	0.92194	0.067913	0.44162	0.39	0.47941	0.65877	0.78811
DCC_PRTG_phospatase_domain_LIB-2B	16	-0.99146	-8.397	0	0	4.5794e-17	1.183e-16	0.16236	1.3763	0.020779	0.045027	0.16874	0.41811	-0.96321	-8.1595	0	0	3.3653e-16	1.0271e-15	-0.29815	-2.5264	0.0012354	0.0031135	0.011523	0.036067	-0.10209	-0.86478	0.12008	0.1826	0.38716	0.52787	-0.048313	-0.40963	0.64031	0.71412	0.68208	0.80488
DCC_NEG_CONTROL_phospatase_domain_LIB-2B	8	-0.9169	-6.5038	0	0	7.8305e-11	1.2677e-10	0.062863	0.44619	0.53562	0.63908	0.65546	0.84701	-0.77845	-5.5236	0	0	3.3214e-08	4.6216e-08	0.027084	0.19224	0.5616	0.64743	0.84755	0.92239	0.12218	0.86699	0.58783	0.673	0.38595	0.52665	0.11241	0.79817	0.17594	0.25022	0.42477	0.59707
TRIM64C_TRIM49D2_C3_H_ZF_domain_LIB-3	16	-3.6688	-23.474	0	0	7.568e-122	9.4852e-120	-0.28936	-1.8786	0.0002917	0.0010003	0.060301	0.20721	-3.1434	-20.215	0	0	7.159e-91	1.1431e-88	-1.1479	-7.4441	0	0	9.7614e-14	1.4169e-12	-0.88282	-5.7224	0	0	1.0501e-08	1.0615e-07	-0.5987	-3.8881	0	0	0.00010102	0.0005492
TRIM64C_TRIM43B_C3_H_ZF_domain_LIB-3	16	-1.3287	-9.1445	0	0	5.9893e-20	1.9237e-19	-0.30618	-2.1113	0.00017159	0.00061087	0.034748	0.13429	-1.3769	-9.478	0	0	2.5912e-21	1.3483e-20	-0.3073	-2.1193	0.0010467	0.0026949	0.034068	0.089761	-0.4287	-2.9521	0.00027454	0.0008941	0.0031557	0.010883	-0.46224	-3.1904	0.00010295	0.00036957	0.0014205	0.0057591
TRIM64C_TRIM49_C3_H_ZF_domain_LIB-3	16	-1.9061	-11.294	0	0	1.4036e-29	8.6333e-29	-0.15002	-0.89168	0.020264	0.044051	0.37257	0.65224	-2.0658	-12.236	0	0	1.9983e-34	3.2261e-33	-0.67763	-4.0257	0	0	5.6808e-05	0.00030884	-0.40516	-2.4064	0.00042896	0.0013369	0.016113	0.043666	-0.47883	-2.847	0.00010295	0.00036957	0.0044138	0.015408
TRIM64C_TRIML1_C3_H_ZF_domain_LIB-3	13	-0.64662	-4.936	0	0	7.9751e-07	9.8587e-07	0.11405	0.87119	0.12745	0.20528	0.38365	0.66197	-0.92339	-7.045	0	0	1.8553e-12	3.944e-12	-0.19686	-1.5031	0.020367	0.038051	0.1328	0.26949	-0.35262	-2.6872	0.00041181	0.0012872	0.0072057	0.022114	-0.19196	-1.4673	0.035226	0.062802	0.14229	0.2722
TRIM64C_TRIM49C_C3_H_ZF_domain_LIB-3	16	-1.3653	-9.8172	0	0	9.4939e-23	3.6973e-22	-0.28278	-2.0458	0.00036033	0.0012192	0.040772	0.15242	-1.4442	-10.387	0	0	2.8547e-25	2.2051e-24	-0.50272	-3.6335	0	0	0.0002796	0.0013229	-0.29094	-2.0992	0.0037406	0.0090494	0.035803	0.084069	-0.53245	-3.862	5.1476e-05	0.00020492	0.00011244	0.00060453
TRIM64C_TRIM51_C3_H_ZF_domain_LIB-3	8	-2.1909	-10.346	0	0	4.3463e-25	1.9797e-24	-0.33683	-1.5946	8.5793e-05	0.0003202	0.1108	0.31856	-2.0552	-9.713	0	0	2.6543e-22	1.5263e-21	-0.76544	-3.6228	0	0	0.00029141	0.0013724	-0.25917	-1.2267	0.02186	0.041977	0.21992	0.34948	-0.42844	-2.0287	0.00032601	0.0010391	0.042484	0.10399
TRIM64C_TRIM49B_C3_H_ZF_domain_LIB-3	16	-1.9076	-13.554	0	0	7.5135e-42	9.209e-41	-0.13987	-0.99897	0.027694	0.057653	0.31781	0.60283	-1.5704	-11.189	0	0	4.6373e-29	5.0754e-28	-0.50718	-3.6206	0	0	0.00029388	0.0013824	-0.26777	-1.9108	0.0050446	0.011683	0.056033	0.12093	-0.4393	-3.1391	0.00015443	0.00053651	0.001695	0.0067222
TRIM64C_NEG_CONTROL_C3_H_ZF_domain_LIB-3	8	-0.58528	-3.6195	3.4317e-05	3.7566e-05	0.00029517	0.00032388	0.14132	0.8743	0.12835	0.20654	0.38195	0.65994	-0.81981	-5.0686	0	0	4.0066e-07	5.0411e-07	0.0089558	0.055403	0.71457	0.77848	0.95582	0.98047	0.07065	0.43683	0.8606	0.89887	0.66223	0.77205	-0.025614	-0.15854	0.90501	0.92998	0.87403	0.92856
ZNF720_NEG_CONTROL_KRAB_domain_LIB-3	8	-1.4985	-6.9287	0	0	4.2465e-12	7.527e-12	-0.28841	-1.3378	0.00080645	0.002546	0.18097	0.43663	-1.4613	-6.7614	0	0	1.3663e-11	2.6618e-11	-0.61151	-2.8345	0	0	0.0045899	0.016193	-0.54629	-2.5285	1.7159e-05	6.6711e-05	0.011457	0.032827	-0.44629	-2.0724	0.00018874	0.00063972	0.038231	0.095298
ZNF846_NEG_CONTROL_C2_H2_ZF_domain_LIB-3	8	-0.77062	-4.1183	0	0	3.8169e-05	4.3452e-05	-0.093576	-0.50086	0.25285	0.3578	0.61647	0.82498	-1.3223	-7.0354	0	0	1.9866e-12	4.2064e-12	-0.15297	-0.8188	0.15896	0.22781	0.4129	0.60737	-0.49983	-2.6583	5.1476e-05	0.00019139	0.0078546	0.023793	-0.65834	-3.5289	0	0	0.00041732	0.0019559
TEAD1_NEG_CONTROL_TEA_domain_LIB-3	8	-1.0077	-5.7586	0	0	8.4792e-09	1.1895e-08	-0.27313	-1.5615	0.0018016	0.005291	0.1184	0.33335	-0.83109	-4.7513	0	0	2.0214e-06	2.4096e-06	0.20765	1.1876	0.0030542	0.0069504	0.23498	0.41437	-0.54401	-3.1071	1.7159e-05	6.6711e-05	0.0018896	0.0069228	-0.44585	-2.5502	0.00018874	0.00063972	0.010767	0.033208
KDM1B_NEG_CONTROL_CW_domain_LIB-1	4	-1.5977	-6.9518	0	0	3.6061e-12	6.4196e-12	-0.05902	-0.2575	0.60305	0.69702	0.79679	0.91728	-0.84818	-3.6993	0	0	0.00021622	0.00023012	-0.47683	-2.0794	0.0019904	0.0047522	0.037577	0.097397	-0.74218	-3.2306	0.00032601	0.0010451	0.0012352	0.0047641	-0.52098	-2.2737	0.003792	0.0090094	0.022982	0.06309
ZNF439_NEG_CONTROL_KRAB_domain_LIB-3	8	-0.86803	-5.1673	0	0	2.3754e-07	3.0349e-07	0.1156	0.68928	0.22249	0.32232	0.49065	0.74804	-0.78624	-4.6834	0	0	2.8222e-06	3.3302e-06	-0.0045556	-0.02716	0.83634	0.87571	0.97833	0.99025	0.34817	2.0755	0.033493	0.060857	0.037942	0.088415	0.15282	0.91207	0.072787	0.118	0.36173	0.53807
ZNF439_NEG_CONTROL_H2_C2_ZF_domain_LIB-3	8	-0.81814	-5.0319	0	0	4.8565e-07	6.079e-07	0.14471	0.89023	0.1181	0.1925	0.37334	0.65255	-0.93526	-5.7521	0	0	8.8124e-09	1.302e-08	0.25342	1.559	0.00027454	0.00079721	0.11899	0.24735	0.24799	1.5254	0.15601	0.22821	0.12715	0.23061	0.17814	1.096	0.037646	0.066455	0.27306	0.43934
SPIN1_SPIN3_SPIN_domain_LIB-1	9	-1.8011	-10.281	0	0	8.5503e-25	3.8273e-24	0.09295	0.53339	0.30848	0.41829	0.59377	0.81499	-1.3725	-7.8585	0	0	3.8884e-15	1.0737e-14	-0.3982	-2.2836	0.00010295	0.0003338	0.022393	0.063725	-0.084327	-0.48349	0.30206	0.39582	0.62875	0.74524	-0.11535	-0.66223	0.29937	0.38672	0.50782	0.67012
SPIN1_SPIN2B_SPIN_domain_LIB-1	12	-1.1644	-7.434	0	0	1.0533e-13	2.0912e-13	0.086106	0.55038	0.28511	0.3936	0.58206	0.80709	-1.0364	-6.6195	0	0	3.6048e-11	6.7563e-11	-0.38809	-2.4796	0.00010295	0.0003338	0.013151	0.040521	-0.42044	-2.6841	0.00032601	0.0010451	0.0072727	0.022296	0.014197	0.090774	0.72184	0.78268	0.92767	0.95902
SPIN1_NEG_CONTROL_SPIN_domain_LIB-1	6	-1.8658	-8.4073	0	0	4.1955e-17	1.0865e-16	0.056811	0.25686	0.63157	0.72116	0.79729	0.91754	-0.82693	-3.7374	0	0	0.00018592	0.0001986	-0.68719	-3.1044	0	0	0.0019068	0.0074034	0.41047	1.8559	0.025463	0.047917	0.063475	0.13379	-0.02324	-0.10511	0.92984	0.94856	0.91629	0.95155
SPIN1_SPIN2A_SPIN_domain_LIB-1	12	-1.8248	-13.04	0	0	7.2413e-39	7.7081e-38	0.19934	1.4287	0.00942	0.022505	0.15309	0.39434	-1.4667	-10.498	0	0	8.8536e-26	7.1715e-25	-0.16011	-1.1474	0.071706	0.11409	0.25123	0.43332	-0.4324	-3.0961	0.0002059	0.00068182	0.0019611	0.0071567	-0.14731	-1.056	0.12253	0.1845	0.29099	0.46128
SPIN1_SPIN4_SPIN_domain_LIB-1	12	-1.3988	-9.7528	0	0	1.7954e-22	6.8412e-22	0.15731	1.0977	0.04046	0.079221	0.27232	0.55688	-1.2095	-8.4358	0	0	3.289e-17	1.0963e-16	-0.25264	-1.7627	0.0047529	0.010336	0.077946	0.177	-0.049044	-0.34214	0.37956	0.47726	0.73224	0.8257	-0.098133	-0.68485	0.32032	0.40959	0.49344	0.65837
POS_CONTROL_NEG_CONTROL_CONTROLS_CONTROLS	48	-1.6536	-15.482	0	0	4.5562e-54	8.7348e-53	-1.5644	-14.637	0	0	1.63e-48	1.6666e-46	-1.5301	-14.33	0	0	1.4208e-46	4.4046e-45	-1.798	-16.813	0	0	1.9576e-63	3.1257e-61	-1.4581	-13.631	0	0	2.6306e-42	4.1436e-40	-1.3996	-13.114	0	0	2.7322e-39	3.9317e-37
PLEK_NEG_CONTROL_phospatase_domain_LIB-2B	8	-1.1276	-6.3848	0	0	1.7162e-10	2.7088e-10	0.18772	1.0649	0.038572	0.076113	0.28692	0.57257	-1.2895	-7.2995	0	0	2.8894e-13	6.5869e-13	-0.0195	-0.1106	0.96961	0.97638	0.91193	0.95897	-0.23955	-1.3569	0.032481	0.05924	0.1748	0.29401	0.16841	0.95579	0.049073	0.083896	0.33918	0.51504
SOX18_NEG_CONTROL_HLH_or_HMG_SOX_domain_LIB-3	8	-1.2211	-7.406	0	0	1.3017e-13	2.5643e-13	-0.086298	-0.52353	0.28795	0.39648	0.6006	0.8184	-1.2043	-7.3044	0	0	2.7857e-13	6.3642e-13	-0.043126	-0.26163	0.81858	0.86197	0.7936	0.89321	-0.14039	-0.85158	0.1629	0.2367	0.39445	0.53513	-0.19562	-1.1868	0.088435	0.13928	0.23529	0.39553
TBC1D8B_NEG_CONTROL_phospatase_domain_LIB-2B	8	-0.60306	-3.7166	3.4317e-05	3.7566e-05	0.00020195	0.00022277	0.25959	1.6	0.0029684	0.0082029	0.1096	0.3169	-0.88836	-5.4744	0	0	4.39e-08	6.032e-08	0.0075549	0.046564	0.72685	0.7884	0.96286	0.98282	-0.23887	-1.4718	0.032979	0.060025	0.14108	0.2496	-0.14427	-0.8893	0.21251	0.29223	0.37384	0.54977
ZNF433_NEG_CONTROL_KRAB_domain_LIB-3	8	-1.1756	-5.1295	0	0	2.9057e-07	3.6882e-07	0.037858	0.16559	0.73717	0.80801	0.86848	0.94806	-0.72189	-3.1559	0	0	0.0016	0.0016596	0.081393	0.35607	0.211	0.28958	0.72179	0.85145	0.67161	2.9387	0	0	0.0032957	0.011335	0.22149	0.96968	0.010226	0.021351	0.33221	0.50876
ZNF529_NEG_CONTROL_H2_C2_ZF_domain_LIB-3	8	-0.71145	-3.477	0	0	0.00050703	0.00055166	0.26404	1.2941	0.0024365	0.0068865	0.19564	0.45681	-1.0884	-5.3058	0	0	1.1221e-07	1.4861e-07	0.0058492	0.028647	0.74163	0.80048	0.97715	0.98988	0.34966	1.7119	0.032739	0.059644	0.086918	0.17137	-0.14734	-0.72294	0.2022	0.2806	0.46972	0.63841
ZNF713_NEG_CONTROL_H2_C2_ZF_domain_LIB-3	8	-1.1952	-7.7059	0	0	1.2993e-14	2.7631e-14	-0.058993	-0.38114	0.44574	0.55514	0.7031	0.87373	-1.0487	-6.7677	0	0	1.3084e-11	2.5533e-11	-0.06354	-0.41056	0.64866	0.7238	0.6814	0.82793	-0.1203	-0.77649	0.21156	0.29417	0.43746	0.57676	0.02237	0.14465	0.70951	0.77297	0.88499	0.93518
IRF2_NEG_CONTROL_IRF_domain_LIB-3	8	-0.62574	-3.5852	1.7159e-05	1.8957e-05	0.00033676	0.0003686	0.17455	1.0003	0.056229	0.10415	0.31719	0.60267	-0.71784	-4.1129	0	0	3.9069e-05	4.2949e-05	-0.53214	-3.0484	0	0	0.0023004	0.0087768	0.27359	1.5677	0.11067	0.17048	0.11696	0.21626	-0.075182	-0.43087	0.5455	0.62902	0.66656	0.79418
PPARGC1A_PPRC1_RRM_domain_LIB-1	16	-2.7959	-15.422	0	0	1.1733e-53	2.2384e-52	-0.50547	-2.8375	0	0	0.0045471	0.023054	-2.2113	-12.312	0	0	7.8205e-35	1.2948e-33	-1.6169	-9.0177	0	0	1.92e-19	4.3968e-18	-1.2877	-7.1749	0	0	7.2343e-13	1.2012e-11	-0.99635	-5.599	0	0	2.1561e-08	2.3422e-07
PPARGC1A_PPARGC1B_RRM_domain_LIB-1	16	-1.3035	-11.095	0	0	1.3221e-28	7.6217e-28	-0.077264	-0.65814	0.18119	0.27333	0.51045	0.76103	-1.2062	-10.27	0	0	9.6453e-25	7.0842e-24	-0.13838	-1.1788	0.086891	0.13509	0.2385	0.41869	0.15363	1.3085	0.30776	0.40224	0.19069	0.31427	-0.039374	-0.33546	0.73114	0.79056	0.73728	0.84468
PPARGC1A_NEG_CONTROL_RRM_domain_LIB-1	8	-1.1684	-6.9275	0	0	4.284e-12	7.5865e-12	0.18661	1.1073	0.039722	0.077946	0.26818	0.55131	-1.1148	-6.6108	0	0	3.8213e-11	7.1449e-11	-0.053746	-0.31888	0.72884	0.79011	0.74981	0.86807	-0.36166	-2.1445	0.0022821	0.0058915	0.031996	0.076667	-0.1149	-0.68184	0.3286	0.4186	0.49534	0.65991
KDM5C_KDM5B_C5HC2_ZF_domain_LIB-3	15	-1.7373	-12.296	0	0	9.5286e-35	7.9106e-34	-1.0207	-7.2398	0	0	4.4926e-13	6.9821e-12	-1.4547	-10.323	0	0	5.5645e-25	4.1872e-24	0.050555	0.35995	0.21313	0.29229	0.71888	0.84931	-0.63995	-4.54	0	0	5.6253e-06	3.6027e-05	-0.14847	-1.0577	0.069818	0.11377	0.29017	0.46024
KDM5C_NEG_CONTROL_C5HC2_ZF_domain_LIB-3	8	-1.6959	-8.6734	0	0	4.1924e-18	1.1716e-17	-0.84598	-4.3301	0	0	1.4902e-05	0.00011077	-1.7107	-8.7508	0	0	2.1179e-18	8.0413e-18	0.33591	1.7206	0	0	0.08532	0.19106	-0.4149	-2.1238	0.00066918	0.002015	0.033683	0.07988	-0.33241	-1.7027	0.0045299	0.010554	0.088622	0.1877
KDM5C_KDM5D_C5HC2_ZF_domain_LIB-3	14	-2.2613	-13.548	0	0	8.1619e-42	9.9932e-41	-1.1294	-6.8257	0	0	8.7495e-12	1.2243e-10	-1.76	-10.625	0	0	2.2807e-26	1.9565e-25	-0.32874	-1.995	1.7159e-05	6.0957e-05	0.046038	0.11463	-0.6605	-3.9952	0	0	6.4651e-05	0.00033884	-0.36177	-2.198	3.4317e-05	0.00014498	0.027951	0.074282
KDM5D_KDM5B_C5HC2_ZF_domain_LIB-3	16	-1.2901	-8.8595	0	0	8.036e-19	2.3768e-18	-0.48263	-3.3187	0	0	0.0009044	0.0053268	-1.3796	-9.4743	0	0	2.6847e-21	1.3939e-20	-0.14285	-0.98301	0.076647	0.12088	0.3256	0.51918	-0.53074	-3.6447	0	0	0.00026775	0.0012215	-0.29873	-2.0569	0.0028655	0.0070568	0.039696	0.098266
KDM5D_JARID2_C5HC2_ZF_domain_LIB-3	16	-1.7211	-11.757	0	0	6.4933e-32	4.5954e-31	-0.63794	-4.3805	0	0	1.1843e-05	8.9231e-05	-1.2752	-8.7497	0	0	2.1396e-18	8.1129e-18	-0.14221	-0.97846	0.077951	0.12258	0.32785	0.52133	-0.30758	-2.1117	0.0028826	0.0072041	0.03471	0.081915	-0.24391	-1.68	0.0084592	0.018055	0.092964	0.19514
KDM5D_NEG_CONTROL_C5HC2_ZF_domain_LIB-3	8	-1.7903	-9.5578	0	0	1.2023e-21	4.359e-21	-0.36538	-1.9567	3.4317e-05	0.00013689	0.050387	0.17972	-1.479	-7.9094	0	0	2.5871e-15	7.2699e-15	-0.19256	-1.0315	0.068806	0.10995	0.30232	0.49305	-0.66256	-3.5428	0	0	0.00039595	0.0017279	-0.28128	-1.5073	0.015374	0.030471	0.13173	0.25616
BPTF_KAT2B_BROMO_domain_LIB-1	16	-2.3245	-15.19	0	0	4.1273e-52	7.4818e-51	-0.96422	-6.3588	0	0	2.034e-10	2.5275e-09	-1.687	-11.109	0	0	1.1296e-28	1.1981e-27	-1.0432	-6.8791	0	0	6.0237e-12	7.4694e-11	-0.57505	-3.793	0	0	0.00014883	0.00072131	-0.578	-3.8257	1.7159e-05	7.5614e-05	0.00013039	0.00069175
BPTF_KAT2A_BROMO_domain_LIB-1	16	-2.7592	-17.521	0	0	9.8456e-69	3.11e-67	-0.93206	-5.9625	0	0	2.4843e-09	2.8223e-08	-2.0523	-13.105	0	0	3.0689e-39	6.6614e-38	-1.348	-8.616	0	0	6.932e-18	1.4126e-16	-1.3016	-8.3073	0	0	9.7903e-17	2.438e-15	-1.1048	-7.0735	0	0	1.511e-12	2.8545e-11
BPTF_NEG_CONTROL_BROMO_domain_LIB-1	8	-2.0815	-9.9882	0	0	1.7168e-23	7.0435e-23	-0.83202	-4.0234	0	0	5.7357e-05	0.00039914	-1.5166	-7.3263	0	0	2.3654e-13	5.4478e-13	-0.75982	-3.6767	0	0	0.00023626	0.0011352	-0.23513	-1.1382	0.035621	0.064233	0.25503	0.38981	-0.37016	-1.7954	0.0015614	0.0041317	0.072588	0.16021
ZNF189_NEG_CONTROL_H2_C2_ZF_domain_LIB-3	8	-0.70612	-4.388	0	0	1.144e-05	1.3345e-05	0.14704	0.91379	0.11223	0.18431	0.36083	0.6425	-0.85968	-5.3422	0	0	9.1847e-08	1.2273e-07	-0.12086	-0.7511	0.28368	0.37153	0.45259	0.64579	-0.13966	-0.86786	0.1647	0.23901	0.38547	0.52643	-0.0029345	-0.018238	0.91313	0.93618	0.98545	0.99157
ZNF540_NEG_CONTROL_H2_C2_ZF_domain_LIB-3	8	-1.5749	-7.4903	0	0	6.8733e-14	1.3854e-13	0.1311	0.625	0.16059	0.24822	0.53197	0.77459	-1.0952	-5.2167	0	0	1.8216e-07	2.3636e-07	0.029191	0.13916	0.54401	0.63109	0.88932	0.94655	-0.030489	-0.14528	0.56731	0.65545	0.88449	0.92691	-0.11793	-0.56241	0.31551	0.40453	0.57384	0.72513
NR2F2_NR2C1_Nuclear_receptor_domain_LIB-3	16	-0.78427	-6.5054	0	0	7.747e-11	1.255e-10	0.49509	4.1097	0	0	3.9621e-05	0.00027921	-0.86531	-7.1777	0	0	7.0889e-13	1.5652e-12	-0.0093715	-0.077773	0.81697	0.86099	0.93801	0.97144	-0.38079	-3.1563	0.00078929	0.0023398	0.0015981	0.0059702	-0.048458	-0.40229	0.63845	0.71302	0.68747	0.80867
NR2F2_NR2F1_Nuclear_receptor_domain_LIB-3	15	-0.55801	-3.9421	0	0	8.0786e-05	9.0568e-05	0.4384	3.0976	0	0	0.0019508	0.010792	-0.8034	-5.6752	0	0	1.3856e-08	2.0045e-08	0.031847	0.22501	0.35614	0.44844	0.82197	0.90988	0.27572	1.9479	0.023679	0.045047	0.051431	0.11294	0.70347	4.971	0	0	6.662e-07	5.7734e-06
NR2F2_NEG_CONTROL_Nuclear_receptor_domain_LIB-3	8	-0.9289	-5.8815	0	0	4.0657e-09	5.814e-09	0.49112	3.1158	0	0	0.0018346	0.010222	-0.67873	-4.302	0	0	1.6926e-05	1.8974e-05	0.26378	1.6733	0.00015443	0.00047071	0.094275	0.20593	0.0037333	0.023651	0.75307	0.8151	0.98113	0.98808	0.11799	0.74881	0.15638	0.22672	0.45397	0.62444
NR2F2_NR2F6_Nuclear_receptor_domain_LIB-3	16	-1.125	-10.259	0	0	1.0835e-24	4.8075e-24	0.31595	2.8822	0.00012011	0.00044011	0.0039488	0.020249	-1.0009	-9.1286	0	0	6.9407e-20	3.1272e-19	0.038067	0.34725	0.31047	0.4008	0.72841	0.85493	-0.28406	-2.5904	0.0041524	0.0099059	0.0095862	0.028238	0.016934	0.15449	0.64684	0.71998	0.87723	0.93039
UNK_NEG_CONTROL_CCCF_ZF_domain_LIB-3	8	-0.71491	-3.8136	0	0	0.00013693	0.00015209	0.0477	0.25458	0.65553	0.74134	0.79905	0.9186	-1.1593	-6.1787	0	0	6.465e-10	1.0699e-09	-0.38674	-2.063	0.00018874	0.00056237	0.039114	0.10049	-0.54036	-2.8775	1.7159e-05	6.6711e-05	0.0040081	0.013386	-0.74089	-3.9548	0	0	7.6596e-05	0.00042861
UNK_NEG_CONTROL_C3_H_ZF_domain_LIB-3	8	-1.54	-8.1687	0	0	3.1171e-16	7.5022e-16	0.16876	0.90009	0.065975	0.11907	0.36807	0.64876	-1.3097	-6.9626	0	0	3.3408e-12	6.9191e-12	-0.23091	-1.2307	0.027437	0.049253	0.21843	0.39266	-0.60746	-3.2262	0	0	0.0012544	0.0048271	-0.34401	-1.8357	0.0032944	0.0079867	0.066405	0.14919
UNK_UNKL_C3_H_ZF_domain_LIB-3	14	-1.566	-10.719	0	0	8.3328e-27	4.2525e-26	-0.44038	-3.0166	0	0	0.0025566	0.013676	-1.348	-9.2304	0	0	2.697e-20	1.2661e-19	-0.50062	-3.4292	0	0	0.00060542	0.002668	-0.35669	-2.4428	0.00015443	0.00052755	0.014575	0.040124	-0.34132	-2.3387	0.00015443	0.00053651	0.019353	0.054593
UNK_UNKL_CCCF_ZF_domain_LIB-3	14	-1.566	-10.719	0	0	8.3328e-27	4.2525e-26	-0.44038	-3.0166	0	0	0.0025566	0.013676	-1.348	-9.2304	0	0	2.697e-20	1.2661e-19	-0.50062	-3.4292	0	0	0.00060542	0.002668	-0.35669	-2.4428	0.00015443	0.00052755	0.014575	0.040124	-0.34132	-2.3387	0.00015443	0.00053651	0.019353	0.054593
SRM_SMS_Methyltrans_domain_LIB-1	16	-3.6295	-20.515	0	0	1.5891e-93	9.5478e-92	-2.5192	-14.484	0	0	1.5321e-47	1.4882e-45	-2.3024	-13.376	0	0	8.3287e-41	1.9812e-39	-1.9331	-11.223	0	0	3.1418e-29	1.1663e-27	-1.5176	-8.8102	0	0	1.2489e-18	3.6032e-17	-1.4552	-8.5066	0	0	1.7907e-17	5.9127e-16
SRM_NEG_CONTROL_Methyltrans_domain_LIB-1	8	-1.6617	-9.3214	0	0	1.1485e-20	3.8859e-20	-1.1744	-6.5883	0	0	4.4499e-11	5.8476e-10	-1.0104	-5.6709	0	0	1.4205e-08	2.0507e-08	-0.65467	-3.6744	0	0	0.0002384	0.001144	-0.45318	-2.5432	0.00018874	0.00063164	0.010985	0.031709	-0.39584	-2.2222	0.00082361	0.0023815	0.02627	0.070311
TRIM65_NEG_CONTROL_C3_H_ZF_domain_LIB-3	8	-0.88205	-4.6074	0	0	4.077e-06	4.8675e-06	-0.12863	-0.67202	0.12541	0.20244	0.50157	0.75551	-1.0578	-5.5252	0	0	3.292e-08	4.5839e-08	-0.38703	-2.0218	0.00018874	0.00056237	0.043195	0.10875	0.077049	0.40251	0.82418	0.87135	0.68731	0.79061	-0.23924	-1.25	0.03907	0.068688	0.21128	0.36566
ZDHHC21_NEG_CONTROL_zf_DHHC_domain_LIB-3B	8	-0.59162	-2.9437	3.4317e-05	3.7566e-05	0.0032433	0.0034262	-0.011651	-0.057975	0.8173	0.87023	0.95377	0.98384	-0.74946	-3.7289	0	0	0.00019231	0.00020523	-0.074714	-0.37177	0.56393	0.64953	0.71006	0.84385	-0.046033	-0.22901	0.49075	0.58591	0.81886	0.88417	0.096989	0.48269	0.23681	0.31899	0.62931	0.76541
ZNF225_NEG_CONTROL_H2_C2_ZF_domain_LIB-3	8	-1.2665	-6.4048	0	0	1.5057e-10	2.3882e-10	0.21494	1.0894	0.017073	0.037955	0.276	0.55988	-1.0865	-5.4994	0	0	3.811e-08	5.2713e-08	0.11953	0.60576	0.079393	0.12457	0.54467	0.72495	0.49738	2.5206	0.0014756	0.004072	0.011715	0.033447	0.13696	0.69438	0.10386	0.16003	0.48744	0.65302
ZNF621_NEG_CONTROL_C2_H2_ZF_domain_LIB-3	8	-0.90382	-5.0893	0	0	3.5937e-07	4.5324e-07	-0.0099213	-0.055925	0.83188	0.88119	0.9554	0.98402	-1.1991	-6.7473	0	0	1.5061e-11	2.9201e-11	0.12228	0.68944	0.073936	0.11719	0.49054	0.68045	0.40131	2.2623	0.012714	0.026174	0.023678	0.059945	0.060843	0.34324	0.43351	0.5233	0.73142	0.84099
ZNF621_NEG_CONTROL_H2_C2_ZF_domain_LIB-3	8	-0.86452	-5.2164	0	0	1.8246e-07	2.3464e-07	0.30059	1.8143	0.00051476	0.0016988	0.069635	0.23059	-0.86353	-5.2107	0	0	1.881e-07	2.4372e-07	0.10005	0.60388	0.13518	0.19811	0.54593	0.72585	0.24476	1.4771	0.16211	0.23567	0.13965	0.24791	0.37668	2.2737	0	0	0.022982	0.06309
KIAA2026_NEG_CONTROL_Pumilio_domain_LIB-1	4	-0.66494	-3.0723	0.0024365	0.0025218	0.002124	0.0022603	0.0027281	0.012611	0.97112	0.97859	0.98994	0.99596	-0.56553	-2.6141	3.4317e-05	3.4617e-05	0.008947	0.0091208	0.039289	0.18165	0.62325	0.70237	0.85585	0.92717	-0.46938	-2.1639	0.010261	0.021667	0.03047	0.073616	-0.23904	-1.1058	0.14435	0.21186	0.26881	0.4348
PADI6_NEG_CONTROL_PAD_domain_LIB-1	8	-0.81265	-4.715	0	0	2.4167e-06	2.9193e-06	0.025233	0.14643	0.84852	0.89312	0.88358	0.95564	-1.09	-6.3235	0	0	2.5563e-10	4.4064e-10	0.044212	0.25658	0.43111	0.52362	0.7975	0.89554	-0.029063	-0.16863	0.57467	0.66211	0.86609	0.9158	-0.25892	-1.5027	0.025377	0.047154	0.1329	0.2578
PRR3_NEG_CONTROL_C3_H_ZF_domain_LIB-3	6	-0.93215	-5.2351	0	0	1.6492e-07	2.1273e-07	0.19844	1.1154	0.056434	0.10445	0.26467	0.54767	-0.83442	-4.6878	0	0	2.7618e-06	3.2616e-06	0.20248	1.1382	0.011599	0.023076	0.25505	0.43789	-0.16194	-0.9095	0.17931	0.25647	0.36308	0.5046	-0.11267	-0.63349	0.4007	0.4907	0.52641	0.68565
PRR3_NEG_CONTROL_CCCF_ZF_domain_LIB-3	5	-0.58401	-3.1768	0.0013727	0.0014273	0.0014892	0.0015937	0.13415	0.72987	0.25388	0.359	0.46547	0.72963	-0.76867	-4.181	0	0	2.9029e-05	3.2118e-05	0.24336	1.3242	0.0052848	0.011315	0.18545	0.34702	0.33339	1.8137	0.10813	0.16703	0.069719	0.14403	0.037127	0.20204	0.68164	0.7499	0.83989	0.90982
KDR_CSF1R_Kinase_domain_LIB-2A	16	-0.77395	-5.9139	0	0	3.3412e-09	4.8045e-09	0.12424	0.9504	0.071723	0.12758	0.34191	0.62809	-0.82281	-6.2881	0	0	3.2139e-10	5.476e-10	-0.18723	-1.4316	0.022684	0.041763	0.15226	0.29888	0.10765	0.82288	0.56805	0.65602	0.41058	0.55134	-0.1058	-0.80992	0.21865	0.29924	0.41798	0.59168
KDR_KIT_Kinase_domain_LIB-2A	16	-1.099	-8.7649	0	0	1.8702e-18	5.3679e-18	0.053163	0.42523	0.48334	0.59019	0.67067	0.85688	-1.1713	-9.3429	0	0	9.3768e-21	4.6077e-20	-0.10067	-0.80507	0.2366	0.31982	0.42078	0.61515	-0.35317	-2.8163	0.0012697	0.0035526	0.0048577	0.01575	-0.25595	-2.0491	0.0065889	0.014634	0.040449	0.099828
KDR_FGFR4_Kinase_domain_LIB-2A	16	-1.3008	-9.8542	0	0	6.5723e-23	2.5942e-22	-0.14493	-1.1026	0.024159	0.051219	0.27019	0.55407	-1.2527	-9.5007	0	0	2.0851e-21	1.0923e-20	-0.48418	-3.6797	0	0	0.00023349	0.0011242	-0.37422	-2.8385	0.00085793	0.0025069	0.0045321	0.01486	-0.32673	-2.4896	0.0016301	0.0042802	0.012789	0.03841
KDR_PDGFRA_Kinase_domain_LIB-2A	16	-0.87905	-7.4501	0	0	9.3246e-14	1.8592e-13	0.13982	1.1867	0.044063	0.085104	0.23534	0.51182	-1.2036	-10.191	0	0	2.1741e-24	1.5302e-23	-0.15442	-1.3101	0.054925	0.090577	0.19016	0.35391	-0.30392	-2.5737	0.0030714	0.0076154	0.01006	0.029411	-0.42477	-3.6067	0.00024022	0.00079365	0.00031008	0.0015059
KDR_NEG_CONTROL_Kinase_domain_LIB-2A	8	-0.97268	-5.3336	0	0	9.6282e-08	1.2617e-07	0.068134	0.37409	0.49799	0.60358	0.70834	0.87555	-1.0648	-5.8387	0	0	5.2625e-09	7.9527e-09	-0.19735	-1.0832	0.061616	0.099847	0.27871	0.46669	0.18856	1.0349	0.31338	0.4082	0.3007	0.43955	0.087855	0.48264	0.27934	0.36588	0.62935	0.76541
KDR_FGFR2_Kinase_domain_LIB-2A	16	-0.69754	-4.9969	0	0	5.8249e-07	7.2534e-07	0.087671	0.62858	0.21218	0.31051	0.52962	0.77265	-0.67753	-4.8551	0	0	1.2032e-06	1.4595e-06	-1.1783	-8.4024	0	0	4.3747e-17	8.4704e-16	-0.43796	-3.1305	0.0002059	0.00068182	0.0017454	0.0064563	-0.097044	-0.69633	0.26368	0.34893	0.48622	0.65199
KDR_FGFR1_Kinase_domain_LIB-2A	16	-0.70215	-4.9727	0	0	6.6029e-07	8.1989e-07	0.11206	0.79452	0.10496	0.17437	0.42689	0.69808	-1.0744	-7.5995	0	0	2.9723e-14	7.5103e-14	-0.1106	-0.78391	0.18406	0.25789	0.43309	0.6264	-0.051333	-0.36337	0.29914	0.39279	0.71633	0.81284	-0.21939	-1.5568	0.014242	0.028571	0.11952	0.23724
HELZ_NEG_CONTROL_RRM_domain_LIB-1	4	-1.2809	-5.6	1.7159e-05	1.8957e-05	2.1429e-08	2.9292e-08	-0.15677	-0.68666	0.20063	0.29663	0.4923	0.74912	-0.66345	-2.9058	0	0	0.0036628	0.0037665	0.22594	0.99006	0.024228	0.044187	0.32215	0.51536	-0.31097	-1.3605	0.065408	0.10823	0.17368	0.2926	-0.26013	-1.1401	0.11455	0.1739	0.25424	0.41751
VEZF1_NEG_CONTROL_H2_C2_ZF_domain_LIB-3	7	-0.71123	-3.6061	0.00018874	0.00020232	0.00031084	0.00034085	-0.5716	-2.8953	0	0	0.0037878	0.019518	-1.0139	-5.1369	0	0	2.7927e-07	3.5681e-07	-0.44577	-2.2596	0.00056623	0.0015493	0.023848	0.066997	-0.61857	-3.1262	0.0002059	0.00068182	0.0017708	0.0065401	-1.0035	-5.091	0	0	3.5611e-07	3.2302e-06
COL26A1_NEG_CONTROL_Methyltrans_domain_LIB-1	8	-0.99506	-6.3766	0	0	1.8101e-10	2.8511e-10	0.033173	0.21267	0.77853	0.83996	0.83158	0.93379	-0.82946	-5.3166	0	0	1.0573e-07	1.4044e-07	-0.19401	-1.2437	0.066489	0.10671	0.2136	0.38625	-0.0014117	-0.0090485	0.72291	0.78964	0.99278	0.99543	0.074722	0.47913	0.34916	0.43927	0.63184	0.76752
ZNF546_NEG_CONTROL_KRAB_domain_LIB-3	8	-1.1757	-6.5948	0	0	4.2586e-11	7.0399e-11	-0.086864	-0.48728	0.28528	0.39375	0.62606	0.83057	-1.3048	-7.319	0	0	2.499e-13	5.7453e-13	-0.17709	-0.99341	0.096826	0.14846	0.32051	0.51338	-0.023342	-0.13093	0.60444	0.68715	0.89583	0.9333	-0.2759	-1.5478	0.017467	0.034115	0.12168	0.24035
MIS18BP1_NEG_CONTROL_Myb_domain_LIB-3B	4	-1.7016	-5.6672	0	0	1.4518e-08	2.0055e-08	-0.35438	-1.1809	0.0052677	0.013563	0.23764	0.51535	-1.2995	-4.3296	0	0	1.4941e-05	1.6801e-05	-1.9353	-6.4406	0	0	1.1898e-10	1.3108e-09	-0.045208	-0.15065	0.65621	0.73433	0.88026	0.92406	0.020969	0.069887	0.81675	0.8606	0.94428	0.96736
EEF2K_NEG_CONTROL_Kinase_domain_LIB-2A	8	-1.1064	-6.4388	0	0	1.2038e-10	1.9229e-10	0.39027	2.2741	1.7159e-05	6.9662e-05	0.022963	0.095522	-1.1113	-6.4688	0	0	9.878e-11	1.7741e-10	0.04424	0.25775	0.43094	0.52361	0.7966	0.89522	-0.11791	-0.68654	0.21889	0.30305	0.49237	0.62908	-0.071619	-0.41737	0.56841	0.6498	0.6764	0.80042
ETV2_NEG_CONTROL_Ets_domain_LIB-3	8	-1.1166	-7.0343	0	0	2.0025e-12	3.6249e-12	-0.026796	-0.1689	0.69118	0.77041	0.86587	0.94738	-1.0949	-6.8985	0	0	5.2538e-12	1.068e-11	-0.0009141	-0.0057622	0.80283	0.85032	0.9954	0.99861	0.099711	0.62843	0.69983	0.7712	0.52972	0.66292	-0.051548	-0.325	0.70681	0.77097	0.74518	0.85097
ARHGAP9_NEG_CONTROL_phospatase_domain_LIB-2B	8	-0.82997	-5.584	0	0	2.3506e-08	3.2067e-08	-0.036305	-0.2443	0.6129	0.70523	0.807	0.92284	-0.87602	-5.894	0	0	3.77e-09	5.7995e-09	-0.22704	-1.5277	0.030371	0.053661	0.12659	0.26	-0.067734	-0.45571	0.39327	0.49174	0.6486	0.76095	-0.18748	-1.2618	0.10259	0.15832	0.20703	0.36022
MAGI1_NEG_CONTROL_RRM_domain_LIB-1	4	-1.0969	-3.9622	3.4317e-05	3.7566e-05	7.425e-05	8.3378e-05	0.069915	0.25308	0.62008	0.71117	0.80021	0.91936	-1.1617	-4.1969	0	0	2.7065e-05	2.9987e-05	-0.62755	-2.2681	0.00012011	0.00038578	0.023324	0.065834	-0.5128	-1.8507	0.0057138	0.013033	0.064212	0.13508	-0.67544	-2.4457	0.00054907	0.0016452	0.014459	0.042613
HSF2_NEG_CONTROL_HSF_domain_LIB-3	8	-1.467	-7.5727	0	0	3.6548e-14	7.4975e-14	-0.26049	-1.3474	0.0027968	0.0077879	0.17784	0.43139	-1.159	-5.9909	0	0	2.0864e-09	3.2967e-09	0.048349	0.2502	0.40276	0.49525	0.80243	0.89819	-0.24123	-1.2471	0.031434	0.057592	0.21238	0.34092	-0.13	-0.67295	0.26501	0.35043	0.50098	0.6644
HSF2_HSF1_HSF_domain_LIB-3	16	-2.3161	-16.33	0	0	6.0604e-60	1.4358e-58	-1.1117	-7.9156	0	0	2.4608e-15	4.4128e-14	-1.3247	-9.4496	0	0	3.4e-21	1.745e-20	-0.70054	-5.0013	0	0	5.6935e-07	4.1219e-06	-0.64577	-4.6017	0	0	4.1904e-06	2.7425e-05	-0.29624	-2.1195	0.0029856	0.0073125	0.034051	0.08704
PLEKHG3_NEG_CONTROL_phospatase_domain_LIB-2B	8	-1.0234	-6.0684	0	0	1.2923e-09	1.9106e-09	0.11762	0.69826	0.21416	0.31277	0.48501	0.74395	-1.1661	-6.9136	0	0	4.7255e-12	9.6463e-12	0.12303	0.7304	0.07198	0.11445	0.46514	0.65744	0.055242	0.32778	0.9488	0.9641	0.74308	0.83266	0.18415	1.0937	0.031932	0.057661	0.2741	0.44031
PLEKHG3_PLEKHG2_phospatase_domain_LIB-2B	16	-1.3048	-10.362	0	0	3.6901e-25	1.696e-24	-0.16976	-1.3513	0.01105	0.025827	0.17658	0.42953	-1.3014	-10.34	0	0	4.6485e-25	3.5184e-24	-0.25883	-2.0603	0.0033459	0.0075421	0.039368	0.10092	-0.08499	-0.67613	0.1657	0.24031	0.49896	0.63485	-0.25609	-2.0405	0.0065374	0.014531	0.041297	0.10153
PHF20L1_NEG_CONTROL_MBT_domain_LIB-1	8	-1.2764	-7.7577	0	0	8.6474e-15	1.8714e-14	0.17368	1.0582	0.057636	0.10633	0.28996	0.57532	-1.0275	-6.2528	0	0	4.0315e-10	6.8035e-10	-0.11292	-0.68782	0.32308	0.41387	0.49156	0.68105	-0.16648	-1.0131	0.11108	0.17104	0.31103	0.4498	-0.14825	-0.90367	0.19918	0.27724	0.36617	0.54234
ATF3_JDP2_bZIP_CREB_ZF_domain_LIB-3	14	-0.61587	-3.5993	0	0	0.00031912	0.00034949	-0.43802	-2.5553	0	0	0.010609	0.048875	-0.98808	-5.762	0	0	8.3139e-09	1.2312e-08	0.045379	0.26567	0.2716	0.35792	0.7905	0.8918	-0.04973	-0.29019	0.32474	0.4202	0.77167	0.8524	-0.36281	-2.1274	1.7159e-05	7.5614e-05	0.033388	0.085693
ATF3_JDP2_bZIP_domain_LIB-3	14	-0.61587	-3.5993	0	0	0.00031912	0.00034949	-0.43802	-2.5553	0	0	0.010609	0.048875	-0.98808	-5.762	0	0	8.3139e-09	1.2312e-08	0.045379	0.26567	0.2716	0.35792	0.7905	0.8918	-0.04973	-0.29019	0.32474	0.4202	0.77167	0.8524	-0.36281	-2.1274	1.7159e-05	7.5614e-05	0.033388	0.085693
ATF3_NEG_CONTROL_bZIP_CREB_ZF_domain_LIB-3	7	-0.93286	-4.6574	1.7159e-05	1.8957e-05	3.2021e-06	3.847e-06	-0.21676	-1.0832	0.021603	0.046561	0.2787	0.5632	-0.83015	-4.1473	0	0	3.3635e-05	3.7101e-05	0.19015	0.9511	0.014139	0.027448	0.34156	0.53575	-0.29179	-1.4561	0.022375	0.042845	0.14538	0.25501	-0.10926	-0.54678	0.3914	0.48099	0.58453	0.73253
ATF3_NEG_CONTROL_bZIP_domain_LIB-3	6	-0.64503	-3.3534	0.0002059	0.00022016	0.00079815	0.00086329	-0.46822	-2.4279	0	0	0.015186	0.066959	-0.7665	-3.9838	0	0	6.7827e-05	7.3757e-05	0.13297	0.69366	0.095127	0.1462	0.48789	0.67798	-0.092106	-0.47773	0.37658	0.47438	0.63284	0.74811	-0.097426	-0.50958	0.47251	0.5611	0.61035	0.7514
CDK19_NEG_CONTROL_Kinase_domain_LIB-2A	8	-1.4128	-8.702	0	0	3.2622e-18	9.1913e-18	0.059279	0.36519	0.56271	0.66366	0.71497	0.8784	-0.82566	-5.0863	0	0	3.6508e-07	4.6123e-07	0.14662	0.90326	0.034454	0.059985	0.36639	0.5617	-0.33865	-2.086	0.0040323	0.0096628	0.036976	0.086511	-0.18008	-1.1094	0.11675	0.17666	0.26726	0.43293
CDK19_CDK8_Kinase_domain_LIB-2A	12	-1.4493	-9.1124	0	0	8.0591e-20	2.5603e-19	-0.34646	-2.1844	5.1476e-05	0.00020053	0.028933	0.11593	-1.2328	-7.7628	0	0	8.3048e-15	2.2182e-14	-0.97503	-6.1348	0	0	8.5269e-10	8.5754e-09	-0.46622	-2.9346	0.00012011	0.0004208	0.0033396	0.011459	-0.20054	-1.266	0.037217	0.065747	0.2055	0.35816
DUSP4_DUSP9_phospatase_domain_LIB-2B	16	-1.1398	-9.8246	0	0	8.8228e-23	3.4429e-22	0.055952	0.48282	0.45577	0.56473	0.62922	0.83249	-0.79437	-6.8524	0	0	7.2622e-12	1.4552e-11	-0.33	-2.8468	0.00054907	0.0015055	0.0044164	0.015647	-0.062785	-0.54149	0.24782	0.33577	0.58817	0.71095	-0.21852	-1.8862	0.014705	0.029354	0.059271	0.136
DUSP4_DUSP7_phospatase_domain_LIB-2B	16	-0.73371	-6.3991	0	0	1.5627e-10	2.4748e-10	0.35857	3.1305	0	0	0.001745	0.0097656	-0.59843	-5.2217	0	0	1.7732e-07	2.3045e-07	-0.13621	-1.1886	0.092639	0.14298	0.23459	0.41399	0.058241	0.50798	0.94125	0.95869	0.61146	0.73121	-0.081032	-0.70769	0.36333	0.45343	0.47914	0.64602
DUSP4_NEG_CONTROL_phospatase_domain_LIB-2B	8	-1.1781	-8.5159	0	0	1.6532e-17	4.4216e-17	0.13474	0.9761	0.1482	0.23212	0.32902	0.61459	-0.66426	-4.8101	0	0	1.5089e-06	1.8173e-06	-0.21154	-1.5319	0.044046	0.074796	0.12556	0.25847	-0.13558	-0.98104	0.17366	0.24972	0.32657	0.46626	0.012005	0.08701	0.79278	0.8422	0.93066	0.96058
DUSP4_DUSP2_phospatase_domain_LIB-2B	16	-0.57139	-5.1838	6.8634e-05	7.4377e-05	2.174e-07	2.7834e-07	0.17466	1.5847	0.013727	0.031323	0.11302	0.32313	-0.81406	-7.3849	0	0	1.5259e-13	3.5765e-13	-0.31378	-2.8466	0.00085793	0.0022523	0.0044193	0.015647	-0.15328	-1.3903	0.042931	0.075384	0.16444	0.28028	-0.058527	-0.5311	0.54284	0.62654	0.59535	0.74044
DUSP4_DUSP1_phospatase_domain_LIB-2B	13	-0.584	-4.6083	3.4317e-05	3.7566e-05	4.0599e-06	4.848e-06	-0.062622	-0.49436	0.30527	0.41466	0.62105	0.82731	-0.71537	-5.6439	0	0	1.6625e-08	2.3841e-08	-0.37971	-2.9943	1.7159e-05	6.0957e-05	0.0027508	0.01029	0.070767	0.55812	0.85055	0.89122	0.57677	0.70226	-0.03854	-0.30487	0.75921	0.81424	0.76046	0.86066
NR5A2_NR5A1_C4_ZF_domain_LIB-3	15	-1.7558	-12.708	0	0	5.3555e-37	5.1042e-36	-0.0034309	-0.025142	0.83989	0.88684	0.97994	0.99294	-1.1655	-8.5083	0	0	1.7654e-17	6.0576e-17	-0.44568	-3.2601	0	0	0.0011138	0.004597	-0.23649	-1.7273	0.002385	0.0061355	0.084107	0.1671	-0.22155	-1.6262	0.0058339	0.013122	0.1039	0.21284
NR5A2_NEG_CONTROL_C4_ZF_domain_LIB-3	8	-1.1711	-7.738	0	0	1.0101e-14	2.168e-14	0.23414	1.5514	0.0090082	0.02169	0.12081	0.33809	-0.9848	-6.515	0	0	7.2674e-11	1.3223e-10	-0.030284	-0.2006	0.93229	0.94865	0.84101	0.91881	-0.012589	-0.083316	0.66199	0.73945	0.9336	0.95826	-0.14531	-0.96322	0.20885	0.28787	0.33544	0.51196
ZNF596_NEG_CONTROL_H2_C2_ZF_domain_LIB-3	8	-1.1357	-6.9859	0	0	2.8296e-12	5.0725e-12	0.010683	0.065916	0.97946	0.98463	0.94744	0.98033	-0.85311	-5.2578	0	0	1.4581e-07	1.9098e-07	0.10018	0.6183	0.13469	0.19761	0.53638	0.71829	0.082299	0.50736	0.79461	0.8477	0.6119	0.73145	-0.13724	-0.84771	0.23675	0.31896	0.3966	0.57099
SOX2_SOX1_HLH_or_HLH_or_HMG_SOX_domain_domain_LIB-3	15	-0.78773	-4.576	0	0	4.7388e-06	5.6368e-06	-2.4522	-13.99	0	0	1.7907e-44	1.5235e-42	-0.93849	-5.4511	0	0	5.0063e-08	6.8426e-08	-0.26405	-1.5345	0.00025738	0.00074981	0.12492	0.25761	-2.5353	-14.356	0	0	9.7907e-47	2.2824e-44	-2.5603	-14.772	0	0	2.2048e-49	5.2448e-47
SOX2_SOX3_HLH_or_HLH_or_HMG_SOX_domain_domain_LIB-3	16	-1.2107	-8.7614	0	0	1.9292e-18	5.5333e-18	-0.33279	-2.4113	1.7159e-05	6.9662e-05	0.015898	0.069715	-0.93403	-6.7662	0	0	1.3222e-11	2.5793e-11	-0.24786	-1.7964	0.004221	0.0093076	0.07243	0.16678	-1.1423	-8.234	0	0	1.8101e-16	4.3503e-15	-0.8773	-6.3604	0	0	2.0121e-10	2.8848e-09
SOX2_NEG_CONTROL_HLH_or_HMG_SOX_domain_LIB-3	8	-1.701	-7.7918	0	0	6.6053e-15	1.4461e-14	-0.32619	-1.4975	0.00015443	0.00055538	0.13427	0.36396	-0.7275	-3.3402	0	0	0.00083719	0.00087424	0.13927	0.63965	0.04384	0.074479	0.5224	0.70655	-0.74246	-3.4033	0	0	0.00066583	0.0027511	-0.82243	-3.7771	0	0	0.00015869	0.00082539
ZNF566_NEG_CONTROL_H2_C2_ZF_domain_LIB-3	6	-1.2063	-5.694	0	0	1.2412e-08	1.7221e-08	0.2392	1.1338	0.019715	0.04301	0.25689	0.53875	-1.1406	-5.3898	0	0	7.0534e-08	9.5144e-08	0.22572	1.07	0.0050275	0.010836	0.28463	0.47335	0.048207	0.22816	0.97668	0.9836	0.81952	0.88456	-0.027259	-0.1293	0.90129	0.92689	0.89712	0.94125
ZNF564_NEG_CONTROL_H2_C2_ZF_domain_LIB-3	8	-0.94329	-4.9254	0	0	8.417e-07	1.0392e-06	0.13709	0.71695	0.14127	0.22318	0.4734	0.73573	-0.77654	-4.058	0	0	4.9491e-05	5.4176e-05	0.028493	0.14901	0.55043	0.63718	0.88155	0.94235	-0.26631	-1.39	0.0186	0.03637	0.16451	0.28035	-0.061812	-0.32346	0.63564	0.71097	0.74635	0.85164
MAP3K2_MAP3K19_Kinase_domain_LIB-2A	16	-0.79842	-5.4467	0	0	5.1323e-08	6.8447e-08	-0.36316	-2.4775	0	0	0.013231	0.059383	-1.0431	-7.1138	0	0	1.1291e-12	2.4458e-12	-0.17117	-1.1681	0.033837	0.059015	0.24277	0.4231	0.36219	2.4719	0.0059883	0.013577	0.013441	0.037444	-0.20893	-1.4264	0.018342	0.035544	0.15375	0.28957
MAP3K2_MAP3K3_Kinase_domain_LIB-2A	16	-1.3931	-9.8356	0	0	7.9083e-23	3.0995e-22	-0.3237	-2.2917	6.8634e-05	0.00026101	0.021926	0.091732	-1.3027	-9.2064	0	0	3.3714e-20	1.57e-19	-0.44797	-3.1709	0	0	0.0015195	0.0060781	-0.078138	-0.55301	0.18842	0.26734	0.58026	0.70512	-0.31918	-2.2629	0.0018874	0.0048726	0.023642	0.064567
MAP3K2_NEG_CONTROL_Kinase_domain_LIB-2A	8	-1.1414	-3.9631	0	0	7.3984e-05	8.3095e-05	0.12341	0.42893	0.18988	0.28349	0.66797	0.85514	-1.028	-3.5708	0	0	0.00035583	0.00037568	-0.047342	-0.16454	0.78356	0.83523	0.86931	0.93446	0.9479	3.2953	0	0	0.00098307	0.0038869	0.10397	0.36148	0.20776	0.28677	0.71774	0.8312
ZNF619_NEG_CONTROL_H2_C2_ZF_domain_LIB-3	8	-0.7116	-4.1386	0	0	3.495e-05	3.9861e-05	0.15736	0.91535	0.087097	0.14956	0.36001	0.64192	-0.97383	-5.6629	0	0	1.488e-08	2.1428e-08	0.16824	0.97869	0.016198	0.031042	0.32773	0.52123	0.21739	1.2644	0.22644	0.31162	0.20608	0.33262	0.070706	0.41136	0.37322	0.46291	0.68081	0.80377
LSM1_LSM8_LSM_domain_LIB-1	16	-3.2916	-16.875	0	0	6.8892e-64	1.8718e-62	-2.7284	-14.01	0	0	1.3631e-44	1.1857e-42	-3.6126	-18.476	0	0	3.2422e-76	2.863e-74	-1.9833	-10.256	0	0	1.111e-24	3.3119e-23	-2.1947	-11.289	0	0	1.4806e-29	1.0334e-27	-2.2423	-11.632	0	0	2.8442e-31	2.6311e-29
LSM1_NEG_CONTROL_LSM_domain_LIB-1	8	-0.99198	-5.8117	0	0	6.1847e-09	8.7604e-09	-0.49032	-2.8727	0	0	0.0040695	0.020824	-0.95278	-5.5822	0	0	2.3747e-08	3.351e-08	0.19896	1.1658	0.0046671	0.010174	0.24368	0.42419	-0.36332	-2.1285	0.002162	0.0056062	0.033299	0.079134	-0.22547	-1.3212	0.050326	0.085748	0.18644	0.33284
PLPP5_NEG_CONTROL_phospatase_domain_LIB-2B	8	-1.1955	-7.5964	0	0	3.0441e-14	6.2912e-14	-0.0099203	-0.063064	0.8319	0.88119	0.94972	0.98138	-1.0691	-6.7942	0	0	1.0893e-11	2.1385e-11	-0.059172	-0.37617	0.68416	0.7536	0.70679	0.84208	-0.02486	-0.15801	0.59621	0.68013	0.87445	0.92115	0.00099687	0.0063381	0.88042	0.91147	0.99494	0.99725
ZZZ3_NEG_CONTROL_Myb_domain_LIB-3B	8	-2.5797	-10.792	0	0	3.7457e-27	1.9587e-26	-0.72919	-3.0968	0	0	0.0019564	0.010817	-2.2102	-9.3105	0	0	1.2728e-20	6.1764e-20	-1.392	-5.8882	0	0	3.9039e-09	3.6845e-08	-0.87551	-3.7064	0	0	0.00021023	0.00098808	-0.7151	-3.0445	0	0	0.0023307	0.0088518
ARID5B_ARID5A_ARID_BRIGHT_domain_LIB-3	16	-1.0878	-8.0853	0	0	6.1999e-16	1.4629e-15	-0.027305	-0.20311	0.56409	0.66461	0.83905	0.93687	-1.0071	-7.488	0	0	6.9932e-14	1.7016e-13	-1.329	-9.8634	0	0	6.0003e-23	1.6152e-21	-0.29664	-2.205	0.0034489	0.0084312	0.027453	0.067609	-0.53058	-3.9475	5.1476e-05	0.00020492	7.8971e-05	0.00044084
ARID5B_NEG_CONTROL_ARID_BRIGHT_domain_LIB-3	8	-1.1231	-5.9533	0	0	2.6278e-09	3.8068e-09	0.015183	0.080823	0.93886	0.95642	0.93558	0.97645	-1.0078	-5.3506	0	0	8.7652e-08	1.1727e-07	-0.97658	-5.1664	0	0	2.3863e-07	1.7968e-06	-0.26587	-1.4103	0.018771	0.036681	0.15844	0.27247	-0.39916	-2.1276	0.00075498	0.0021967	0.033366	0.085693
KBTBD12_KLHL20_BTB_domain_LIB-3B	15	-1.1051	-7.6646	0	0	1.7941e-14	3.7761e-14	0.0033881	0.02365	0.92349	0.94564	0.98113	0.99332	-1.0694	-7.428	0	0	1.1022e-13	2.6251e-13	-0.13035	-0.90954	0.098216	0.15033	0.36307	0.55822	-0.090002	-0.62598	0.1418	0.21049	0.53133	0.66408	-0.43237	-3.0252	0	0	0.0024846	0.0093603
KBTBD12_NEG_CONTROL_BTB_domain_LIB-3B	8	-0.93467	-4.9616	0	0	6.9902e-07	8.6687e-07	0.19669	1.0471	0.029616	0.061	0.29503	0.57992	-0.65723	-3.4953	0	0	0.00047361	0.00049809	0.0025929	0.0138	0.77083	0.82535	0.98899	0.99643	-0.051614	-0.27417	0.46532	0.56205	0.78395	0.86092	-0.25963	-1.3834	0.024846	0.046218	0.16653	0.30684
ROCK1_CDC42BPG_phospatase_domain_LIB-2B	16	-1.1145	-7.6893	0	0	1.4791e-14	3.1392e-14	0.37467	2.5899	0	0	0.0095996	0.044973	-1.0365	-7.155	0	0	8.3683e-13	1.8362e-12	-0.23549	-1.6269	0.0057996	0.012286	0.10377	0.22197	0.13362	0.92299	0.40818	0.50653	0.35601	0.49757	-0.080976	-0.55988	0.36386	0.45388	0.57556	0.72598
ROCK1_NEG_CONTROL_phospatase_domain_LIB-2B	8	-0.99447	-4.7541	0	0	1.9938e-06	2.4182e-06	0.64445	3.0844	0	0	0.0020398	0.011194	-0.99131	-4.7399	0	0	2.1384e-06	2.5447e-06	0.26566	1.2713	0.00012011	0.00038578	0.20362	0.37247	0.66631	3.1886	0	0	0.0014296	0.0054209	0.25147	1.2037	0.0035861	0.0086079	0.22872	0.38763
TBK1_IKBKB_Kinase_domain_LIB-2A	13	-1.0245	-6.3763	0	0	1.8145e-10	2.8569e-10	-0.4902	-3.0542	0	0	0.0022566	0.012263	-1.1759	-7.314	0	0	2.5932e-13	5.9524e-13	-0.35153	-2.1936	0.00013727	0.00043609	0.028263	0.07703	-0.57948	-3.5933	0	0	0.00032651	0.0014526	-0.7578	-4.7401	0	0	2.1359e-06	1.6765e-05
TBK1_NEG_CONTROL_Kinase_domain_LIB-2A	8	-1.3643	-7.2337	0	0	4.7007e-13	8.9295e-13	-0.1502	-0.80924	0.075824	0.13367	0.41838	0.69203	-1.0749	-5.7502	0	0	8.9116e-09	1.3157e-08	-0.22347	-1.204	0.032859	0.057508	0.2286	0.40575	-0.53268	-2.8291	1.7159e-05	6.6711e-05	0.0046685	0.015239	-0.052288	-0.28415	0.70175	0.76696	0.77629	0.87227
RCOR1_NEG_CONTROL_Myb_domain_LIB-3B	8	-0.80408	-4.1436	0	0	3.4194e-05	3.9025e-05	-0.00080112	-0.0041303	0.91596	0.9404	0.9967	0.99848	-0.86959	-4.4813	0	0	7.4187e-06	8.4852e-06	-0.060906	-0.31401	0.66992	0.74135	0.75351	0.87046	-0.37535	-1.9329	0.0017502	0.0047091	0.053243	0.11615	-0.97464	-5.0247	0	0	5.0411e-07	4.4717e-06
PPP6C_NEG_CONTROL_phospatase_domain_LIB-2B	8	-1.5177	-9.2417	0	0	2.4265e-20	8.0078e-20	0.065177	0.39846	0.51843	0.62183	0.69029	0.86554	-1.1196	-6.8333	0	0	8.3009e-12	1.6514e-11	-0.15993	-0.97748	0.13821	0.20178	0.32833	0.52196	-0.22823	-1.3932	0.040426	0.071676	0.16357	0.27915	-0.25909	-1.5849	0.025292	0.04701	0.11299	0.22718
BRCA1_TRIM31_C3_H_ZF_domain_LIB-3	12	-2.6084	-12.906	0	0	4.1776e-38	4.2602e-37	-1.4857	-7.4862	0	0	7.0878e-14	1.1554e-12	-2.1627	-10.858	0	0	1.8343e-27	1.7511e-26	-1.6201	-8.1528	0	0	3.5567e-16	6.4274e-15	-1.282	-6.4393	0	0	1.2e-10	1.5611e-09	-1.209	-6.1793	0	0	6.4395e-10	8.6974e-09
BRCA1_NEG_CONTROL_C3_H_ZF_domain_LIB-3	6	-0.82538	-3.0514	0	0	0.0022778	0.002422	-1.5924	-5.8314	0	0	5.4972e-09	6.0109e-08	-1.7918	-6.5856	0	0	4.5313e-11	8.4143e-11	-1.4197	-5.2144	0	0	1.8446e-07	1.4117e-06	-0.88125	-3.2406	0	0	0.001193	0.0046228	-0.88559	-3.2783	0	0	0.0010445	0.0043909
ACAA1_NEG_CONTROL_acetyltransf_domain_LIB-1	8	-0.56465	-3.2425	8.5793e-05	9.2661e-05	0.001185	0.0012738	-0.088965	-0.5109	0.27459	0.38193	0.60942	0.82284	-0.97299	-5.5856	0	0	2.3294e-08	3.2899e-08	0.18623	1.0697	0.0080817	0.016664	0.28476	0.47339	0.081657	0.46886	0.79801	0.85045	0.63917	0.7533	-0.069862	-0.40133	0.5801	0.66038	0.68818	0.80885
ACAA1_ACAT2_acetyltransf_domain_LIB-1	16	-1.4226	-10.983	0	0	4.6287e-28	2.5716e-27	-0.39223	-3.0362	0	0	0.0023959	0.012928	-0.91732	-7.1005	0	0	1.2433e-12	2.6841e-12	-0.10128	-0.78468	0.23298	0.3161	0.43264	0.62606	-0.27607	-2.1353	0.0046156	0.010842	0.032735	0.078121	-0.08564	-0.66405	0.33293	0.42268	0.50666	0.66927
ATRX_NEG_CONTROL_RRM_domain_LIB-1	4	-2.754	-6.3462	0	0	2.2075e-10	3.4556e-10	-1.3187	-3.0778	0	0	0.0020855	0.011423	-2.4262	-5.6265	0	0	1.8385e-08	2.6249e-08	-2.2284	-5.1501	0	0	2.6029e-07	1.9524e-06	-0.75003	-1.753	0.00030885	0.00099613	0.079597	0.16038	-1.501	-3.5166	0	0	0.00043711	0.0020363
OTX2_NEG_CONTROL_Homeodomain_domain_LIB-3	8	-1.302	-6.2281	0	0	4.7214e-10	7.2107e-10	-0.064934	-0.31105	0.40709	0.51875	0.75576	0.89771	-1.2729	-6.0907	0	0	1.1242e-09	1.8208e-09	-1.0004	-4.7848	0	0	1.7113e-06	1.1645e-05	0.59043	2.829	0.00012011	0.0004208	0.00467	0.015239	0.0281	0.13467	0.66555	0.73657	0.89287	0.93918
OTX2_OTX1_Homeodomain_domain_LIB-3	16	-1.0779	-9.1764	0	0	4.4584e-20	1.4443e-19	-0.082401	-0.70218	0.15738	0.24387	0.48257	0.74305	-1.0427	-8.8793	0	0	6.7276e-19	2.6975e-18	-1.2465	-10.593	0	0	3.2052e-26	1.0378e-24	-0.02621	-0.22326	0.43303	0.53127	0.82333	0.88719	0.092776	0.79101	0.11809	0.17859	0.42894	0.60085
RNFT1_NEG_CONTROL_C3_H_ZF_domain_LIB-3	8	-1.45	-6.9927	0	0	2.6962e-12	4.8416e-12	-0.0421	-0.20437	0.56716	0.66715	0.83806	0.93671	-1.2051	-5.8295	0	0	5.5588e-09	8.3712e-09	-0.17261	-0.83774	0.10683	0.16169	0.40218	0.59625	-0.30142	-1.4586	0.0088023	0.018951	0.14468	0.2541	-0.5135	-2.4958	1.7159e-05	7.5614e-05	0.012569	0.037904
TSC22D2_NEG_CONTROL_RRM_domain_LIB-1	2	-0.21284	-0.55051	0.39873	0.40007	0.58197	0.58443	-0.32393	-0.83697	0.070779	0.12619	0.40261	0.6782	-0.56307	-1.4558	0.001733	0.0017411	0.14546	0.14617	-0.28534	-0.73748	0.17334	0.24525	0.46083	0.65338	0.27777	0.71812	0.34133	0.43793	0.47268	0.60988	-0.69801	-1.8055	0.0071551	0.015668	0.070996	0.15742
ZNF681_NEG_CONTROL_H2_C2_ZF_domain_LIB-3	8	-0.76686	-4.8099	0	0	1.5102e-06	1.8432e-06	0.19386	1.2165	0.031863	0.064772	0.22381	0.49747	-0.58966	-3.6994	0	0	0.00021608	0.00022999	0.30839	1.9353	0	0	0.052956	0.12865	-0.37475	-2.349	0.0017502	0.0047091	0.018824	0.049582	-0.13488	-0.84655	0.24576	0.32862	0.39725	0.57143
ERBB4_ERBB3_Kinase_domain_LIB-2A	16	-1.3935	-11.359	0	0	6.7257e-30	4.2449e-29	-0.36394	-2.9737	0	0	0.0029426	0.015499	-0.98504	-8.046	0	0	8.5529e-16	2.5074e-15	-0.33294	-2.721	0.00051476	0.0014205	0.0065092	0.022023	-0.059324	-0.48466	0.26215	0.35138	0.62792	0.74448	-0.15603	-1.2766	0.066386	0.10882	0.20176	0.35273
ERBB4_EPHA2_Kinase_domain_LIB-2A	12	-1.1783	-7.1555	0	0	8.3352e-13	1.556e-12	-0.15106	-0.92192	0.032378	0.065578	0.35657	0.63991	-1.0944	-6.6584	0	0	2.768e-11	5.2385e-11	-0.077998	-0.47637	0.4571	0.5495	0.63381	0.79525	0.0047526	0.02897	0.68792	0.76177	0.97689	0.98534	-0.33607	-2.0564	0.0012354	0.0033906	0.039748	0.098344
ERBB4_ERBB2_Kinase_domain_LIB-2A	16	-1.7106	-13.72	0	0	7.7529e-43	9.9306e-42	-0.1752	-1.4209	0.0097461	0.023174	0.15536	0.39807	-1.2131	-9.8025	0	0	1.0987e-22	6.5039e-22	-0.33728	-2.734	0.00046328	0.0012987	0.0062575	0.021258	-0.11315	-0.91605	0.097392	0.15283	0.35964	0.50138	-0.15994	-1.3004	0.060055	0.1	0.19347	0.34241
ERBB4_NEG_CONTROL_Kinase_domain_LIB-2A	8	-1.0366	-5.805	0	0	6.4376e-09	9.1108e-09	-0.18416	-1.0324	0.031555	0.064301	0.30189	0.58756	-1.0315	-5.7782	0	0	7.5507e-09	1.1217e-08	-0.10126	-0.56778	0.38799	0.48075	0.57018	0.74532	0.27103	1.5196	0.11491	0.17589	0.12861	0.23238	-0.017173	-0.096361	0.97169	0.98	0.92323	0.95587
SALL3_NEG_CONTROL_RRM_domain_LIB-1	4	-0.79785	-3.4048	0.00063487	0.00066529	0.00066205	0.00071778	-0.10151	-0.43324	0.39484	0.50707	0.66484	0.85303	-0.78825	-3.364	0	0	0.00076827	0.00080285	0.0058555	0.024991	0.83308	0.87316	0.98006	0.99146	0.057154	0.24391	0.91947	0.94136	0.8073	0.87659	-0.30134	-1.2862	0.070865	0.11519	0.19837	0.34853
DUSP23_NEG_CONTROL_phospatase_domain_LIB-2B	8	-0.84442	-5.5581	0	0	2.7278e-08	3.7049e-08	0.078061	0.51405	0.42872	0.5393	0.60722	0.82192	-0.63465	-4.1787	0	0	2.9318e-05	3.2425e-05	-0.039666	-0.2612	0.8487	0.88594	0.79394	0.89334	0.0029127	0.019173	0.7478	0.81034	0.9847	0.98968	0.025564	0.16839	0.68459	0.75194	0.86628	0.92434
PKN2_PKN3_Kinase_domain_LIB-2A	16	-1.5071	-12.058	0	0	1.7571e-33	1.3618e-32	-0.12991	-1.0424	0.037388	0.074179	0.29723	0.58206	-1.1615	-9.3095	0	0	1.2841e-20	6.226e-20	-0.21617	-1.7345	0.0097975	0.019816	0.082821	0.18644	0.18961	1.5214	0.16999	0.24525	0.12817	0.23178	-0.10894	-0.87475	0.20504	0.28404	0.38171	0.55698
PKN2_NEG_CONTROL_Kinase_domain_LIB-2A	8	-0.69473	-2.9935	0	0	0.0027576	0.0029229	0.14578	0.62855	0.11537	0.18864	0.52964	0.77265	-1.0719	-4.6153	0	0	3.9258e-06	4.585e-06	-0.10272	-0.4428	0.3795	0.47188	0.65791	0.81046	0.4478	1.9306	0.0047186	0.011042	0.05353	0.11669	0.065091	0.28077	0.40772	0.49748	0.77889	0.87362
PKN2_PKN1_Kinase_domain_LIB-2A	16	-1.1713	-8.9789	0	0	2.7343e-19	8.3498e-19	0.26566	2.0386	0.00078929	0.0025061	0.041492	0.15442	-1.1236	-8.6156	0	0	6.959e-18	2.4935e-17	-0.3332	-2.556	0.00051476	0.0014205	0.010589	0.033549	0.22845	1.7527	0.083065	0.13285	0.079655	0.16047	0.024574	0.18861	0.57032	0.65146	0.8504	0.91551
ZNF350_NEG_CONTROL_C2_H2_ZF_domain_LIB-3	8	-1.4383	-7.521	0	0	5.4363e-14	1.103e-13	0.076344	0.40134	0.44008	0.54997	0.68817	0.86455	-0.93903	-4.929	0	0	8.266e-07	1.0153e-06	0.17023	0.89518	0.015031	0.028987	0.37069	0.56584	0.19334	1.0158	0.29765	0.39132	0.30973	0.44875	0.0063754	0.033547	0.83783	0.87759	0.97324	0.98464
ZNF354A_NEG_CONTROL_H2_C2_ZF_domain_LIB-3	8	-1.0054	-5.5244	0	0	3.3066e-08	4.4629e-08	-0.2226	-1.2294	0.009849	0.023381	0.21891	0.49022	-0.81143	-4.477	0	0	7.5701e-06	8.6498e-06	0.017223	0.095407	0.64374	0.71961	0.92399	0.96467	0.037394	0.20629	0.94739	0.96326	0.83657	0.89554	-0.15592	-0.86697	0.17629	0.25068	0.38596	0.56164
PCBP3_PCBP1_KH_domain_LIB-1	16	-3.9344	-21.442	0	0	5.4779e-102	4.1732e-100	-3.4577	-18.859	0	0	2.4875e-79	9.998e-77	-3.4068	-18.713	0	0	3.8784e-78	3.7673e-76	-2.3061	-12.768	0	0	2.4894e-37	1.2896e-35	-2.9388	-16.061	0	0	4.7556e-58	3.6954e-55	-3.2846	-18.166	0	0	9.6043e-74	9.329e-71
PCBP3_PCBP4_KH_domain_LIB-1	16	-0.88369	-7.4112	0	0	1.2512e-13	2.4677e-13	-0.031532	-0.2645	0.51941	0.62267	0.7914	0.91529	-0.98153	-8.2317	0	0	1.8456e-16	5.7657e-16	-0.39514	-3.3142	0.00013727	0.00043609	0.00091916	0.0038608	-0.34989	-2.934	0.0013727	0.0038168	0.0033466	0.01147	-0.49962	-4.1912	6.8634e-05	0.0002623	2.7743e-05	0.00017101
PCBP3_NEG_CONTROL_KH_domain_LIB-1	8	-1.4239	-8.7215	0	0	2.7462e-18	7.7844e-18	0.13288	0.81545	0.15438	0.23995	0.41481	0.68954	-1.0455	-6.4115	0	0	1.441e-10	2.5477e-10	-0.14088	-0.86444	0.20022	0.27739	0.38735	0.58215	-0.18957	-1.1625	0.078123	0.12623	0.24505	0.37806	-0.053376	-0.32765	0.69425	0.76019	0.74318	0.84949
CHKA_NEG_CONTROL_Kinase_domain_LIB-2A	8	-3.0167	-13.054	0	0	6.0302e-39	6.4425e-38	-1.0277	-4.4869	0	0	7.2279e-06	5.572e-05	-2.2018	-9.5893	0	0	8.8651e-22	4.8286e-21	-0.26476	-1.1573	0.01117	0.022287	0.24715	0.42811	-0.73093	-3.1907	0	0	0.0014191	0.0053862	-0.085191	-0.37253	0.48408	0.57196	0.7095	0.82419
CHKA_CHKB_Kinase_domain_LIB-2A	15	-4.078	-22.879	0	0	7.4846e-116	7.6527e-114	-1.4639	-8.2901	0	0	1.132e-16	2.2554e-15	-3.4962	-19.691	0	0	2.5919e-86	3.513e-84	-1.2745	-7.2201	0	0	5.1966e-13	6.9944e-12	-0.97869	-5.5432	0	0	2.9695e-08	2.8325e-07	-0.43642	-2.474	0	0	0.013362	0.039894
METTL14_NEG_CONTROL_Methyltrans_domain_LIB-1	4	-2.3333	-8.2185	0	0	2.0609e-16	5.0444e-16	-0.67457	-2.3786	0	0	0.017379	0.075163	-1.4657	-5.1675	0	0	2.3725e-07	3.0503e-07	-0.80308	-2.8317	0	0	0.0046303	0.016325	-0.96574	-3.4041	5.1476e-05	0.00019139	0.00066389	0.0027441	-0.60344	-2.1282	0.0012526	0.0034313	0.033325	0.085671
GUCY2C_GUCY2D_Kinase_domain_LIB-2A	16	-1.0532	-7.6487	0	0	2.0299e-14	4.2563e-14	0.039177	0.28494	0.63236	0.72192	0.77569	0.90791	-1.1086	-8.0519	0	0	8.152e-16	2.3947e-15	-0.41327	-3.0037	6.8634e-05	0.00023041	0.0026672	0.010009	-0.14724	-1.0697	0.048696	0.084076	0.28475	0.4227	-0.42164	-3.068	0.00024022	0.00079365	0.0021551	0.0082766
GUCY2C_GUCY2F_Kinase_domain_LIB-2A	16	-0.85892	-7.3245	0	0	2.3987e-13	4.6475e-13	-0.065639	-0.5601	0.24374	0.34825	0.57541	0.80395	-1.0852	-9.2508	0	0	2.2274e-20	1.0574e-19	-0.27712	-2.3642	0.0022306	0.005277	0.018068	0.053317	-0.058594	-0.49969	0.26551	0.35507	0.61729	0.73577	-0.3345	-2.8558	0.0014413	0.003863	0.004293	0.015045
GUCY2C_NPR2_Kinase_domain_LIB-2A	16	-1.2046	-9.0896	0	0	9.9433e-20	3.1315e-19	-0.11032	-0.83339	0.069183	0.12376	0.40462	0.67959	-1.0559	-7.9717	0	0	1.5654e-15	4.4888e-15	-0.40196	-3.0357	8.5793e-05	0.00028066	0.0024	0.0091091	0.15155	1.1447	0.31676	0.41173	0.25234	0.38675	-0.10865	-0.82111	0.20642	0.28531	0.41158	0.58591
GUCY2C_NEG_CONTROL_Kinase_domain_LIB-2A	7	-0.71863	-3.7203	0.00018874	0.00020232	0.00019902	0.00021961	0.20767	1.0755	0.036393	0.072525	0.28214	0.56671	-0.85126	-4.4067	0	0	1.0496e-05	1.1902e-05	-0.13857	-0.71751	0.24087	0.32454	0.47306	0.66574	0.26167	1.3549	0.16091	0.23439	0.17545	0.29489	0.17613	0.91241	0.059163	0.098811	0.36155	0.53788
ZNF880_NEG_CONTROL_H2_C2_ZF_domain_LIB-3	8	-1.668	-9.7091	0	0	2.7567e-22	1.0399e-21	-0.16415	-0.95628	0.054204	0.10125	0.33893	0.62489	-1.1813	-6.8804	0	0	5.969e-12	1.2052e-11	-0.00081591	-0.0047535	0.80197	0.84979	0.99621	0.99861	-0.28378	-1.6529	0.013195	0.027001	0.098357	0.18893	-0.20236	-1.179	0.078294	0.12553	0.23838	0.39922
ZNF717_NEG_CONTROL_H2_C2_ZF_domain_LIB-3	8	-1.3586	-8.0011	0	0	1.2327e-15	2.8509e-15	0.38377	2.2658	1.7159e-05	6.9662e-05	0.023462	0.097287	-1.1047	-6.5132	0	0	7.3557e-11	1.3369e-10	-0.038921	-0.22973	0.85515	0.89092	0.8183	0.90761	0.14629	0.8632	0.47766	0.57345	0.38803	0.5287	-0.011382	-0.067215	0.98233	0.98741	0.94641	0.96868
TRIM77_TRIM64C_C3_H_ZF_domain_LIB-3	16	-1.849	-9.0901	0	0	9.8929e-20	3.1165e-19	0.03268	0.16246	0.70769	0.78418	0.87095	0.94882	-1.4293	-7.0672	0	0	1.5807e-12	3.3807e-12	-0.39884	-1.98	8.5793e-05	0.00028066	0.047708	0.11814	0.2037	1.012	0.13186	0.19738	0.31155	0.45029	-0.34849	-1.7344	0.0011668	0.0032312	0.082843	0.17793
TRIM77_TRIM64B_C3_H_ZF_domain_LIB-3	16	-2.7295	-18.982	0	0	2.3927e-80	1.0216e-78	-0.32966	-2.39	3.4317e-05	0.00013689	0.016849	0.073224	-2.2546	-15.948	0	0	2.9325e-57	1.3564e-55	-0.78118	-5.6412	0	0	1.6889e-08	1.4669e-07	-0.48898	-3.5248	1.7159e-05	6.6711e-05	0.00042374	0.0018368	-0.56395	-4.1043	3.4317e-05	0.00014498	4.0547e-05	0.00024101
TRIM77_TRIM49D2_C3_H_ZF_domain_LIB-3	16	-2.3267	-12.218	0	0	2.5013e-34	2.026e-33	-0.089429	-0.47545	0.12802	0.20608	0.63447	0.83418	-2.4084	-12.648	0	0	1.1437e-36	2.1363e-35	-0.7232	-3.8383	0	0	0.00012391	0.00063208	-0.50325	-2.6683	1.7159e-05	6.6711e-05	0.0076239	0.02319	-0.59902	-3.1868	0	0	0.0014384	0.0058177
TRIM77_TRIM43B_C3_H_ZF_domain_LIB-3	16	-1.7778	-12.748	0	0	3.187e-37	3.0957e-36	-0.21474	-1.5523	0.0032258	0.0088263	0.12059	0.33763	-1.5328	-11.03	0	0	2.7373e-28	2.8062e-27	-0.31152	-2.2518	0.00096088	0.0024983	0.024338	0.068111	-0.30407	-2.1938	0.0030371	0.0075383	0.02825	0.069219	-0.48426	-3.5055	0.00010295	0.00036957	0.0004558	0.002115
TRIM77_TRIM49_C3_H_ZF_domain_LIB-3	16	-1.9871	-12.634	0	0	1.3769e-36	1.2757e-35	0.072405	0.4674	0.31397	0.42396	0.64021	0.83771	-1.9008	-12.121	0	0	8.1493e-34	1.2631e-32	-0.77513	-4.9829	0	0	6.2629e-07	4.5146e-06	-0.062706	-0.40392	0.24801	0.33598	0.68627	0.79007	-0.027734	-0.17931	0.85704	0.89249	0.8577	0.91921
TRIM77_TRIM49C_C3_H_ZF_domain_LIB-3	16	-2.0345	-13.61	0	0	3.5008e-42	4.3689e-41	-0.085167	-0.58177	0.14533	0.22827	0.56072	0.79485	-1.5489	-10.479	0	0	1.0753e-25	8.6198e-25	-0.33406	-2.2793	0.00051476	0.0014205	0.022651	0.064333	-0.64491	-4.3661	0	0	1.2651e-05	7.6008e-05	-0.75609	-5.1718	0	0	2.3182e-07	2.1617e-06
TRIM77_TRIM51_C3_H_ZF_domain_LIB-3	8	-3.3026	-15.446	0	0	7.9988e-54	1.5284e-52	-0.054651	-0.25973	0.47505	0.58317	0.79507	0.91693	-2.391	-11.299	0	0	1.3345e-29	1.522e-28	-1.1836	-5.6152	0	0	1.963e-08	1.6949e-07	-0.45388	-2.155	0.00018874	0.00063164	0.031159	0.074947	-0.13406	-0.63736	0.24858	0.33197	0.52389	0.68369
TRIM77_NEG_CONTROL_C3_H_ZF_domain_LIB-3	8	-0.80453	-4.4207	0	0	9.8374e-06	1.1503e-05	0.20694	1.1403	0.022289	0.047792	0.25416	0.53562	-1.2578	-6.8913	0	0	5.5269e-12	1.1208e-11	0.010853	0.059776	0.69779	0.76442	0.95233	0.97893	-0.19812	-1.0874	0.068342	0.1124	0.27687	0.41411	-0.16796	-0.92665	0.14418	0.21164	0.35411	0.53005
TRIM77_TRIM49B_C3_H_ZF_domain_LIB-3	16	-1.9583	-14.482	0	0	1.5853e-47	2.4572e-46	-0.10316	-0.7718	0.086376	0.14861	0.44023	0.70787	-1.9183	-14.211	0	0	7.865e-46	2.3689e-44	-0.52027	-3.8866	0	0	0.00010167	0.00052902	-0.35393	-2.6398	0.0012526	0.0035172	0.0082946	0.024937	-0.40219	-3.0133	0.00034317	0.0010834	0.002584	0.0096692
SRCAP_NEG_CONTROL_RRM_domain_LIB-1	4	-2.0942	-5.9537	0	0	2.6211e-09	3.7981e-09	-0.50767	-1.4793	0.00017159	0.00061087	0.13905	0.3714	-2.1027	-5.9931	0	0	2.0586e-09	3.2553e-09	-1.8588	-5.2662	0	0	1.3926e-07	1.0814e-06	-0.60066	-1.7387	0.0019046	0.0050295	0.082088	0.16432	-0.29053	-0.85251	0.080817	0.12906	0.39393	0.56877
ZNF782_NEG_CONTROL_H2_C2_ZF_domain_LIB-3	6	-1.2	-4.898	0	0	9.6809e-07	1.1911e-06	0.19173	0.78343	0.065923	0.11902	0.43338	0.70345	-0.8927	-3.646	0	0	0.00026633	0.00028245	0.09151	0.37392	0.23252	0.31568	0.70847	0.8427	0.5425	2.2167	0.0022478	0.0058132	0.026643	0.066104	0.12196	0.49846	0.20335	0.28197	0.61816	0.75702
UNC80_NEG_CONTROL_Methyltrans_domain_LIB-1	4	-0.86456	-2.5341	0.00041181	0.00043522	0.011275	0.011735	0.056017	0.16432	0.69973	0.77735	0.86948	0.94841	-1.2568	-3.6805	0	0	0.00023274	0.00024756	-0.93414	-2.7345	0	0	0.0062477	0.021231	0.49012	1.4378	0.029393	0.054329	0.15049	0.26162	0.091888	0.26967	0.43457	0.52442	0.78741	0.8787
ZNF551_NEG_CONTROL_H2_C2_ZF_domain_LIB-3	8	-1.2075	-7.084	0	0	1.4e-12	2.5651e-12	-0.077364	-0.45543	0.33286	0.44336	0.6488	0.84251	-0.93349	-5.4881	0	0	4.0618e-08	5.6002e-08	0.0081615	0.048065	0.72148	0.78477	0.96166	0.98267	-0.56824	-3.3303	1.7159e-05	6.6711e-05	0.00086749	0.0034759	-0.22919	-1.3511	0.046826	0.080513	0.17666	0.32
SART3_U2AF2_RRM_domain_LIB-1	16	-4.46	-21.225	0	0	5.564e-100	3.9305e-98	-2.3506	-11.67	0	0	1.8133e-31	7.9162e-30	-4.1731	-20.064	0	0	1.5119e-89	2.2594e-87	-2.9145	-14.322	0	0	1.5835e-46	1.1908e-44	-2.0477	-10.157	0	0	3.0895e-24	1.4521e-22	-1.9551	-9.833	0	0	8.1184e-23	4.1871e-21
SART3_NEG_CONTROL_RRM_domain_LIB-1	8	-4.0054	-14.219	0	0	6.9863e-46	1.0029e-44	-1.2727	-4.936	0	0	7.9741e-07	6.8494e-06	-3.6517	-13.337	0	0	1.4052e-40	3.2889e-39	-1.7795	-6.8628	0	0	6.7505e-12	8.3088e-11	-0.79338	-3.0804	0	0	0.0020673	0.007509	-1.4113	-5.4976	0	0	3.8494e-08	3.9989e-07
OSBP_NEG_CONTROL_phospatase_domain_LIB-2B	8	-2.8585	-9.4125	0	0	4.8451e-21	1.6919e-20	-2.0851	-6.9297	0	0	4.2181e-12	6.0726e-11	-2.9455	-9.7005	0	0	3.0012e-22	1.7131e-21	-2.4566	-8.1022	0	0	5.3988e-16	9.5927e-15	-1.5757	-5.2542	0	0	1.4863e-07	1.2455e-06	-1.9353	-6.5374	0	0	6.2595e-11	9.4754e-10
HSFX3_NEG_CONTROL_HSF_domain_LIB-3	8	-1.5331	-8.5739	0	0	1.0002e-17	2.7163e-17	-0.14214	-0.79739	0.09185	0.15629	0.42522	0.69701	-1.4714	-8.2356	0	0	1.7867e-16	5.5878e-16	-0.10486	-0.58834	0.36688	0.45948	0.5563	0.73376	-0.17287	-0.96908	0.1007	0.15739	0.33251	0.47282	-0.089201	-0.50076	0.46107	0.5499	0.61654	0.75575
HSFX3_HSF5_HSF_domain_LIB-3	16	-1.0484	-7.9747	0	0	1.5278e-15	3.511e-15	-0.03839	-0.29265	0.45345	0.5627	0.76979	0.90514	-1.2754	-9.6936	0	0	3.2101e-22	1.8252e-21	-0.4483	-3.4138	0	0	0.00064054	0.00281	-0.3194	-2.4289	0.0024194	0.0062183	0.015143	0.041423	-0.42597	-3.2503	0.00022306	0.00074691	0.0011527	0.0047966
HSFX3_LOC101927685_HSF_domain_LIB-3	3	-1.5187	-4.7905	0	0	1.6641e-06	2.0257e-06	-0.22728	-0.72025	0.11378	0.18645	0.47137	0.73398	-1.5109	-4.7699	0	0	1.843e-06	2.2055e-06	-0.32684	-1.0357	0.058013	0.094825	0.30035	0.49087	-0.25886	-0.8192	0.16978	0.24505	0.41267	0.55308	-0.19177	-0.60855	0.29878	0.3861	0.54282	0.69998
PEAK1_C19orf35_Kinase_domain_LIB-2A	13	-1.2345	-8.217	0	0	2.0871e-16	5.1054e-16	-0.13125	-0.87563	0.047032	0.090031	0.38123	0.65949	-0.88643	-5.9103	0	0	3.4155e-09	5.2792e-09	-0.39926	-2.6624	0	0	0.0077582	0.025567	-0.08151	-0.54338	0.21905	0.30316	0.58687	0.70982	-0.44311	-2.9583	6.8634e-05	0.0002623	0.0030933	0.01131
PEAK1_NEG_CONTROL_Kinase_domain_LIB-2A	7	-0.74595	-4.4685	0.00012011	0.00012914	7.8762e-06	9.2508e-06	0.34697	2.0799	0.00080645	0.002546	0.037539	0.1428	-0.71111	-4.2606	0	0	2.039e-05	2.2764e-05	0.18261	1.0945	0.018308	0.034615	0.27372	0.46032	-0.14057	-0.8418	0.199	0.27967	0.3999	0.54127	0.14979	0.89811	0.10389	0.16006	0.36913	0.54532
WNK3_WNK1_Kinase_domain_LIB-2A	15	-3.173	-17.581	0	0	3.4562e-69	1.1007e-67	-0.74765	-4.2308	0	0	2.3285e-05	0.00016931	-2.2623	-12.687	0	0	6.9727e-37	1.328e-35	-2.0699	-11.575	0	0	5.5401e-31	2.2344e-29	-1.9021	-10.603	0	0	2.888e-26	1.6262e-24	-1.8086	-10.227	0	0	1.4981e-24	8.6755e-23
WNK3_NRBP1_Kinase_domain_LIB-2A	12	-3.48	-17.987	0	0	2.4614e-72	8.694e-71	-1.5217	-7.9993	0	0	1.2511e-15	2.2929e-14	-2.4831	-12.988	0	0	1.4243e-38	3.0022e-37	-1.2705	-6.6989	0	0	2.0993e-11	2.4642e-10	-1.4889	-7.8	0	0	6.1896e-15	1.3023e-13	-1.2918	-6.8475	0	0	7.5171e-12	1.3019e-10
WNK3_NEG_CONTROL_Kinase_domain_LIB-2A	8	-1.013	-5.2505	0	0	1.5169e-07	1.9615e-07	0.079406	0.4136	0.42038	0.53105	0.67917	0.86036	-1.3887	-7.1739	0	0	7.2895e-13	1.6074e-12	0.10475	0.54584	0.12009	0.17909	0.58517	0.75728	0.14978	0.77888	0.46349	0.56024	0.43605	0.57515	-0.23073	-1.2043	0.045487	0.07842	0.22847	0.38756
WNK3_WNK4_Kinase_domain_LIB-2A	16	-1.2949	-8.4948	0	0	1.9822e-17	5.2679e-17	-0.13702	-0.90691	0.029633	0.061025	0.36445	0.64557	-1.131	-7.4473	0	0	9.5291e-14	2.2887e-13	-0.40018	-2.6442	8.5793e-05	0.00028066	0.0081894	0.026738	-0.89212	-5.8133	0	0	6.1268e-09	6.3934e-08	-0.45782	-3.0411	0.00010295	0.00036957	0.0023573	0.0089384
WNK3_WNK2_Kinase_domain_LIB-2A	16	-0.73053	-4.9488	0	0	7.4656e-07	9.2426e-07	0.1676	1.1383	0.017485	0.038723	0.25498	0.53622	-0.97762	-6.615	0	0	3.7149e-11	6.9515e-11	-0.12215	-0.82882	0.13488	0.19786	0.4072	0.60141	-0.16231	-1.0979	0.035604	0.064212	0.27226	0.40927	0.057307	0.39004	0.29624	0.38333	0.6965	0.8147
ZNF112_NEG_CONTROL_H2_C2_ZF_domain_LIB-3	8	-1.1736	-5.8444	0	0	5.0843e-09	7.2421e-09	0.15839	0.79095	0.085226	0.14702	0.42897	0.69962	-1.2668	-6.3085	0	0	2.8175e-10	4.8281e-10	0.053992	0.26961	0.36519	0.4576	0.78746	0.89001	0.48455	2.4196	0.0020419	0.0053531	0.015536	0.042282	0.058694	0.29333	0.44725	0.53678	0.76927	0.86735
ZNF558_NEG_CONTROL_C2_H2_ZF_domain_LIB-3	8	-0.76066	-4.2282	0	0	2.3552e-05	2.7082e-05	-0.0036333	-0.020206	0.88955	0.92195	0.98388	0.99475	-1.0289	-5.7171	0	0	1.0838e-08	1.5864e-08	0.083749	0.46584	0.19959	0.27669	0.64133	0.80044	-0.21851	-1.214	0.047958	0.082987	0.22475	0.35505	-0.23998	-1.3353	0.038246	0.067362	0.18179	0.32685
RNF165_RNF111_C3_H_ZF_domain_LIB-3	12	-0.42947	-3.2764	0.00068634	0.00071833	0.0010512	0.001132	-0.90874	-6.9235	0	0	4.4072e-12	6.3109e-11	-0.39483	-3.0124	1.7159e-05	1.7324e-05	0.0025916	0.0026757	-0.51721	-3.9441	0	0	8.0101e-05	0.00042362	-0.090233	-0.68809	0.21124	0.29385	0.49139	0.62817	-0.22627	-1.7267	0.019526	0.037508	0.084215	0.18021
RNF165_NEG_CONTROL_C3_H_ZF_domain_LIB-3	6	-0.12416	-0.53011	0.39029	0.39173	0.59604	0.5984	0.083355	0.35589	0.45842	0.56712	0.72193	0.88206	-0.74408	-3.1768	0	0	0.0014889	0.0015455	0.11108	0.47424	0.15865	0.22743	0.63533	0.79653	0.5141	2.195	0.0039979	0.0095944	0.028165	0.06904	0.16836	0.7188	0.084025	0.13343	0.47226	0.6406
MAOB_NEG_CONTROL_amino_oxidase_domain_LIB-1	7	-0.75151	-4.1088	0.00012011	0.00012914	3.9771e-05	4.5244e-05	0.18747	1.0255	0.059712	0.10954	0.30515	0.59098	-0.98572	-5.3882	0	0	7.1164e-08	9.5928e-08	-0.06069	-0.33193	0.69264	0.76042	0.73994	0.86239	0.12508	0.68394	0.59623	0.68013	0.49401	0.63062	0.038763	0.21209	0.61446	0.69187	0.83204	0.90603
MAOB_KDM1B_amino_oxidase_domain_LIB-1	16	-1.3946	-11.312	0	0	1.151e-29	7.1323e-29	0.059686	0.48434	0.42071	0.53135	0.62814	0.83185	-1.3529	-10.975	0	0	5.0445e-28	5.0601e-27	-0.14104	-1.1445	0.080474	0.12601	0.25243	0.43461	0.059077	0.47936	0.93497	0.95379	0.63168	0.7475	0.11587	0.94037	0.058957	0.098481	0.34703	0.52263
MUM1L1_MUM1_PWWP_domain_LIB-1	16	-1.2702	-9.5641	0	0	1.1321e-21	4.1134e-21	-0.24929	-1.8794	0.0010467	0.0032378	0.060187	0.20696	-1.1819	-8.9034	0	0	5.4166e-19	2.2099e-18	-0.46867	-3.5326	0	0	0.00041146	0.0018852	-0.43849	-3.3024	0.0002059	0.00068182	0.00095868	0.0038034	-0.78859	-5.9476	0	0	2.7207e-09	3.3558e-08
MUM1L1_NEG_CONTROL_PWWP_domain_LIB-1	8	-1.2009	-7.3381	0	0	2.166e-13	4.2086e-13	0.1627	0.99689	0.076699	0.13492	0.31882	0.60397	-0.91514	-5.6005	0	0	2.137e-08	3.0328e-08	-0.042816	-0.26229	0.82133	0.86356	0.7931	0.89301	-0.056424	-0.3453	0.44401	0.54183	0.72987	0.82379	-0.27643	-1.6946	0.017296	0.033814	0.090157	0.19037
CARHSP1_NEG_CONTROL_CSD_domain_LIB-1	8	-0.5687	-3.0687	8.5793e-05	9.2661e-05	0.0021498	0.0022873	-0.057861	-0.31222	0.45293	0.56218	0.75487	0.89701	-0.81235	-4.3833	0	0	1.1687e-05	1.3218e-05	0.056981	0.30748	0.34617	0.43816	0.75848	0.87308	0.22418	1.2097	0.20949	0.29184	0.22641	0.35659	-0.024764	-0.13364	0.91163	0.93506	0.89369	0.93938
LYST_NBEAL1_phospatase_domain_LIB-2B	16	-1.09	-7.8762	0	0	3.3754e-15	7.5573e-15	0.21366	1.5465	0.0045299	0.011881	0.12198	0.34039	-1.2309	-8.8929	0	0	5.9558e-19	2.4063e-18	-0.1528	-1.1056	0.057584	0.094217	0.26889	0.45502	0.014277	0.10325	0.70973	0.77876	0.91776	0.9474	0.099937	0.72366	0.095247	0.14842	0.46927	0.63796
LYST_NEG_CONTROL_phospatase_domain_LIB-2B	8	-1.0645	-6.4321	0	0	1.2587e-10	2.0085e-10	0.23478	1.4201	0.008768	0.021186	0.15558	0.39847	-0.86136	-5.2071	0	0	1.9182e-07	2.4823e-07	0.073781	0.44624	0.24904	0.33327	0.65542	0.80868	0.22984	1.3898	0.19556	0.27569	0.16458	0.28042	0.11054	0.66876	0.18284	0.25842	0.50365	0.66638
LYST_WDFY4_phospatase_domain_LIB-2B	16	-0.93426	-6.0551	0	0	1.403e-09	2.0676e-09	-0.12213	-0.79246	0.047255	0.090384	0.42809	0.69895	-1.1427	-7.4028	0	0	1.3337e-13	3.1469e-13	-0.14311	-0.92869	0.075909	0.11988	0.35305	0.54722	0.14842	0.96287	0.33155	0.42736	0.33561	0.47573	-0.21714	-1.4103	0.015237	0.030235	0.15844	0.29596
SOGA3_NEG_CONTROL_Methyltrans_domain_LIB-1	4	-0.68425	-2.5691	0.0019389	0.0020107	0.010195	0.010622	0.35296	1.3253	0.0047186	0.01231	0.18507	0.44243	-0.83124	-3.121	0	0	0.0018025	0.0018669	-0.34307	-1.2881	0.022752	0.041856	0.1977	0.36416	0.24859	0.93338	0.29595	0.38957	0.35062	0.49214	0.10725	0.40272	0.36587	0.45557	0.68715	0.80838
ZNF214_NEG_CONTROL_C2_H2_ZF_domain_LIB-3	8	-0.80507	-3.73	0	0	0.00019149	0.00021143	0.10665	0.49597	0.26434	0.3706	0.61992	0.82675	-1.5716	-7.2059	0	0	5.7647e-13	1.2816e-12	-0.22181	-1.0298	0.034231	0.059659	0.30308	0.49409	-0.28406	-1.3122	0.013143	0.02691	0.18945	0.31257	-0.12705	-0.59225	0.27747	0.36401	0.55368	0.70842
REL_RELA_Rel_domain_LIB-3	16	-1.3627	-10.606	0	0	2.7799e-26	1.3678e-25	-0.18782	-1.4646	0.0065717	0.01648	0.14304	0.37746	-1.4954	-11.637	0	0	2.6778e-31	3.5149e-30	-0.41892	-3.2658	3.4317e-05	0.00011845	0.0010914	0.0045144	-0.40333	-3.1413	0.0004976	0.0015376	0.0016819	0.0062493	-0.32401	-2.5281	0.0017502	0.0045648	0.011467	0.035081
REL_NEG_CONTROL_Rel_domain_LIB-3	8	-1.1214	-5.3685	0	0	7.9398e-08	1.0454e-07	0.070672	0.33923	0.47956	0.5871	0.73443	0.88707	-0.73772	-3.5386	0	0	0.00040225	0.00042381	-0.071745	-0.34433	0.58591	0.66942	0.7306	0.85655	0.25759	1.236	0.1379	0.20544	0.21644	0.34564	0.15106	0.72579	0.075618	0.12189	0.46797	0.63693
KDM4A_NEG_CONTROL_PHD_domain_LIB-1	8	-0.71373	-4.2079	0	0	2.5781e-05	2.9589e-05	0.0056789	0.033507	0.97471	0.98085	0.97327	0.99046	-0.89713	-5.2875	0	0	1.2402e-07	1.6351e-07	-0.060243	-0.35545	0.67512	0.74568	0.72225	0.85159	-0.33049	-1.9453	0.0048216	0.011238	0.05174	0.11348	-0.42389	-2.5028	0.00037749	0.0011762	0.012321	0.037272
CERS2_CERS3_Homeodomain_domain_LIB-3	16	-1.0896	-9.3856	0	0	6.2538e-21	2.165e-20	0.13255	1.1432	0.0558	0.10362	0.25297	0.53426	-0.93953	-8.0972	0	0	5.6249e-16	1.6777e-15	-0.25554	-2.2032	0.0036033	0.0080723	0.027579	0.075584	-0.15469	-1.333	0.041747	0.073605	0.18255	0.30383	-0.16324	-1.4083	0.055731	0.093846	0.15904	0.2967
CERS2_CERS6_Homeodomain_domain_LIB-3	16	-1.3411	-10.652	0	0	1.7097e-26	8.5457e-26	-0.46414	-3.6929	0	0	0.00022169	0.0014229	-1.0796	-8.5868	0	0	8.9394e-18	3.1661e-17	-0.32354	-2.5755	0.00065202	0.0017532	0.01001	0.031967	-0.68348	-5.4252	0	0	5.7876e-08	5.2093e-07	-0.26768	-2.1329	0.0052848	0.012055	0.032937	0.084864
CERS2_CERS5_Homeodomain_domain_LIB-3	16	-1.2116	-9.3417	0	0	9.481e-21	3.2285e-20	0.029176	0.22532	0.7489	0.81713	0.82173	0.92921	-0.98219	-7.5793	0	0	3.4731e-14	8.7209e-14	-0.35051	-2.7058	0.00025738	0.00074981	0.0068144	0.02291	-0.46272	-3.5673	0.00012011	0.0004208	0.00036069	0.0015841	-0.34358	-2.6543	0.0012697	0.0034588	0.0079468	0.025659
CERS2_CERS4_Homeodomain_domain_LIB-3	16	-1.285	-11.189	0	0	4.6043e-29	2.727e-28	-0.33487	-2.9209	1.7159e-05	6.9662e-05	0.0034904	0.018106	-1.0151	-8.8504	0	0	8.719e-19	3.4532e-18	-0.36147	-3.1532	0.00018874	0.00056237	0.0016151	0.0064054	-0.13961	-1.2173	0.056829	0.095917	0.2235	0.35365	-0.5387	-4.703	5.1476e-05	0.00020492	2.5632e-06	1.9862e-05
CERS2_NEG_CONTROL_Homeodomain_domain_LIB-3	8	-0.82184	-5.157	0	0	2.5094e-07	3.1995e-07	-0.31403	-1.9707	0.00027454	0.00094591	0.048756	0.17529	-0.99377	-6.2354	0	0	4.5074e-10	7.5672e-10	0.014732	0.092474	0.66479	0.73755	0.92632	0.96585	-0.26942	-1.6902	0.01745	0.034469	0.090986	0.17785	-0.3876	-2.4333	0.001081	0.0030303	0.014961	0.043882
ITSN1_ARHGEF3_phospatase_domain_LIB-2B	16	-1.2713	-10.382	0	0	2.9911e-25	1.3863e-24	0.19821	1.6251	0.007035	0.017477	0.10413	0.30651	-1.1712	-9.5755	0	0	1.0139e-21	5.4891e-21	-0.32356	-2.65	0.00065202	0.0017532	0.0080482	0.026366	-0.20923	-1.7116	0.013847	0.028187	0.086979	0.17145	-0.34579	-2.8367	0.0012354	0.0033906	0.0045582	0.015851
ITSN1_NEG_CONTROL_phospatase_domain_LIB-2B	8	-1.1519	-5.8642	0	0	4.5119e-09	6.4434e-09	0.01343	0.068491	0.95439	0.96616	0.94539	0.97986	-1.2891	-6.5611	0	0	5.3417e-11	9.8501e-11	-0.39887	-2.033	0.00013727	0.00043609	0.042056	0.10644	0.34626	1.7658	0.034557	0.062498	0.077431	0.15677	0.14011	0.71502	0.09662	0.1504	0.4746	0.64265
ITSN1_ITSN2_phospatase_domain_LIB-2B	13	-1.1329	-7.2751	0	0	3.461e-13	6.6351e-13	0.22913	1.4811	0.0017845	0.0052459	0.13858	0.37071	-1.2589	-8.0811	0	0	6.421e-16	1.9039e-15	-0.3947	-2.5439	0	0	0.010961	0.034587	0.025231	0.16262	0.81551	0.86434	0.87082	0.91881	-0.14609	-0.9456	0.11081	0.16935	0.34435	0.51985
ITSN1_NET1_phospatase_domain_LIB-2B	16	-0.77352	-6.9904	0	0	2.7406e-12	4.9176e-12	0.14129	1.2772	0.042073	0.081952	0.20154	0.46537	-0.88234	-7.9738	0	0	1.5392e-15	4.4157e-15	-0.033777	-0.30532	0.87208	0.90251	0.76012	0.87411	-0.28377	-2.5638	0.0041524	0.0099059	0.010352	0.030084	-0.31193	-2.82	0.0022649	0.0057441	0.0048021	0.016584
DUSP11_NEG_CONTROL_phospatase_domain_LIB-2B	8	-1.0475	-6.4657	0	0	1.0086e-10	1.6205e-10	0.2409	1.4879	0.0067776	0.01692	0.13678	0.3674	-1.1673	-7.2044	0	0	5.8279e-13	1.2947e-12	0.16074	0.99276	0.021465	0.039784	0.32083	0.51354	-0.27646	-1.7064	0.015117	0.030385	0.087934	0.17305	-0.12167	-0.75158	0.29885	0.38614	0.4523	0.62288
ZEB1_NEG_CONTROL_C2_H2_ZF_domain_LIB-3	8	-0.77888	-4.2868	0	0	1.813e-05	2.0943e-05	-0.075126	-0.41358	0.34556	0.4563	0.67918	0.86036	-0.97466	-5.3637	0	0	8.1555e-08	1.0934e-07	0.069192	0.38095	0.27407	0.36081	0.70324	0.84043	0.30695	1.6898	0.067244	0.1108	0.091068	0.17792	0.20174	1.111	0.019269	0.03713	0.26658	0.43245
NBEAL1_NSMAF_phospatase_domain_LIB-2B	16	-1.0081	-8.2906	0	0	1.1272e-16	2.8153e-16	-0.10698	-0.88021	0.076887	0.13521	0.37874	0.65744	-1.0138	-8.3383	0	0	7.5335e-17	2.4331e-16	-0.25662	-2.1114	0.003569	0.0080123	0.034741	0.091163	-0.07384	-0.60739	0.20408	0.28557	0.54359	0.67462	-0.29482	-2.4265	0.0030714	0.0074911	0.015243	0.044554
NBEAL1_NBEAL2_phospatase_domain_LIB-2B	16	-1.0543	-8.6185	0	0	6.7833e-18	1.8665e-17	-0.082613	-0.67589	0.15649	0.24268	0.49911	0.75338	-0.87227	-7.134	0	0	9.7485e-13	2.1247e-12	-0.1663	-1.3606	0.038916	0.067021	0.17366	0.33018	0.17161	1.4039	0.23078	0.31655	0.16035	0.27491	-0.091914	-0.75235	0.29346	0.38049	0.45184	0.62246
NBEAL1_LRBA_phospatase_domain_LIB-2B	15	-0.83895	-5.0853	0	0	3.6708e-07	4.6271e-07	0.48977	2.9855	0	0	0.0028313	0.014974	-0.82283	-4.9928	0	0	5.9497e-07	7.3831e-07	-0.42615	-2.5849	0	0	0.0097418	0.031186	-0.091157	-0.55243	0.13854	0.20615	0.58065	0.70545	-0.18019	-1.0992	0.025858	0.047948	0.27169	0.43807
NBEAL1_NEG_CONTROL_phospatase_domain_LIB-2B	8	-0.99843	-5.6508	0	0	1.5974e-08	2.2011e-08	0.13569	0.76875	0.14556	0.2285	0.44204	0.70941	-0.92417	-5.2322	0	0	1.6748e-07	2.1837e-07	-0.087615	-0.4963	0.47449	0.56614	0.61968	0.78426	0.049331	0.27934	0.98289	0.98839	0.77998	0.858	0.0053574	0.030362	0.84595	0.88347	0.97578	0.9864
NBEAL1_NBEA_phospatase_domain_LIB-2B	16	-1.2504	-9.276	0	0	1.7595e-20	5.8631e-20	-0.22814	-1.6961	0.0022649	0.006469	0.089862	0.27755	-1.0347	-7.6856	0	0	1.5231e-14	3.9558e-14	0.10281	0.76496	0.039121	0.067276	0.44429	0.63769	-0.0036601	-0.027203	0.57855	0.66577	0.9783	0.98634	-0.16274	-1.2115	0.056349	0.094722	0.2257	0.38429
CREB3_NEG_CONTROL_bZIP_domain_LIB-3	8	-0.70135	-4.1522	0	0	3.2927e-05	3.7616e-05	0.18175	1.0779	0.045968	0.088198	0.28109	0.56545	-0.70859	-4.1967	0	0	2.708e-05	3.0002e-05	-0.073721	-0.43696	0.571	0.65618	0.66214	0.81361	-0.16987	-1.0043	0.10551	0.16369	0.31523	0.45434	-0.18172	-1.0787	0.1133	0.17256	0.2807	0.44857
CREB3_NEG_CONTROL_bZIP_CREB_ZF_domain_LIB-3	8	-1.0954	-6.0324	0	0	1.615e-09	2.3693e-09	-0.040351	-0.22296	0.58102	0.67841	0.82357	0.9299	-0.91673	-5.0575	0	0	4.249e-07	5.3346e-07	0.10386	0.57421	0.1232	0.18323	0.56582	0.74129	0.23562	1.3016	0.18209	0.25984	0.19306	0.31708	0.13011	0.72014	0.12078	0.18222	0.47144	0.63993
ZDHHC9_ZDHHC5_zf_DHHC_domain_LIB-3B	15	-0.49764	-3.9988	0	0	6.3652e-05	7.1774e-05	0.35458	2.8551	0	0	0.0043019	0.021896	-0.77679	-6.2342	0	0	4.5411e-10	7.6203e-10	0.052154	0.41955	0.20348	0.28102	0.67481	0.8228	-0.080168	-0.64254	0.17234	0.24809	0.52052	0.65485	-0.074384	-0.59973	0.40837	0.49801	0.54869	0.70435
ZDHHC9_ZDHHC8_zf_DHHC_domain_LIB-3B	16	-1.1849	-10.472	0	0	1.1641e-25	5.5358e-25	-0.16053	-1.4197	0.01455	0.032951	0.15569	0.39847	-0.93161	-8.2373	0	0	1.7616e-16	5.5124e-16	-0.32235	-2.8507	0.00066918	0.0017976	0.0043624	0.015479	-0.38044	-3.3624	0.00078929	0.0023398	0.00077272	0.0031317	-0.28634	-2.5332	0.0036205	0.0086796	0.011301	0.034639
ZDHHC9_ZDHHC18_zf_DHHC_domain_LIB-3B	16	-1.2586	-10.238	0	0	1.3404e-24	5.9138e-24	0.2634	2.1443	0.00094372	0.0029459	0.03201	0.12597	-0.851	-6.9258	0	0	4.334e-12	8.8767e-12	-0.21746	-1.77	0.0093857	0.019049	0.076727	0.17485	-0.14093	-1.1468	0.055371	0.093972	0.25147	0.38572	-0.019454	-0.15839	0.94801	0.96171	0.87415	0.92856
ZDHHC9_ZDHHC14_zf_DHHC_domain_LIB-3B	16	-0.11976	-0.99667	0.18648	0.18769	0.31892	0.32149	0.19843	1.6513	0.0070178	0.017441	0.09868	0.29504	-0.66018	-5.493	0	0	3.9517e-08	5.4543e-08	0.095973	0.79867	0.05036	0.083953	0.42448	0.61854	-0.0048644	-0.040468	0.57006	0.65795	0.96772	0.98051	0.18359	1.5281	0.0070693	0.015527	0.12649	0.24796
ZDHHC9_NEG_CONTROL_zf_DHHC_domain_LIB-3B	8	-0.54659	-3.7803	0.00013727	0.00014748	0.00015662	0.00017345	0.25197	1.7428	0.004324	0.011385	0.081365	0.2573	-0.59775	-4.1343	0	0	3.561e-05	3.9239e-05	0.10851	0.75055	0.10865	0.16415	0.45292	0.64591	0.042954	0.29707	0.97967	0.98601	0.76642	0.8498	0.02288	0.15827	0.70592	0.77029	0.87425	0.92858
ZC3H18_NEG_CONTROL_Pumilio_domain_LIB-1	4	-2.3803	-8.685	0	0	3.7859e-18	1.0618e-17	-0.62727	-2.2907	0	0	0.021981	0.091863	-1.9824	-7.2366	0	0	4.6009e-13	1.0335e-12	-1.0855	-3.9636	0	0	7.3824e-05	0.00039292	-0.5364	-1.9587	0.0042382	0.010088	0.050147	0.11062	-0.71876	-2.6251	0.00030885	0.00098901	0.0086629	0.027612
ZC3H18_NEG_CONTROL_Kinase_domain_LIB-2A	4	-1.1976	-3.7929	1.7159e-05	1.8957e-05	0.0001489	0.00016508	-0.83367	-2.6397	0	0	0.0082984	0.039544	-2.4724	-7.7491	0	0	9.2565e-15	2.4594e-14	-1.4267	-4.5016	0	0	6.7435e-06	4.2626e-05	-1.1645	-3.6689	0	0	0.0002436	0.0011232	-0.94266	-2.9923	5.1476e-05	0.00020492	0.0027685	0.010254
TRIM31_NEG_CONTROL_C3_H_ZF_domain_LIB-3	8	-1.4704	-9.4472	0	0	3.48e-21	1.2251e-20	0.10685	0.68708	0.26354	0.36974	0.49204	0.74897	-0.97904	-6.2941	0	0	3.0926e-10	5.2769e-10	-0.062825	-0.40397	0.65479	0.72889	0.68624	0.8309	-0.13335	-0.85724	0.17898	0.25607	0.39131	0.53178	-0.052174	-0.33552	0.70254	0.76775	0.73723	0.84468
LSM5_NEG_CONTROL_LSM_domain_LIB-1	8	-3.7262	-13.764	0	0	4.1859e-43	5.4092e-42	-2.0623	-7.7301	0	0	1.0748e-14	1.8533e-13	-3.3299	-12.373	0	0	3.645e-35	6.1663e-34	-2.5778	-9.6154	0	0	6.887e-22	1.7721e-20	-1.0457	-3.9402	0	0	8.1404e-05	0.00041807	-1.1026	-4.1715	0	0	3.0262e-05	0.00018497
PCYOX1_NEG_CONTROL_amino_oxidase_domain_LIB-1	8	-1.2321	-7.7918	0	0	6.6068e-15	1.4462e-14	-0.080931	-0.51212	0.31405	0.42402	0.60857	0.82253	-1.2185	-7.7066	0	0	1.2925e-14	3.3831e-14	-0.034762	-0.21998	0.89151	0.91683	0.82589	0.91221	-0.32775	-2.073	0.0052505	0.012107	0.038174	0.088885	-0.28635	-1.8123	0.013847	0.02788	0.069934	0.15559
CREB5_NEG_CONTROL_bZIP_domain_LIB-3	8	-1.3102	-6.6099	0	0	3.846e-11	6.3822e-11	-0.13993	-0.70679	0.096774	0.16315	0.47969	0.74093	-0.94214	-4.7572	0	0	1.9631e-06	2.3421e-06	-0.12043	-0.60835	0.28545	0.37347	0.54296	0.72361	0.46014	2.3245	0.0034832	0.0085097	0.020097	0.052324	-0.01627	-0.082216	0.97877	0.9852	0.93448	0.96274
ZNF81_NEG_CONTROL_H2_C2_ZF_domain_LIB-3	8	-1.0364	-5.8042	0	0	6.4682e-09	9.1508e-09	0.077337	0.43471	0.4332	0.5433	0.66377	0.85284	-0.66185	-3.7171	0	0	0.00020156	0.00021489	0.1253	0.70453	0.067073	0.10749	0.4811	0.67304	0.40284	2.2642	0.012286	0.025386	0.023564	0.059775	0.046412	0.26128	0.52927	0.61371	0.79387	0.88317
MYRFL_NEG_CONTROL_NDT80_PhoG_domain_LIB-3	8	-0.83138	-5.1484	0	0	2.627e-07	3.3442e-07	0.10274	0.6367	0.2848	0.39322	0.52432	0.77029	-1.16	-7.1791	0	0	7.0166e-13	1.5498e-12	-0.032307	-0.2002	0.91332	0.93407	0.84133	0.91899	-0.037182	-0.23027	0.53375	0.62469	0.81788	0.88376	0.049041	0.30404	0.51028	0.59603	0.7611	0.86122
MIER1_NEG_CONTROL_Myb_domain_LIB-3B	8	-0.71808	-4.1206	0	0	3.7784e-05	4.3017e-05	0.077208	0.44314	0.43423	0.54418	0.65766	0.84836	-0.64888	-3.7239	0	0	0.00019619	0.00020934	-0.45103	-2.588	0	0	0.0096531	0.030937	-0.43972	-2.522	0.0002917	0.00094497	0.011669	0.033337	-0.4231	-2.4287	0.00037749	0.0011762	0.015154	0.044357
CPEB2_NEG_CONTROL_RRM_domain_LIB-1	8	-1.0446	-6.2593	0	0	3.8664e-10	5.9478e-10	0.12184	0.7309	0.1959	0.29106	0.46484	0.72934	-0.86135	-5.1641	0	0	2.4155e-07	3.1038e-07	0.060915	0.36542	0.32119	0.41177	0.7148	0.8466	0.16505	0.9898	0.39969	0.49778	0.32227	0.46206	0.027325	0.16398	0.67109	0.74053	0.86975	0.92574
CPEB2_CPEB4_RRM_domain_LIB-1	16	-1.4734	-10.772	0	0	4.6674e-27	2.4222e-26	0.42016	3.0874	0	0	0.0020188	0.011106	-0.89546	-6.5695	0	0	5.0484e-11	9.327e-11	0.0010745	0.0078917	0.68566	0.75446	0.9937	0.99764	-0.11994	-0.87966	0.08442	0.13481	0.37904	0.52064	-0.18438	-1.3553	0.033322	0.0598	0.17533	0.31832
CPEB2_CPEB1_RRM_domain_LIB-1	11	-1.1705	-6.6771	0	0	2.438e-11	4.1131e-11	-0.053512	-0.30745	0.41074	0.52215	0.7585	0.89949	-1.0893	-6.2278	0	0	4.7317e-10	7.93e-10	-0.20211	-1.1606	0.023765	0.043417	0.24582	0.42664	0.31495	1.8097	0.028415	0.052823	0.070343	0.14504	-0.21064	-1.2144	0.03255	0.058649	0.2246	0.38331
CPEB2_CPEB3_RRM_domain_LIB-1	15	-0.56569	-3.9872	0	0	6.6853e-05	7.5303e-05	-0.060969	-0.42984	0.26635	0.3729	0.66732	0.85497	-1.0554	-7.4283	0	0	1.1e-13	2.6204e-13	-0.28353	-1.9981	0.00012011	0.00038578	0.045707	0.11396	-0.25843	-1.8183	0.00078929	0.0023398	0.069016	0.14278	-0.29515	-2.083	0.0002917	0.00093587	0.037253	0.093261
SMARCC2_SMARCC1_Myb_domain_LIB-3B	14	-3.1819	-15.749	0	0	6.9728e-56	1.4061e-54	-1.3409	-6.8104	0	0	9.7361e-12	1.351e-10	-2.8001	-13.998	0	0	1.5959e-44	4.4931e-43	-2.3023	-11.524	0	0	9.9627e-31	3.9364e-29	-1.366	-6.9006	0	0	5.1779e-12	7.7976e-11	-1.2303	-6.3026	0	0	2.9263e-10	4.1194e-09
SMARCC2_NEG_CONTROL_Myb_domain_LIB-3B	8	-1.3347	-7.2209	0	0	5.1661e-13	9.7752e-13	0.00077013	0.0041802	0.93006	0.95033	0.99666	0.99848	-1.112	-6.0257	0	0	1.6836e-09	2.6871e-09	-0.49512	-2.6847	0	0	0.0072594	0.024183	0.026296	0.14263	0.88219	0.91354	0.88658	0.92765	-0.17664	-0.95955	0.12437	0.1868	0.33728	0.51317
SMARCC1_NEG_CONTROL_Myb_domain_LIB-3B	8	-3.4462	-15.922	0	0	4.4923e-57	9.6432e-56	0.025224	0.11798	0.84863	0.89315	0.90609	0.96471	-2.8155	-13.08	0	0	4.2603e-39	9.1116e-38	-0.662	-3.0949	0	0	0.0019688	0.007609	0.39709	1.8572	0.013847	0.028187	0.063276	0.13342	-0.14157	-0.66225	0.22159	0.30236	0.50781	0.67012
STK24_STK25_Kinase_domain_LIB-2A	12	0.26805	1.3452	0.0157	0.015984	0.17855	0.18081	-1.0676	-5.3576	0	0	8.4349e-08	8.0853e-07	0.4869	2.4436	0	0	0.014541	0.014773	-1.1491	-5.7665	0	0	8.0936e-09	7.2849e-08	-1.7114	-8.5846	0	0	9.1147e-18	2.4765e-16	-1.2696	-6.3717	0	0	1.8689e-10	2.686e-09
STK24_STK26_Kinase_domain_LIB-2A	16	0.68728	3.8483	0	0	0.00011894	0.0001325	-0.84594	-4.7341	0	0	2.1998e-06	1.7993e-05	0.62279	3.4872	0	0	0.00048804	0.00051313	-0.83244	-4.6589	0	0	3.1786e-06	2.0967e-05	-1.1182	-6.2514	0	0	4.0691e-10	4.9717e-09	-1.0321	-5.7783	0	0	7.5461e-09	8.8134e-08
STK24_NEG_CONTROL_Kinase_domain_LIB-2A	8	-0.60139	-3.684	3.4317e-05	3.7566e-05	0.00022958	0.00025265	0.1264	0.77459	0.17869	0.27018	0.43858	0.70716	-0.71874	-4.4027	0	0	1.0692e-05	1.2122e-05	0.2324	1.4244	0.00089224	0.0023334	0.15433	0.30208	-0.31273	-1.9137	0.0070865	0.015691	0.055665	0.12043	-0.50399	-3.0892	3.4317e-05	0.00014498	0.0020068	0.0077789
SFMBT2_SFMBT1_MBT_domain_LIB-1	16	-1.749	-10.849	0	0	2.0239e-27	1.0767e-26	0.77306	4.8032	0	0	1.5616e-06	1.303e-05	-1.2273	-7.6206	0	0	2.5256e-14	6.4219e-14	-0.78819	-4.8941	0	0	9.8764e-07	6.9391e-06	-0.0071805	-0.0446	0.55389	0.64305	0.96443	0.97827	0.15882	0.98678	0.014688	0.029335	0.32375	0.49942
SFMBT2_L3MBTL2_MBT_domain_LIB-1	12	-1.4193	-11.078	0	0	1.6031e-28	9.2091e-28	-0.1902	-1.4889	0.0090769	0.021828	0.13651	0.36714	-1.0403	-8.1363	0	0	4.0742e-16	1.2319e-15	-0.22351	-1.7498	0.011857	0.023499	0.080159	0.18164	-0.48698	-3.8043	8.5793e-05	0.00030807	0.0001422	0.00069207	-0.17451	-1.3674	0.068531	0.11191	0.1715	0.31357
SFMBT2_NEG_CONTROL_MBT_domain_LIB-1	8	-0.93884	-6.1714	0	0	6.7674e-10	1.0224e-09	0.10434	0.68605	0.27548	0.38285	0.49268	0.74925	-0.84616	-5.5627	0	0	2.6562e-08	3.7356e-08	0.1621	1.0659	0.020247	0.037857	0.28649	0.47542	-0.12904	-0.84827	0.18917	0.26815	0.39628	0.53685	-0.11724	-0.77094	0.31879	0.40806	0.44074	0.61115
RPS6KA4_RPS6KA5_Kinase_domain_LIB-2A	16	-0.1727	-1.126	0.067296	0.068014	0.26016	0.26268	-0.91055	-5.9346	0	0	2.9453e-09	3.3201e-08	-0.12987	-0.84678	0.042845	0.042959	0.39712	0.39818	-1.32	-8.6001	0	0	7.9637e-18	1.6143e-16	-1.067	-6.9499	0	0	3.6543e-12	5.5899e-11	-0.99635	-6.496	0	0	8.248e-11	1.2307e-09
RPS6KA4_RPS6KB1_Kinase_domain_LIB-2A	16	-2.3578	-14.582	0	0	3.6739e-48	5.8263e-47	-0.82449	-5.1305	0	0	2.8896e-07	2.6029e-06	-1.9514	-12.112	0	0	9.1055e-34	1.4039e-32	-1.1101	-6.9034	0	0	5.0776e-12	6.3845e-11	-0.91822	-5.7046	0	0	1.1664e-08	1.1721e-07	-0.87588	-5.4575	0	0	4.8301e-08	4.9559e-07
RPS6KA4_RPS6KB2_Kinase_domain_LIB-2A	15	-1.3364	-9.9824	0	0	1.8197e-23	7.4578e-23	-0.047156	-0.35348	0.37455	0.48677	0.72373	0.88241	-1.2253	-9.1631	0	0	5.0431e-20	2.3079e-19	-0.6697	-5.0111	0	0	5.4106e-07	3.9293e-06	-0.47043	-3.516	0	0	0.00043806	0.0018911	-0.40345	-3.0267	0	0	0.002472	0.0093158
RPS6KA4_NEG_CONTROL_Kinase_domain_LIB-2A	8	-1.2522	-7.8224	0	0	5.1831e-15	1.1464e-14	0.26736	1.6742	0.0021791	0.0062685	0.094091	0.28613	-1.006	-6.2918	0	0	3.1384e-10	5.3497e-10	-0.26286	-1.6451	0.011839	0.023469	0.099956	0.21576	-0.2933	-1.8335	0.010724	0.022518	0.066731	0.13922	-0.099036	-0.62036	0.40733	0.4971	0.53502	0.69245
IVNS1ABP_NEG_CONTROL_BTB_POZ_domain_LIB-1	7	-0.89343	-3.7085	3.4317e-05	3.7566e-05	0.00020848	0.00022983	-0.13712	-0.56998	0.13433	0.2147	0.56869	0.80037	-1.423	-5.8882	0	0	3.9045e-09	5.9954e-09	0.090996	0.37855	0.20575	0.28348	0.70502	0.84121	0.25426	1.057	0.17521	0.25153	0.2905	0.42853	0.0086209	0.035897	0.83457	0.87496	0.97136	0.98351
COLEC12_NEG_CONTROL_Methyltrans_domain_LIB-1	4	-1.6691	-5.3815	0	0	7.3862e-08	9.7468e-08	-0.65772	-2.1304	0	0	0.033137	0.12945	-1.87	-6.0221	0	0	1.7221e-09	2.7459e-09	-0.86813	-2.8097	0	0	0.0049592	0.017369	-0.66728	-2.1562	0.00082361	0.0024255	0.03107	0.074749	-0.28328	-0.9204	0.087594	0.1382	0.35737	0.53342
PLEKHA6_SH3BP2_phospatase_domain_LIB-2B	16	-1.2776	-8.7455	0	0	2.2206e-18	6.33e-18	0.0812	0.5582	0.25202	0.35702	0.57671	0.80447	-1.4778	-10.107	0	0	5.1186e-24	3.4667e-23	-0.4683	-3.2144	0	0	0.0013073	0.0053037	0.13116	0.90085	0.42208	0.52039	0.36767	0.50922	-0.20878	-1.4366	0.018394	0.035621	0.15084	0.285
PLEKHA6_NEG_CONTROL_phospatase_domain_LIB-2B	8	-0.062192	-0.23544	0.60904	0.6103	0.81387	0.81513	0.05151	0.19484	0.62428	0.71472	0.84552	0.93948	-0.92791	-3.5024	0	0	0.00046117	0.00048532	-0.1715	-0.64836	0.1092	0.16472	0.51675	0.70191	0.2966	1.1215	0.078895	0.12723	0.26208	0.39818	0.14075	0.53338	0.09523	0.14842	0.59377	0.73958
ZNF587_NEG_CONTROL_KRAB_domain_LIB-3	8	-0.91374	-4.5375	0	0	5.6925e-06	6.7383e-06	0.12826	0.63796	0.17126	0.26163	0.5235	0.76967	-1.0137	-5.034	0	0	4.8043e-07	6.0071e-07	0.13483	0.67066	0.050652	0.084367	0.50244	0.68987	-0.03277	-0.1628	0.55589	0.64501	0.87068	0.91876	-0.036218	-0.18026	0.82147	0.8644	0.85695	0.91908
ZNF749_NEG_CONTROL_H2_C2_ZF_domain_LIB-3	8	-0.97738	-5.3397	0	0	9.3122e-08	1.2215e-07	0.13945	0.76249	0.13394	0.21416	0.44576	0.71283	-0.76494	-4.1811	0	0	2.9007e-05	3.2097e-05	0.12956	0.70846	0.059111	0.096296	0.47866	0.67066	0.29874	1.6333	0.076424	0.12391	0.10241	0.1949	0.352	1.9254	1.7159e-05	7.5614e-05	0.054177	0.12645
ANLN_NEG_CONTROL_phospatase_domain_LIB-2B	8	-2.6076	-10.233	0	0	1.4089e-24	6.2063e-24	-1.2831	-5.0886	0	0	3.6081e-07	3.2031e-06	-1.9302	-7.647	0	0	2.0571e-14	5.2675e-14	-1.2656	-5.0218	0	0	5.1195e-07	3.7295e-06	-1.5799	-6.2254	0	0	4.8024e-10	5.8127e-09	-1.1412	-4.5421	0	0	5.5687e-06	3.9845e-05
CIZ1_NEG_CONTROL_RRM_domain_LIB-1	4	-0.6969	-3.7051	0.0016815	0.0017456	0.00021133	0.00023293	-0.11869	-0.6311	0.32517	0.4353	0.52797	0.7714	-1.168	-6.2059	0	0	5.4386e-10	9.0637e-10	-0.29804	-1.5846	0.046826	0.078839	0.11305	0.23785	0.0021337	0.011343	0.84777	0.88949	0.99095	0.99393	-0.1192	-0.6341	0.46537	0.55402	0.52602	0.68544
CIZ1_NEG_CONTROL_U1_ZF_domain_LIB-3	4	-0.90159	-3.083	0.00032601	0.00034552	0.0020492	0.002183	0.11455	0.39189	0.39266	0.50494	0.69514	0.86909	-0.89401	-3.0574	0	0	0.0022323	0.0023071	-0.36201	-1.2382	0.016507	0.031551	0.21565	0.38904	0.51122	1.7491	0.022649	0.043307	0.080282	0.16151	0.05069	0.17346	0.64923	0.72194	0.86229	0.92235
ATM_NEG_CONTROL_Kinase_domain_LIB-2A	8	-1.5061	-7.5883	0	0	3.2408e-14	6.6752e-14	-0.77791	-3.9231	0	0	8.7412e-05	0.000591	-1.4009	-7.0624	0	0	1.6362e-12	3.4923e-12	-0.45318	-2.2873	0	0	0.022181	0.063229	0.44669	2.2557	0.0048902	0.01137	0.024089	0.060815	-0.055615	-0.28095	0.67771	0.74635	0.77875	0.87362
ZNF549_NEG_CONTROL_H2_C2_ZF_domain_LIB-3	8	-0.59173	-2.9509	3.4317e-05	3.7566e-05	0.0031687	0.0033491	0.28001	1.3974	0.0013898	0.0041991	0.1623	0.40842	-0.50492	-2.5189	0	0	0.011773	0.01198	0.0023578	0.011764	0.77306	0.82736	0.99061	0.99678	0.079281	0.39528	0.8117	0.86191	0.69264	0.79478	-0.09542	-0.47638	0.42612	0.51592	0.6338	0.76914
HKR1_NEG_CONTROL_H2_C2_ZF_domain_LIB-3	6	-1.7467	-8.2782	0	0	1.2507e-16	3.1098e-16	-0.085756	-0.41053	0.36048	0.47216	0.68142	0.86162	-1.5788	-7.5083	0	0	5.9912e-14	1.4674e-13	-0.016038	-0.076806	0.95144	0.96351	0.93878	0.97171	0.048856	0.23369	0.9734	0.98149	0.81523	0.88171	-0.089007	-0.42677	0.51551	0.60046	0.66955	0.79576
TRIM64B_TRIM64C_C3_H_ZF_domain_LIB-3	16	-2.5938	-16.495	0	0	4.0183e-61	9.8813e-60	-0.13467	-0.86875	0.031743	0.064572	0.38498	0.66302	-2.0737	-13.284	0	0	2.8803e-40	6.6087e-39	-0.89508	-5.7625	0	0	8.2892e-09	7.4552e-08	-0.63759	-4.1015	0	0	4.1056e-05	0.0002231	-0.71164	-4.5929	0	0	4.3718e-06	3.2009e-05
TRIM64B_TRIM49D2_C3_H_ZF_domain_LIB-3	16	-3.0298	-19.664	0	0	4.4296e-86	2.2065e-84	-0.4615	-3.022	0	0	0.0025114	0.013484	-2.7468	-17.88	0	0	1.701e-71	1.2792e-69	-1.1866	-7.7628	0	0	8.3055e-15	1.3225e-13	-0.71453	-4.6748	0	0	2.9422e-06	1.9927e-05	-0.85136	-5.5766	0	0	2.4527e-08	2.63e-07
TRIM64B_NEG_CONTROL_C3_H_ZF_domain_LIB-3	8	-2.0285	-10.373	0	0	3.2971e-25	1.5226e-24	0.14568	0.75765	0.11565	0.18901	0.44866	0.71521	-2.2617	-11.531	0	0	9.251e-31	1.1708e-29	-0.63639	-3.2989	0	0	0.00097073	0.0040598	-0.13805	-0.71594	0.16803	0.24288	0.47403	0.61086	-0.38156	-1.9861	0.0012183	0.0033514	0.047019	0.11293
TRIM64B_TRIM49_C3_H_ZF_domain_LIB-3	16	-2.803	-17.017	0	0	6.1106e-65	1.7372e-63	-0.29741	-1.8313	0.00024022	0.00083908	0.067056	0.22463	-2.6028	-15.864	0	0	1.1296e-56	5.1432e-55	-0.95659	-5.8823	0	0	4.0472e-09	3.8136e-08	-0.50925	-3.1317	0	0	0.0017378	0.0064326	-0.64782	-3.9911	0	0	6.5764e-05	0.00037411
TRIM64B_TRIML1_C3_H_ZF_domain_LIB-3	12	-2.1327	-13.974	0	0	2.2558e-44	3.0468e-43	-0.2651	-1.7492	0.00077213	0.002457	0.080263	0.25534	-1.7304	-11.38	0	0	5.268e-30	6.253e-29	-0.61685	-4.0677	0	0	4.7475e-05	0.00026251	-0.41705	-2.7484	0.00032601	0.0010451	0.0059894	0.018853	-0.48689	-3.215	0	0	0.0013046	0.0053525
TRIM64B_TRIM49C_C3_H_ZF_domain_LIB-3	16	-2.6292	-16.361	0	0	3.6055e-60	8.6295e-59	-0.27867	-1.7727	0.00037749	0.0012698	0.076278	0.24677	-2.3289	-14.599	0	0	2.8489e-48	9.4876e-47	-0.91855	-5.8254	0	0	5.6978e-09	5.2542e-08	-0.81156	-5.1327	0	0	2.8567e-07	2.2885e-06	-0.93663	-5.9636	0	0	2.468e-09	3.0734e-08
TRIM64B_TRIM51_C3_H_ZF_domain_LIB-3	8	-3.2089	-15.033	0	0	4.4552e-51	7.7507e-50	-0.40432	-1.9177	0	0	0.055148	0.19286	-3.2541	-15.253	0	0	1.5744e-52	6.1788e-51	-1.346	-6.3736	0	0	1.8464e-10	1.9928e-09	-0.69111	-3.2748	0	0	0.0010575	0.0041507	-0.45092	-2.1397	0.00017159	0.00058928	0.032379	0.083683
TRIM64B_TRIM49B_C3_H_ZF_domain_LIB-3	16	-2.7622	-16.719	0	0	9.6046e-63	2.4878e-61	-0.46771	-2.8727	0	0	0.0040698	0.020824	-2.4828	-15.104	0	0	1.5331e-51	5.8019e-50	-1.069	-6.5545	0	0	5.5836e-11	6.3744e-10	-0.42102	-2.5837	0.00032601	0.0010451	0.0097747	0.028713	-0.68124	-4.1883	0	0	2.8104e-05	0.00017296
TRIM64_TRIM64C_C3_H_ZF_domain_LIB-3	16	-2.9251	-17.485	0	0	1.8637e-68	5.7621e-67	-0.6443	-3.9623	0	0	7.4245e-05	0.00050697	-2.1007	-12.796	0	0	1.7365e-37	3.4248e-36	-1.0206	-6.2628	0	0	3.7818e-10	3.9217e-09	-0.79223	-4.853	0	0	1.2164e-06	8.7953e-06	-0.85346	-5.263	0	0	1.4173e-07	1.3608e-06
TRIM64_TRIM77_C3_H_ZF_domain_LIB-3	16	-2.1403	-12.539	0	0	4.5429e-36	4.0858e-35	-0.43609	-2.5786	0	0	0.0099198	0.046195	-2.4906	-14.542	0	0	6.5529e-48	2.1455e-46	-0.88739	-5.2388	0	0	1.6159e-07	1.2457e-06	-0.33448	-1.9759	0.0018188	0.0048657	0.04817	0.10725	-0.49382	-2.9249	6.8634e-05	0.0002623	0.0034461	0.012446
TRIM64_TRIM49D2_C3_H_ZF_domain_LIB-3	16	-3.7036	-22.481	0	0	6.369e-112	6.0356e-110	-0.54512	-3.3888	0	0	0.00070192	0.0042065	-3.0956	-18.962	0	0	3.4928e-80	3.7011e-78	-1.2117	-7.5181	0	0	5.5559e-14	8.2496e-13	-0.85963	-5.3316	0	0	9.7335e-08	8.4353e-07	-0.57625	-3.5864	1.7159e-05	7.5614e-05	0.00033531	0.001609
TRIM64_TRIM49_C3_H_ZF_domain_LIB-3	16	-3.2647	-18.461	0	0	4.2929e-76	1.6569e-74	-0.54683	-3.1546	0	0	0.001607	0.0090664	-3.1232	-17.731	0	0	2.4307e-70	1.7819e-68	-0.95579	-5.5094	0	0	3.6014e-08	2.9941e-07	-0.76512	-4.4067	0	0	1.0497e-05	6.4027e-05	-0.64271	-3.7111	0	0	0.0002064	0.001041
TRIM64_TRIML1_C3_H_ZF_domain_LIB-3	12	-2.6839	-14.446	0	0	2.6423e-47	4.0419e-46	-0.26765	-1.4552	0.0007035	0.0022552	0.1456	0.38147	-2.4143	-13.042	0	0	7.0122e-39	1.4888e-37	-0.88181	-4.7903	0	0	1.6655e-06	1.1352e-05	-0.55757	-3.0281	1.7159e-05	6.6711e-05	0.0024609	0.0087504	-0.74267	-4.0393	0	0	5.3619e-05	0.00031109
TRIM64_TRIM49C_C3_H_ZF_domain_LIB-3	16	-3.1475	-17.721	0	0	2.8668e-70	9.5202e-69	-0.49825	-2.9452	0	0	0.0032274	0.016869	-2.258	-13.098	0	0	3.3588e-39	7.2365e-38	-0.90532	-5.3347	0	0	9.5685e-08	7.5257e-07	-1.1	-6.4223	0	0	1.3427e-10	1.7331e-09	-0.87694	-5.2	0	0	1.9928e-07	1.8823e-06
TRIM64_TRIM51_C3_H_ZF_domain_LIB-3	8	-3.0323	-11.623	0	0	3.1356e-31	2.1261e-30	-0.65947	-2.5607	0	0	0.010447	0.048247	-3.1226	-11.97	0	0	5.1177e-33	7.5701e-32	-1.344	-5.2087	0	0	1.9019e-07	1.4508e-06	-0.57731	-2.2401	1.7159e-05	6.6711e-05	0.025083	0.062862	-0.74998	-2.915	0	0	0.003557	0.012796
TRIM64_TRIM49B_C3_H_ZF_domain_LIB-3	16	-2.5561	-15.064	0	0	2.8088e-51	4.953e-50	-0.67738	-4.047	0	0	5.1874e-05	0.00036228	-2.7587	-16.228	0	0	3.19e-59	1.5623e-57	-1.0665	-6.3617	0	0	1.9947e-10	2.135e-09	-0.71454	-4.2604	0	0	2.0408e-05	0.0001184	-0.79652	-4.7685	0	0	1.8562e-06	1.4748e-05
TRIM64_TRIM64B_C3_H_ZF_domain_LIB-3	14	-3.3798	-16.164	0	0	9.0131e-59	2.0242e-57	-0.28299	-1.3948	0	0	0.16307	0.40946	-3.4459	-16.489	0	0	4.3873e-61	2.2829e-59	-0.96071	-4.7254	0	0	2.2961e-06	1.5373e-05	-0.72401	-3.5575	0	0	0.00037444	0.0016383	-0.93285	-4.6003	0	0	4.2195e-06	3.105e-05
TRIM64_NEG_CONTROL_C3_H_ZF_domain_LIB-3	8	-3.0407	-10.614	0	0	2.5734e-26	1.2689e-25	-0.50077	-1.8012	0	0	0.07167	0.23525	-2.1908	-7.7731	0	0	7.6586e-15	2.0536e-14	-0.75026	-2.6948	0	0	0.0070427	0.023569	0.22112	0.79708	0.2173	0.3012	0.4254	0.56534	-0.32993	-1.1921	0.0049245	0.011366	0.23321	0.39308
SNRPD3_LSM4_LSM_domain_LIB-1	16	-4.2992	-23.672	0	0	7.0541e-124	9.9064e-122	-3.23	-17.96	0	0	4.013e-72	1.1409e-69	-4.3676	-24.056	0	0	7.26e-128	4.4538e-125	-3.789	-20.911	0	0	4.2314e-97	3.0826e-94	-3.1399	-17.387	0	0	1.0382e-67	2.4202e-64	-3.245	-18.296	0	0	8.9681e-75	9.503e-72
SNRPD3_NEG_CONTROL_LSM_domain_LIB-1	8	-4.3551	-17.788	0	0	8.7255e-71	2.931e-69	-3.9202	-16.016	0	0	9.8987e-58	1.4984e-55	-4.4198	-18.058	0	0	6.7957e-73	5.2112e-71	-3.3344	-13.736	0	0	6.2166e-43	3.9381e-41	-2.9248	-12.046	0	0	2.031e-33	1.9405e-31	-2.7635	-11.559	0	0	6.6121e-31	5.8833e-29
ZNF461_NEG_CONTROL_H2_C2_ZF_domain_LIB-3	6	-2.1433	-7.4441	0	0	9.7575e-14	1.9432e-13	-0.11688	-0.41599	0.22378	0.32389	0.67742	0.86024	-0.95399	-3.3861	0	0	0.00070898	0.00074182	0.093583	0.3336	0.22399	0.30536	0.73868	0.86146	0.792	2.8265	0	0	0.0047064	0.015341	0.31608	1.1299	0.0018188	0.0047206	0.25852	0.42274
NUDT18_NEG_CONTROL_phospatase_domain_LIB-2B	8	-1.0633	-6.6087	0	0	3.8776e-11	6.4328e-11	0.067208	0.41791	0.5045	0.6093	0.67601	0.85965	-0.73865	-4.5924	0	0	4.3812e-06	5.0965e-06	-0.20373	-1.2667	0.05302	0.087722	0.20527	0.37478	-0.086046	-0.5349	0.32104	0.41624	0.59272	0.71474	-0.16825	-1.0463	0.14345	0.21074	0.29541	0.4664
NUDT18_NUDT10_phospatase_domain_LIB-2B	16	-1.3395	-10.738	0	0	6.723e-27	3.4491e-26	-0.096109	-0.77568	0.1064	0.17639	0.43794	0.70676	-1.064	-8.5616	0	0	1.113e-17	3.9147e-17	-0.10763	-0.86886	0.1988	0.27579	0.38492	0.58042	0.10128	0.81671	0.61246	0.69457	0.4141	0.55421	-0.0013181	-0.010666	0.8446	0.88272	0.99149	0.99548
ZNF773_NEG_CONTROL_KRAB_domain_LIB-3	8	-0.59147	-2.6405	3.4317e-05	3.7566e-05	0.0082775	0.0086469	-0.13763	-0.61445	0.10213	0.17042	0.53892	0.77933	-1.0436	-4.6564	0	0	3.2179e-06	3.7818e-06	-0.14539	-0.64914	0.18361	0.25733	0.51625	0.70173	-0.6894	-3.0714	0	0	0.0021307	0.0077031	-0.36149	-1.6146	0.0019904	0.0051068	0.10639	0.21654
ZNF773_NEG_CONTROL_H2_C2_ZF_domain_LIB-3	8	-0.88805	-4.6969	0	0	2.6412e-06	3.1852e-06	-0.1264	-0.67308	0.13116	0.2104	0.50089	0.755	-0.98868	-5.2282	0	0	1.712e-07	2.2289e-07	-0.083394	-0.44489	0.50312	0.59356	0.6564	0.80937	0.1391	0.73955	0.50856	0.60114	0.45957	0.59839	-0.049159	-0.26473	0.72383	0.78429	0.79122	0.88181
ZNF552_NEG_CONTROL_H2_C2_ZF_domain_LIB-3	6	-0.99206	-5.0411	0	0	4.628e-07	5.7986e-07	-0.25564	-1.2992	0.0098662	0.023417	0.19388	0.45387	-1.2253	-6.226	0	0	4.7836e-10	8.0157e-10	-0.21153	-1.0751	0.080765	0.1264	0.28235	0.4709	-0.80567	-4.0922	0	0	4.2731e-05	0.00023166	-0.34759	-1.7667	0.010003	0.020934	0.077272	0.16851
ZNF552_NEG_CONTROL_KRAB_domain_LIB-3	8	-0.92335	-5.2738	0	0	1.3361e-07	1.7354e-07	0.19736	1.1278	0.029067	0.06005	0.2594	0.54167	-0.85316	-4.8737	0	0	1.0954e-06	1.3337e-06	0.038466	0.2198	0.47219	0.56386	0.82603	0.91223	0.13067	0.74654	0.54768	0.6374	0.45534	0.59408	0.090695	0.51835	0.26556	0.35099	0.60421	0.74697
OBSCN_TRIO_phospatase_domain_LIB-2B	16	-1.3637	-10.054	0	0	8.7866e-24	3.6695e-23	-0.057862	-0.42706	0.29566	0.4052	0.66933	0.85603	-0.99572	-7.3466	0	0	2.0333e-13	4.7183e-13	-0.31753	-2.3433	0.00075498	0.0020055	0.019114	0.05595	-0.14748	-1.0881	0.048439	0.083644	0.27656	0.4138	-0.35125	-2.593	0.0011496	0.0031981	0.0095136	0.029922
OBSCN_NEG_CONTROL_phospatase_domain_LIB-2B	8	-0.56823	-3.0021	8.5793e-05	9.2661e-05	0.0026809	0.0028423	0.022119	0.11688	0.87673	0.91265	0.90695	0.96483	-1.0354	-5.4668	0	0	4.5813e-08	6.2867e-08	0.16578	0.87621	0.017759	0.033675	0.38092	0.57624	-0.069499	-0.36702	0.38588	0.4841	0.71361	0.81087	0.086529	0.45749	0.28591	0.37265	0.64732	0.7801
ZBTB14_NEG_CONTROL_BTB_domain_LIB-3B	8	-0.77929	-3.7597	0	0	0.00017013	0.00018817	0.39914	1.9272	1.7159e-05	6.9662e-05	0.05395	0.18958	-0.95897	-4.6257	0	0	3.7327e-06	4.367e-06	0.082614	0.39883	0.20486	0.28258	0.69002	0.83295	0.085807	0.41405	0.77416	0.83151	0.67884	0.7842	-0.039735	-0.19189	0.79411	0.84293	0.84782	0.91435
ZBTB14_ZBTB21_BTB_POZ_domain_LIB-1	16	-1.0361	-8.634	0	0	5.9253e-18	1.6361e-17	0.25193	2.1007	0.0012869	0.0039093	0.035665	0.13724	-1.0335	-8.6135	0	0	7.0855e-18	2.5373e-17	-0.048244	-0.40225	0.69767	0.76442	0.6875	0.83162	-0.34244	-2.8533	0.0015957	0.004358	0.0043272	0.014317	-0.2069	-1.7254	0.019406	0.037333	0.084447	0.18048
ZBTB14_ZBTB21_BTB_domain_LIB-3B	16	-1.0361	-8.634	0	0	5.9253e-18	1.6361e-17	0.25193	2.1007	0.0012869	0.0039093	0.035665	0.13724	-1.0335	-8.6135	0	0	7.0855e-18	2.5373e-17	-0.048244	-0.40225	0.69767	0.76442	0.6875	0.83162	-0.34244	-2.8533	0.0015957	0.004358	0.0043272	0.014317	-0.2069	-1.7254	0.019406	0.037333	0.084447	0.18048
ZBTB14_NEG_CONTROL_BTB_POZ_domain_LIB-1	8	-1.0211	-5.5969	0	0	2.1818e-08	2.981e-08	0.45268	2.4852	0	0	0.012947	0.058243	-1.0515	-5.7643	0	0	8.2004e-09	1.215e-08	0.035159	0.19297	0.49677	0.5872	0.84698	0.92197	-0.24754	-1.3568	0.028123	0.052347	0.17484	0.29403	-0.11002	-0.6041	0.3516	0.44171	0.54578	0.70216
OPHN1_ARHGAP10_phospatase_domain_LIB-2B	12	-0.67798	-4.5419	0	0	5.5742e-06	6.6023e-06	0.26025	1.7454	0.0010638	0.0032848	0.080914	0.25636	-0.94703	-6.3405	0	0	2.2905e-10	3.9729e-10	-0.078384	-0.52545	0.45391	0.5464	0.59927	0.76876	0.014631	0.097992	0.75482	0.81608	0.92194	0.9493	-0.20571	-1.3803	0.032687	0.058842	0.1675	0.30829
OPHN1_NEG_CONTROL_phospatase_domain_LIB-2B	6	-1.1036	-6.282	0	0	3.3424e-10	5.1677e-10	0.28086	1.6	0.0051647	0.01333	0.10959	0.3169	-1.0812	-6.1554	0	0	7.4908e-10	1.2327e-09	-0.13037	-0.74258	0.30427	0.39407	0.45774	0.65026	-0.0011459	-0.0065254	0.77503	0.83194	0.99479	0.99685	0.10057	0.57303	0.28825	0.37531	0.56663	0.71962
OPHN1_ARHGAP42_phospatase_domain_LIB-2B	11	-2.3725	-13.758	0	0	4.559e-43	5.8783e-42	-0.27649	-1.6243	0.00034317	0.0011665	0.10431	0.30664	-1.9374	-11.309	0	0	1.1905e-29	1.3631e-28	-0.82683	-4.8495	0	0	1.2378e-06	8.5573e-06	-0.91367	-5.3412	0	0	9.2338e-08	8.0141e-07	-0.6432	-3.7823	0	0	0.00015539	0.00081076
NFIA_NFIC_CTF_NFI_domain_LIB-3	16	-1.1953	-9.1673	0	0	4.8482e-20	1.5671e-19	0.14977	1.1499	0.031743	0.064572	0.25017	0.53172	-1.0465	-8.0298	0	0	9.7606e-16	2.8499e-15	-0.040814	-0.31335	0.78681	0.83784	0.75401	0.87057	-0.37695	-2.8913	0.00082361	0.0024255	0.0038361	0.012882	-0.48224	-3.7031	0.00010295	0.00036957	0.00021294	0.0010694
NFIA_NFIX_CTF_NFI_domain_LIB-3	16	-0.80682	-6.5935	0	0	4.2962e-11	7.1001e-11	-0.046403	-0.37928	0.3832	0.49544	0.70448	0.87443	-0.9204	-7.5216	0	0	5.4111e-14	1.3326e-13	-0.33371	-2.7274	0.00051476	0.0014205	0.0063835	0.021649	0.061994	0.50666	0.9111	0.93633	0.61239	0.7318	-0.2948	-2.41	0.0030714	0.0074911	0.015951	0.046341
NFIA_NEG_CONTROL_CTF_NFI_domain_LIB-3	8	-0.70782	-3.8823	0	0	0.00010349	0.00011563	0.1077	0.59096	0.25915	0.36485	0.55455	0.7909	-1.0631	-5.8279	0	0	5.6133e-09	8.4468e-09	0.2702	1.4829	8.5793e-05	0.00028066	0.1381	0.27743	0.11852	0.6501	0.60542	0.688	0.51563	0.6501	0.074044	0.40646	0.35307	0.44304	0.6844	0.80637
PTBP2_PTBP1_RRM_domain_LIB-1	16	-2.318	-12.371	0	0	3.7738e-35	3.2108e-34	-3.3207	-16.982	0	0	1.1209e-64	2.1775e-62	-1.7453	-9.3949	0	0	5.7297e-21	2.8712e-20	-1.9035	-10.171	0	0	2.6734e-24	7.6941e-23	-1.6627	-8.8539	0	0	8.4524e-19	2.4817e-17	-1.521	-8.2184	0	0	2.0615e-16	6.1614e-15
PTBP2_NEG_CONTROL_RRM_domain_LIB-1	8	-2.1605	-10.82	0	0	2.7801e-27	1.4689e-26	-0.28885	-1.4503	0.00080645	0.002546	0.14699	0.38372	-1.3736	-6.893	0	0	5.4646e-12	1.1087e-11	0.047074	0.23639	0.41144	0.5044	0.81313	0.90457	-0.84657	-4.246	0	0	2.1762e-05	0.00012539	-0.34318	-1.7235	0.0033631	0.0081244	0.084792	0.18092
CDK12_CDK13_Kinase_domain_LIB-2A	14	-2.8155	-12.865	0	0	7.1186e-38	7.1716e-37	-1.5806	-7.3632	0	0	1.795e-13	2.8505e-12	-2.4793	-11.447	0	0	2.4251e-30	2.9599e-29	-1.9245	-8.9105	0	0	5.0815e-19	1.1282e-17	-1.3644	-6.3369	0	0	2.3445e-10	2.948e-09	-1.2723	-6.0449	0	0	1.495e-09	1.9149e-08
CDK12_NEG_CONTROL_Kinase_domain_LIB-2A	7	-2.7864	-10.173	0	0	2.6224e-24	1.1338e-23	-0.37026	-1.4117	0.00053191	0.0017519	0.15802	0.40182	-1.8914	-7.1137	0	0	1.1299e-12	2.4471e-12	-1.2156	-4.5928	0	0	4.3738e-06	2.826e-05	-0.88688	-3.3452	0	0	0.00082229	0.0033073	-0.70188	-2.6845	3.4317e-05	0.00014498	0.0072638	0.023749
CDK12_CDK9_Kinase_domain_LIB-2A	10	-3.6195	-14.529	0	0	7.8927e-48	1.2349e-46	-2.2261	-9.1341	0	0	6.5925e-20	1.5976e-18	-2.8783	-11.774	0	0	5.3341e-32	7.4105e-31	-2.1459	-8.832	0	0	1.0285e-18	2.2243e-17	-1.7069	-7.0273	0	0	2.1059e-12	3.2948e-11	-1.3245	-5.5828	0	0	2.3672e-08	2.5454e-07
ZNF627_NEG_CONTROL_H2_C2_ZF_domain_LIB-3	8	-0.47898	-2.6861	0.00060055	0.00063018	0.0072301	0.0075657	-0.03278	-0.18384	0.64159	0.7296	0.85414	0.94306	-1.2673	-7.0923	0	0	1.3191e-12	2.8399e-12	-0.10583	-0.5935	0.36163	0.45413	0.55285	0.73132	-0.093505	-0.52387	0.29502	0.38861	0.60037	0.7215	-0.28083	-1.5762	0.015631	0.030939	0.11498	0.23004
P3H2_OGFOD3_RNA_demethyl_domain_LIB-1	16	-1.7808	-13.46	0	0	2.702e-41	3.2368e-40	-0.30728	-2.3284	0.00015443	0.00055538	0.019891	0.083972	-1.3245	-10.028	0	0	1.1466e-23	7.4581e-23	-0.57302	-4.341	0	0	1.4186e-05	8.5363e-05	-1.12	-8.4609	0	0	2.6522e-17	6.9315e-16	-0.78822	-5.9747	0	0	2.3058e-09	2.8837e-08
P3H2_P3H3_RNA_demethyl_domain_LIB-1	16	-1.412	-10.37	0	0	3.3846e-25	1.5612e-24	-0.025083	-0.18455	0.58763	0.68398	0.85358	0.94271	-1.7066	-12.525	0	0	5.4427e-36	9.7152e-35	-0.29639	-2.1803	0.0013212	0.0033111	0.029237	0.079163	-0.63502	-4.6641	0	0	3.0998e-06	2.0909e-05	-0.47365	-3.4859	0.00010295	0.00036957	0.00049056	0.0022538
P3H2_NEG_CONTROL_RNA_demethyl_domain_LIB-1	8	-1.5392	-8.3132	0	0	9.3182e-17	2.3464e-16	-0.11377	-0.61678	0.17097	0.26125	0.53738	0.77876	-1.3474	-7.2887	0	0	3.1291e-13	7.1139e-13	-0.43767	-2.3715	0	0	0.017715	0.052461	-0.26128	-1.4148	0.020951	0.040451	0.15714	0.27083	-0.22527	-1.2222	0.050601	0.086152	0.22164	0.37919
P3H2_P3H1_RNA_demethyl_domain_LIB-1	16	-1.4285	-9.8549	0	0	6.5272e-23	2.5773e-22	-0.36209	-2.502	0	0	0.01235	0.05586	-1.5163	-10.461	0	0	1.3024e-25	1.0362e-24	-0.78531	-5.4227	0	0	5.8722e-08	4.7433e-07	-1.0394	-7.1586	0	0	8.1525e-13	1.3422e-11	-0.8725	-6.0317	0	0	1.622e-09	2.0685e-08
ZNF721_NEG_CONTROL_H2_C2_ZF_domain_LIB-3	8	-1.0303	-6.2132	0	0	5.191e-10	7.9051e-10	0.2424	1.4645	0.0063487	0.016014	0.14307	0.37746	-0.89251	-5.3862	0	0	7.1953e-08	9.6957e-08	0.071689	0.43305	0.26021	0.3456	0.66497	0.81568	-0.37814	-2.2794	0.0016301	0.0044341	0.022643	0.057866	-0.14042	-0.84867	0.22543	0.30657	0.39606	0.57072
BTBD7_NEG_CONTROL_BTB_POZ_domain_LIB-1	8	-1.4711	-7.6462	0	0	2.0705e-14	4.3382e-14	0.08528	0.44435	0.38327	0.49544	0.65679	0.84809	-1.484	-7.7156	0	0	1.2038e-14	3.1639e-14	-0.19731	-1.0279	0.061685	0.099931	0.30401	0.49505	-0.65633	-3.4119	0	0	0.00064508	0.002672	-0.2979	-1.5527	0.010724	0.022258	0.1205	0.23858
BTBD7_KBTBD3_BTB_domain_LIB-3B	16	-1.3419	-9.1209	0	0	7.4498e-20	2.3725e-19	-0.029857	-0.2045	0.53646	0.63989	0.83796	0.93671	-1.5991	-10.842	0	0	2.177e-27	2.0596e-26	-0.016617	-0.11385	0.90879	0.93042	0.90936	0.95801	-0.48231	-3.2823	3.4317e-05	0.00013136	0.0010295	0.0040527	-0.54139	-3.7134	3.4317e-05	0.00014498	0.00020446	0.0010321
BTBD7_KBTBD3_BTB_POZ_domain_LIB-1	16	-1.5657	-10.012	0	0	1.3437e-23	5.552e-23	-0.23661	-1.5201	0.0016129	0.0047862	0.12849	0.35298	-1.6203	-10.365	0	0	3.5908e-25	2.7481e-24	-0.071354	-0.45864	0.45487	0.54716	0.6465	0.8031	-0.26883	-1.7249	0.0049417	0.01147	0.084554	0.1677	-0.67384	-4.3329	0	0	1.4714e-05	9.5706e-05
BTBD7_NEG_CONTROL_BTB_domain_LIB-3B	8	-1.9819	-9.5303	0	0	1.5682e-21	5.6364e-21	0.074244	0.35856	0.45438	0.56349	0.71993	0.88139	-1.4248	-6.8696	0	0	6.439e-12	1.2963e-11	0.095567	0.46156	0.15142	0.21825	0.6444	0.80169	0.13889	0.6706	0.50952	0.60203	0.50248	0.63807	-0.3182	-1.5372	0.0067433	0.014932	0.12426	0.24462
CREBBP_NEG_CONTROL_acetyltransf_domain_LIB-1	8	-1.2651	-4.9154	0	0	8.86e-07	1.0928e-06	0.12753	0.49634	0.17447	0.26538	0.61965	0.82649	-1.3036	-5.0659	0	0	4.0638e-07	5.1104e-07	0.11424	0.44463	0.092759	0.14313	0.65659	0.80952	0.38943	1.5155	0.015666	0.031342	0.12964	0.23394	0.59642	2.3221	0	0	0.020227	0.056674
CREBBP_EP300_acetyltransf_domain_LIB-1	13	-4.0941	-21.887	0	0	3.4651e-106	2.9057e-104	-2.9301	-15.856	0	0	1.2876e-56	1.8528e-54	-3.8507	-20.693	0	0	4.0393e-95	7.7183e-93	-3.3313	-17.926	0	0	7.3651e-72	1.6509e-69	-1.726	-9.4652	0	0	2.9286e-21	1.0569e-19	-1.2494	-6.9394	0	0	3.9376e-12	7.061e-11
TIGD6_CENPB_CENPB_domain_LIB-3	12	-0.70166	-4.5177	0	0	6.2506e-06	7.3749e-06	-0.046401	-0.2989	0.44727	0.55669	0.76502	0.90293	-1.1209	-7.2104	0	0	5.58e-13	1.2424e-12	-0.41331	-2.6608	3.4317e-05	0.00011845	0.0077955	0.025646	-0.75858	-4.8671	0	0	1.1325e-06	8.2454e-06	-0.32715	-2.1088	0.00151	0.0040192	0.034963	0.088893
TIGD6_NEG_CONTROL_CENPB_domain_LIB-3	8	-1.2923	-5.3576	0	0	8.4339e-08	1.1085e-07	0.20903	0.8741	0.020796	0.045047	0.38207	0.65995	-0.78113	-3.2577	0	0	0.001123	0.0011692	-0.12576	-0.52523	0.26107	0.3465	0.59942	0.76876	0.23583	0.98455	0.18157	0.2593	0.32485	0.46482	-0.24813	-1.0391	0.032241	0.058146	0.29875	0.47026
TIGD6_TIGD4_CENPB_domain_LIB-3	15	-1.3124	-9.7744	0	0	1.4496e-22	5.5656e-22	-0.229	-1.717	0.00015443	0.00055538	0.085986	0.26834	-0.93685	-7.0136	0	0	2.3221e-12	4.89e-12	-0.056574	-0.42475	0.60063	0.68316	0.67102	0.82004	-0.19817	-1.482	0.0090597	0.019426	0.13835	0.24616	-0.44541	-3.3498	0	0	0.0008086	0.0034959
TDRD15_TDRD6_TUDOR_domain_LIB-1	16	-1.0508	-8.2213	0	0	2.0133e-16	4.9311e-16	-0.16607	-1.3013	0.012165	0.028124	0.19316	0.45309	-1.242	-9.7133	0	0	2.6465e-22	1.5226e-21	-0.42615	-3.3375	3.4317e-05	0.00011845	0.00084522	0.003589	-0.21638	-1.6934	0.012131	0.02512	0.090382	0.17694	-0.38238	-2.9997	0.00048044	0.0014606	0.002702	0.010033
TDRD15_TDRD1_TUDOR_domain_LIB-1	16	-1.1122	-7.6319	0	0	2.3123e-14	4.8259e-14	0.010473	0.072007	0.98437	0.9881	0.9426	0.97905	-1.0249	-7.0377	0	0	1.9544e-12	4.146e-12	0.024267	0.16687	0.43078	0.52352	0.86747	0.93329	0.14144	0.97204	0.36611	0.46394	0.33103	0.47118	-0.36053	-2.4805	0.00092656	0.0026303	0.013121	0.039276
TDRD15_NEG_CONTROL_TUDOR_domain_LIB-1	8	-1.2972	-7.0779	0	0	1.4639e-12	2.6799e-12	-0.10532	-0.57605	0.20264	0.29891	0.56458	0.79718	-0.61201	-3.3474	0	0	0.00081565	0.00085198	-0.072872	-0.39864	0.57725	0.66127	0.69016	0.83295	-0.0085885	-0.04695	0.68449	0.759	0.96255	0.9774	-0.29683	-1.6248	0.010913	0.022605	0.1042	0.21327
TRMT5_TRMT12_Methyltrans_domain_LIB-1	16	-3.5735	-19.604	0	0	1.4269e-85	6.9589e-84	-2.1051	-11.728	0	0	9.1721e-32	4.0496e-30	-3.0749	-17.03	0	0	4.9554e-65	2.9469e-63	-1.5658	-8.7678	0	0	1.8225e-18	3.8623e-17	-1.7223	-9.5982	0	0	8.1391e-22	3.0505e-20	-1.3563	-7.6211	0	0	2.5149e-14	5.7933e-13
TRMT5_NEG_CONTROL_Methyltrans_domain_LIB-1	8	-3.4349	-12.555	0	0	3.7375e-36	3.3876e-35	-1.5603	-5.9557	0	0	2.5898e-09	2.9336e-08	-2.1226	-8.0943	0	0	5.7588e-16	1.7159e-15	-1.1719	-4.4999	0	0	6.7975e-06	4.2921e-05	-1.1568	-4.4189	0	0	9.9194e-06	6.0789e-05	-0.88237	-3.4084	0	0	0.00065338	0.0028946
ZNF865_NEG_CONTROL_H2_C2_ZF_domain_LIB-3	8	-1.0045	-6.5699	0	0	5.0349e-11	8.2797e-11	0.13825	0.90466	0.13766	0.21855	0.36565	0.64652	-0.76032	-4.9743	0	0	6.5474e-07	8.0989e-07	0.0325	0.21267	0.51735	0.60703	0.83159	0.91468	-0.25869	-1.6918	0.0221	0.042382	0.090678	0.1774	-0.12914	-0.84518	0.2681	0.35367	0.39801	0.57175
HNRNPA0_NEG_CONTROL_Methyltrans_domain_LIB-1	7	-1.1959	-5.9429	0	0	2.8001e-09	4.0459e-09	-0.36778	-1.8344	0.00054907	0.0018028	0.066594	0.22356	-1.2645	-6.2855	0	0	3.267e-10	5.5633e-10	-0.095354	-0.47656	0.45379	0.54637	0.63367	0.79525	0.21789	1.0883	0.25594	0.3444	0.27644	0.41371	-0.14004	-0.70156	0.26311	0.34834	0.48295	0.64891
CHD6_CHD3_CHROMO_domain_LIB-1	16	-1.2549	-9.0232	0	0	1.826e-19	5.6426e-19	-0.32233	-2.3196	6.8634e-05	0.00026101	0.020365	0.085786	-1.0777	-7.7529	0	0	8.9823e-15	2.3893e-14	-0.38971	-2.8044	0.00015443	0.00047071	0.0050403	0.017606	-0.78653	-5.6512	0	0	1.5935e-08	1.578e-07	-0.69317	-4.9902	0	0	6.0327e-07	5.2672e-06
CHD6_CHD4_CHROMO_domain_LIB-1	16	-3.4884	-19.12	0	0	1.7274e-81	7.7142e-80	-3.0621	-16.788	0	0	2.9918e-63	5.5354e-61	-3.1787	-17.553	0	0	5.6536e-69	3.9225e-67	-2.8594	-15.756	0	0	6.2409e-56	7.1318e-54	-2.3608	-13.026	0	0	8.6529e-39	1.1461e-36	-2.1452	-12.069	0	0	1.5364e-33	1.5848e-31
CHD6_CHD1_CHROMO_domain_LIB-1	16	-1.4179	-10.929	0	0	8.4082e-28	4.5776e-27	-0.079419	-0.61314	0.17066	0.26081	0.53978	0.77974	-1.1222	-8.6581	0	0	4.7969e-18	1.7495e-17	-0.4089	-3.156	8.5793e-05	0.00028066	0.0015993	0.0063515	-0.59049	-4.5521	0	0	5.3103e-06	3.4197e-05	-0.3037	-2.3455	0.0026081	0.0064985	0.019002	0.053771
CHD6_CHD5_CHROMO_domain_LIB-1	16	-1.2041	-9.1849	0	0	4.1173e-20	1.3357e-19	-0.096496	-0.73658	0.10535	0.1749	0.46138	0.72624	-1.3783	-10.512	0	0	7.6179e-26	6.2268e-25	-0.30399	-2.3203	0.0010981	0.0028076	0.020327	0.058718	-0.76033	-5.7959	0	0	6.7949e-09	7.0589e-08	-0.43237	-3.3012	0.00018874	0.00063972	0.00096285	0.0040855
CHD6_NEG_CONTROL_CHROMO_domain_LIB-1	8	-1.3377	-6.8619	0	0	6.7947e-12	1.1881e-11	0.051361	0.26436	0.62574	0.71604	0.7915	0.91529	-0.84333	-4.3367	0	0	1.4464e-05	1.6279e-05	-0.1816	-0.93443	0.087663	0.1362	0.35008	0.544	-0.58057	-2.9779	1.7159e-05	6.6711e-05	0.0029021	0.010113	-0.40688	-2.0956	0.00060055	0.0017785	0.036113	0.091092
MEIS3_MEIS2_Homeodomain_domain_LIB-3	16	-1.9802	-13.542	0	0	8.8242e-42	1.0793e-40	-0.27501	-1.8932	0.00044612	0.0014866	0.058332	0.20194	-1.6996	-11.658	0	0	2.0769e-31	2.7731e-30	-0.84888	-5.8355	0	0	5.3622e-09	4.9683e-08	-0.72799	-4.9972	0	0	5.8174e-07	4.4906e-06	-0.94713	-6.5229	0	0	6.8963e-11	1.0399e-09
MEIS3_NEG_CONTROL_Homeodomain_domain_LIB-3	8	-1.5883	-8.0693	0	0	7.0724e-16	1.664e-15	-0.1585	-0.80643	0.062423	0.11392	0.41999	0.69311	-1.4196	-7.2167	0	0	5.3251e-13	1.1884e-12	-0.46699	-2.3755	0	0	0.017523	0.051999	-0.37891	-1.9267	0.0015957	0.004358	0.054013	0.11755	-0.57369	-2.9195	0	0	0.0035063	0.012641
MEIS3_PKNOX2_Homeodomain_domain_LIB-3	16	-1.7186	-12.494	0	0	8.0236e-36	7.1243e-35	-0.44363	-3.2282	0	0	0.0012458	0.0071849	-1.5067	-10.959	0	0	6.031e-28	6.0032e-27	-0.93709	-6.8168	0	0	9.3068e-12	1.1324e-10	-1.0796	-7.8467	0	0	4.2698e-15	9.2165e-14	-0.87119	-6.3407	0	0	2.2873e-10	3.2554e-09
MEIS3_MEIS1_Homeodomain_domain_LIB-3	16	-1.8871	-11.483	0	0	1.6111e-30	1.0427e-29	-0.41925	-2.5619	0	0	0.010411	0.048153	-1.6553	-10.092	0	0	6.003e-24	4.0399e-23	-0.85354	-5.2112	0	0	1.8758e-07	1.4318e-06	-0.68942	-4.2053	0	0	2.6075e-05	0.00014746	-0.8181	-5.0022	0	0	5.6678e-07	4.9822e-06
ZC3H7A_ZC3H7B_CCCF_ZF_domain_LIB-3	16	-1.5983	-12.29	0	0	1.027e-34	8.5021e-34	-0.51755	-3.9812	0	0	6.8562e-05	0.0004701	-1.5215	-11.701	0	0	1.2619e-31	1.7163e-30	-0.48661	-3.7433	0	0	0.0001816	0.00089313	-0.36059	-2.7736	0.001081	0.003089	0.0055447	0.01761	-0.56826	-4.372	1.7159e-05	7.5614e-05	1.2312e-05	8.1536e-05
ZC3H7A_NEG_CONTROL_CCCF_ZF_domain_LIB-3	8	-1.8015	-10.253	0	0	1.1445e-24	5.0704e-24	0.0041622	0.023717	0.96018	0.97033	0.98108	0.99332	-1.1534	-6.5704	0	0	5.0181e-11	9.2768e-11	0.16884	0.96215	0.015769	0.03028	0.33598	0.52935	-0.071676	-0.40837	0.37606	0.47388	0.683	0.78838	-0.16729	-0.95336	0.14595	0.21377	0.34041	0.51617
ZDHHC7_NEG_CONTROL_zf_DHHC_domain_LIB-3B	6	-1.9338	-6.7855	0	0	1.1571e-11	1.9915e-11	0.032367	0.11548	0.81227	0.86654	0.90806	0.96483	-1.0174	-3.6177	0	0	0.00029725	0.00031464	-0.058059	-0.20713	0.72515	0.7873	0.83591	0.91633	0.071797	0.25574	0.85945	0.89823	0.79815	0.87028	-0.094454	-0.33773	0.48744	0.5746	0.73557	0.84338
CDC25C_NEG_CONTROL_phospatase_domain_LIB-2B	7	-1.283	-7.306	0	0	2.7522e-13	5.3155e-13	-0.092814	-0.53251	0.29521	0.40478	0.59437	0.81554	-1.0548	-6.0299	0	0	1.6403e-09	2.6212e-09	0.016776	0.096341	0.67123	0.74244	0.92325	0.96446	-0.38398	-2.1903	0.0051304	0.011872	0.028503	0.069766	-0.10202	-0.5872	0.42701	0.51684	0.55707	0.71159
PHLDA2_NEG_CONTROL_phospatase_domain_LIB-2B	8	-1.2914	-7.3178	0	0	2.52e-13	4.8777e-13	-0.0097092	-0.055043	0.83396	0.88249	0.9561	0.98402	-0.88844	-5.0361	0	0	4.7501e-07	5.9413e-07	-0.15588	-0.88367	0.15021	0.21668	0.37688	0.57243	0.16291	0.92352	0.40854	0.50681	0.35573	0.49735	0.15578	0.88322	0.067622	0.11061	0.37712	0.55253
NAA20_NEG_CONTROL_acetyltransf_domain_LIB-1	8	-4.4941	-17.596	0	0	2.6289e-69	8.4181e-68	-2.6779	-10.713	0	0	8.8596e-27	3.1775e-25	-2.3155	-9.3499	0	0	8.7769e-21	4.3203e-20	-3.136	-12.473	0	0	1.05e-35	5.016e-34	-2.1806	-8.7403	0	0	2.3249e-18	6.5615e-17	-1.9076	-7.7333	0	0	1.0482e-14	2.5401e-13
DOCK10_DOCK11_phospatase_domain_LIB-2B	15	-0.78958	-5.5265	0	0	3.267e-08	4.4135e-08	0.2091	1.4702	0.00077213	0.002457	0.14149	0.37543	-0.63754	-4.4725	0	0	7.7297e-06	8.8279e-06	0.040466	0.28437	0.28423	0.37216	0.77613	0.88373	0.21068	1.4778	0.10827	0.1672	0.13945	0.24767	0.30001	2.1157	0	0	0.034366	0.087711
DOCK10_ARHGAP25_phospatase_domain_LIB-2B	16	-1.1249	-9.3602	0	0	7.9594e-21	2.7295e-20	0.24198	2.021	0.001836	0.0053836	0.043278	0.15919	-0.78461	-6.5435	0	0	6.0099e-11	1.1026e-10	-0.082759	-0.69079	0.35793	0.45025	0.4897	0.67977	-0.12456	-1.0379	0.077385	0.12524	0.29933	0.43821	-0.022848	-0.19097	0.90975	0.93342	0.84855	0.91466
DOCK10_NEG_CONTROL_phospatase_domain_LIB-2B	8	-0.39604	-2.2588	0.0038092	0.0039247	0.023895	0.024661	0.17304	0.98716	0.058596	0.10781	0.32357	0.60909	-0.56928	-3.2464	0	0	0.0011688	0.0012164	0.12191	0.69552	0.074674	0.11826	0.48673	0.67761	0.36995	2.11	0.022632	0.043281	0.034861	0.082221	0.27111	1.5477	0.0016301	0.0042802	0.12169	0.24035
ZFP28_NEG_CONTROL_C2_H2_ZF_domain_LIB-3	6	-1.0092	-4.0757	0	0	4.5876e-05	5.2032e-05	-0.051621	-0.2092	0.56201	0.66321	0.83429	0.93532	-0.99613	-4.0265	0	0	5.6618e-05	6.1809e-05	0.098501	0.3995	0.2051	0.28288	0.68952	0.83277	0.20443	0.8281	0.32315	0.41851	0.40761	0.54888	-0.43997	-1.7859	0.0015443	0.0041021	0.074109	0.16289
TRIM49D2_TRIM49_C3_H_ZF_domain_LIB-3	16	-3.3552	-20.952	0	0	1.8065e-97	1.183e-95	-0.32695	-2.0851	3.4317e-05	0.00013689	0.037061	0.14149	-2.6782	-16.912	0	0	3.689e-64	2.1182e-62	-1.2069	-7.6812	0	0	1.5755e-14	2.4551e-13	-1.1102	-7.0543	0	0	1.735e-12	2.744e-11	-0.80718	-5.1499	0	0	2.6059e-07	2.4107e-06
TRIM49D2_TRIML1_C3_H_ZF_domain_LIB-3	12	-2.4716	-15.274	0	0	1.1346e-52	2.0926e-51	-0.50864	-3.1676	0	0	0.0015372	0.008719	-2.1567	-13.37	0	0	9.0085e-41	2.1299e-39	-0.87991	-5.4759	0	0	4.3535e-08	3.5836e-07	-0.62487	-3.8867	0	0	0.00010163	0.00051191	-0.57285	-3.5707	0	0	0.00035606	0.0016995
TRIM49D2_TRIM48_C3_H_ZF_domain_LIB-3	16	-3.8442	-23.435	0	0	1.8717e-121	2.2726e-119	-0.51665	-3.255	0	0	0.001134	0.0065727	-2.7626	-17.121	0	0	1.0327e-65	6.3694e-64	-0.96874	-6.0914	0	0	1.1195e-09	1.1124e-08	-0.62535	-3.9301	0	0	8.4908e-05	0.00043408	-0.69627	-4.3953	0	0	1.1061e-05	7.4178e-05
TRIM49D2_TRIM49C_C3_H_ZF_domain_LIB-3	16	-3.0815	-18.673	0	0	8.168e-78	3.2943e-76	-0.32547	-2.0434	5.1476e-05	0.00020053	0.041012	0.15312	-2.3077	-14.246	0	0	4.7199e-46	1.444e-44	-1.1416	-7.1254	0	0	1.0374e-12	1.3754e-11	-0.7292	-4.5507	0	0	5.346e-06	3.437e-05	-1.0114	-6.3566	0	0	2.0626e-10	2.9536e-09
TRIM49D2_NEG_CONTROL_C3_H_ZF_domain_LIB-3	8	-1.8527	-9.1162	0	0	7.782e-20	2.4736e-19	-0.10935	-0.53942	0.18717	0.28027	0.5896	0.81269	-1.837	-9.0425	0	0	1.5307e-19	6.6302e-19	-0.9123	-4.4966	0	0	6.9057e-06	4.351e-05	-0.30219	-1.4899	0.0086994	0.01875	0.13626	0.24329	-0.32865	-1.6216	0.004976	0.011453	0.1049	0.2142
TRIM49D2_TRIM51_C3_H_ZF_domain_LIB-3	8	-4.5474	-21.833	0	0	1.1238e-105	9.3565e-104	-0.48874	-2.3864	0	0	0.017014	0.073807	-3.5371	-17.097	0	0	1.5674e-65	9.5155e-64	-1.7099	-8.3293	0	0	8.1337e-17	1.5466e-15	-0.96664	-4.7135	0	0	2.4354e-06	1.6728e-05	-0.86306	-4.2156	0	0	2.4911e-05	0.00015528
TRIM49D2_TRIM49B_C3_H_ZF_domain_LIB-3	16	-2.6686	-16.164	0	0	8.9989e-59	2.0242e-57	-0.51198	-3.1586	0	0	0.0015851	0.0089687	-2.668	-16.189	0	0	6.0169e-59	2.9222e-57	-1.2538	-7.7066	0	0	1.2921e-14	2.0353e-13	-0.94809	-5.8214	0	0	5.8345e-09	6.1047e-08	-1.0337	-6.3844	0	0	1.7202e-10	2.4846e-09
ANKRD17_NEG_CONTROL_Pumilio_domain_LIB-1	8	-0.89811	-4.7694	0	0	1.8477e-06	2.2444e-06	-0.11624	-0.61792	0.16241	0.25036	0.53663	0.77863	-0.94295	-5.0083	0	0	5.4902e-07	6.8297e-07	0.0078783	0.041897	0.72392	0.78676	0.96658	0.98364	-0.51916	-2.7521	1.7159e-05	6.6711e-05	0.005921	0.018683	-0.59057	-3.1419	0	0	0.0016788	0.0066693
ANKRD17_ANKHD1_Pumilio_domain_LIB-1	15	-2.021	-11.404	0	0	3.9829e-30	2.5424e-29	-0.71018	-4.0643	0	0	4.8173e-05	0.00033724	-1.8515	-10.504	0	0	8.3078e-26	6.7576e-25	-0.43862	-2.517	0	0	0.011835	0.036923	-0.82487	-4.6928	0	0	2.695e-06	1.8338e-05	-0.92369	-5.3109	0	0	1.0908e-07	1.0613e-06
ZNF234_NEG_CONTROL_KRAB_domain_LIB-3	8	-1.562	-8.3949	0	0	4.6622e-17	1.2031e-16	0.02625	0.1414	0.83926	0.88651	0.88756	0.95746	-1.4506	-7.8018	0	0	6.1038e-15	1.6569e-14	-0.15423	-0.83072	0.15498	0.22274	0.40613	0.60029	-0.044648	-0.2404	0.49724	0.59123	0.81002	0.87837	-0.15803	-0.85153	0.16985	0.24283	0.39448	0.56927
ALG13_SMNDC1_TUDOR_domain_LIB-1	16	-2.683	-14.729	0	0	4.2149e-49	6.8616e-48	-0.95567	-5.3904	0	0	7.0319e-08	6.802e-07	-2.3923	-13.261	0	0	3.875e-40	8.8217e-39	-1.1238	-6.3302	0	0	2.4483e-10	2.5826e-09	-1.1666	-6.5189	0	0	7.0824e-11	9.4888e-10	-1.1599	-6.5884	0	0	4.4453e-11	6.8538e-10
ALG13_NEG_CONTROL_TUDOR_domain_LIB-1	8	-1.0863	-6.384	0	0	1.7249e-10	2.7221e-10	0.37681	2.2195	3.4317e-05	0.00013689	0.026455	0.10802	-0.64485	-3.7957	0	0	0.00014725	0.00015783	0.21817	1.2849	0.0017845	0.0043433	0.19882	0.3657	0.17943	1.0561	0.34586	0.44248	0.29093	0.42887	0.065348	0.38504	0.40616	0.49588	0.70021	0.81745
RBM5_RBM6_RRM_domain_LIB-1	13	-1.2135	-9.1221	0	0	7.3707e-20	2.3493e-19	-0.03683	-0.27805	0.50945	0.6137	0.78097	0.91093	-0.8079	-6.0924	0	0	1.112e-09	1.8019e-09	-0.44867	-3.3821	0	0	0.00071922	0.0031061	-0.16065	-1.21	0.050189	0.08636	0.22627	0.35646	-0.42523	-3.215	8.5793e-05	0.00032531	0.0013044	0.0053525
RBM5_NEG_CONTROL_RRM_domain_LIB-1	8	-0.85197	-5.4563	0	0	4.8605e-08	6.4911e-08	-0.09277	-0.59457	0.25674	0.36198	0.55213	0.78965	-0.94485	-6.0512	0	0	1.4381e-09	2.3086e-09	-0.255	-1.6341	0.014756	0.028519	0.10225	0.21944	-0.22969	-1.4704	0.039293	0.069892	0.14146	0.25009	0.078249	0.50192	0.3295	0.41942	0.61572	0.75522
SIRT1_NEG_CONTROL_SIRT_domain_LIB-1	8	-0.56849	-3.4023	8.5793e-05	9.2661e-05	0.00066827	0.00072446	-0.49146	-2.9404	0	0	0.0032778	0.017117	-0.98054	-5.8667	0	0	4.4453e-09	6.7828e-09	0.035021	0.20962	0.49765	0.58788	0.83396	0.91509	-0.094158	-0.56338	0.29236	0.38563	0.57318	0.69935	-0.29101	-1.7422	0.012303	0.025114	0.081477	0.17545
SIRT1_SIRT2_SIRT_domain_LIB-1	16	-0.59205	-4.5654	5.1476e-05	5.6012e-05	4.9857e-06	5.9203e-06	-0.8742	-6.7278	0	0	1.7221e-11	2.3449e-10	-0.94462	-7.2803	0	0	3.3297e-13	7.5524e-13	-0.22628	-1.7449	0.0075498	0.015653	0.080996	0.18311	-0.33248	-2.5606	0.0018703	0.0049613	0.010448	0.030302	-0.62598	-4.8298	0	0	1.3666e-06	1.1179e-05
TPTE_NEG_CONTROL_phospatase_domain_LIB-2B	8	-0.66885	-3.6196	0	0	0.00029501	0.00032373	0.12997	0.70425	0.16448	0.25323	0.48128	0.74213	-1.1008	-5.9467	0	0	2.7352e-09	4.276e-09	0.16733	0.90692	0.016712	0.031898	0.36445	0.55956	0.067325	0.3643	0.88001	0.91217	0.71563	0.81229	0.27927	1.5153	0.0012183	0.0033514	0.1297	0.25314
ZNF519_NEG_CONTROL_C2_H2_ZF_domain_LIB-3	2	-1.0119	-2.3668	0.0028998	0.0029959	0.017941	0.018584	0.37853	0.88538	0.03255	0.065868	0.37595	0.65433	-1.4662	-3.4293	0	0	0.00060519	0.00063442	0.32562	0.76164	0.022838	0.041994	0.44628	0.6392	0.38447	0.89928	0.20513	0.28673	0.36851	0.51001	-0.45803	-1.0713	0.061393	0.10184	0.28401	0.45274
SGK3_AKT2_Kinase_domain_LIB-2A	16	-0.89473	-7.1084	0	0	1.1738e-12	2.1656e-12	-0.28656	-2.2774	0.00032601	0.0011105	0.02276	0.094781	-1.6318	-12.939	0	0	2.7275e-38	5.6169e-37	-0.66061	-5.2472	0	0	1.5439e-07	1.1926e-06	-0.5413	-4.2959	0	0	1.7398e-05	0.00010221	-0.26704	-2.1238	0.005302	0.01208	0.033688	0.086283
SGK3_PRKCI_Kinase_domain_LIB-2A	16	-1.1355	-8.2165	0	0	2.0961e-16	5.1243e-16	-0.18998	-1.3764	0.0062114	0.015688	0.16871	0.41811	-1.0408	-7.535	0	0	4.8831e-14	1.2066e-13	-0.29667	-2.1491	0.0013212	0.0033111	0.031623	0.084483	-0.36075	-2.6105	0.001081	0.003089	0.009041	0.026876	-0.20027	-1.452	0.022718	0.042772	0.14651	0.27854
SGK3_AKT3_Kinase_domain_LIB-2A	16	-0.97361	-7.0271	0	0	2.1088e-12	3.8096e-12	-0.35132	-2.5371	1.7159e-05	6.9662e-05	0.011178	0.051214	-0.9064	-6.5449	0	0	5.9536e-11	1.0928e-10	-0.0027705	-0.020022	0.73411	0.79436	0.98403	0.99356	-0.62135	-4.4772	0	0	7.5625e-06	4.7239e-05	-0.47594	-3.441	0.00010295	0.00036957	0.00057962	0.0026166
SGK3_SGK1_Kinase_domain_LIB-2A	16	-0.88796	-7.5534	0	0	4.2395e-14	8.6557e-14	0.0070755	0.06024	0.97298	0.97978	0.95196	0.98277	-0.77178	-6.5681	0	0	5.0951e-11	9.4059e-11	-0.070829	-0.60303	0.4598	0.552	0.54649	0.72641	-0.14801	-1.2589	0.047958	0.082987	0.20805	0.33509	-0.057356	-0.48862	0.55347	0.63659	0.62511	0.76157
SGK3_SGK2_Kinase_domain_LIB-2A	16	-1.5038	-12.567	0	0	3.2208e-36	2.9283e-35	-0.063262	-0.52975	0.25861	0.36423	0.59629	0.81605	-0.97789	-8.1848	0	0	2.7282e-16	8.3972e-16	-0.11126	-0.93169	0.18089	0.25427	0.3515	0.54548	-0.20146	-1.686	0.016283	0.032406	0.091798	0.17892	-0.29775	-2.4942	0.0028998	0.0071308	0.012624	0.038043
SGK3_PXK_Kinase_domain_LIB-2A	16	-1.3578	-8.1294	0	0	4.3151e-16	1.0296e-15	-0.19491	-1.1709	0.0054221	0.013912	0.24166	0.52017	-0.84541	-5.0764	0	0	3.8466e-07	4.8508e-07	-0.05083	-0.3055	0.66834	0.7403	0.75998	0.87404	0.53891	3.2399	0.00012011	0.0004208	0.0011956	0.0046316	-0.10774	-0.64818	0.2104	0.28957	0.51687	0.67746
SGK3_AKT1_Kinase_domain_LIB-2A	16	-0.93223	-7.6695	0	0	1.7266e-14	3.6427e-14	-0.19882	-1.6367	0.004873	0.012667	0.1017	0.30133	-0.91815	-7.5554	0	0	4.1769e-14	1.0385e-13	-1.2552	-10.303	0	0	6.8479e-25	2.0572e-23	-0.52127	-4.2841	0	0	1.8346e-05	0.0001073	-0.56906	-4.6871	1.7159e-05	7.5614e-05	2.7714e-06	2.1252e-05
SGK3_NEG_CONTROL_Kinase_domain_LIB-2A	8	-0.65006	-3.8127	1.7159e-05	1.8957e-05	0.00013745	0.00015265	0.083088	0.48765	0.39636	0.50825	0.6258	0.8304	-0.75726	-4.4413	0	0	8.9415e-06	1.018e-05	0.0051308	0.030113	0.7478	0.80595	0.97598	0.98893	0.3077	1.8055	0.066438	0.10969	0.070999	0.14607	-0.086644	-0.50892	0.4755	0.56354	0.61081	0.75149
ZNF19_NEG_CONTROL_C2_H2_ZF_domain_LIB-3	8	-1.1457	-7.8468	0	0	4.2673e-15	9.4996e-15	0.29627	2.036	0.00065202	0.0021	0.041751	0.15503	-0.75169	-5.1596	0	0	2.4748e-07	3.1768e-07	0.029661	0.20377	0.54005	0.62778	0.83853	0.91757	-0.041076	-0.28179	0.51429	0.60613	0.7781	0.85651	-0.068906	-0.47379	0.58631	0.6661	0.63565	0.77034
ETS2_ETS1_Ets_domain_LIB-3	15	-1.0661	-8.5522	0	0	1.208e-17	3.2578e-17	-0.93923	-7.5304	0	0	5.0601e-14	8.3423e-13	-0.97317	-7.8084	0	0	5.7898e-15	1.5746e-14	-0.13201	-1.0596	0.09348	0.14401	0.28935	0.47805	-0.15667	-1.257	0.030662	0.056328	0.20875	0.33593	-0.039551	-0.31754	0.72756	0.78748	0.75083	0.85421
ETS2_NEG_CONTROL_Ets_domain_LIB-3	8	-0.58287	-3.1702	3.4317e-05	3.7566e-05	0.0015232	0.0016296	-0.12031	-0.65442	0.14955	0.23392	0.51284	0.76237	-1.069	-5.811	0	0	6.2093e-09	9.3039e-09	-0.13333	-0.72524	0.2295	0.31188	0.46831	0.66101	0.026878	0.14616	0.88569	0.91635	0.88379	0.92639	-0.14832	-0.80715	0.19895	0.27703	0.41958	0.59295
CERS6_CERS3_Homeodomain_domain_LIB-3	16	-1.1118	-9.3124	0	0	1.2499e-20	4.223e-20	-0.38658	-3.2386	0	0	0.001201	0.0069371	-1.3017	-10.902	0	0	1.1335e-27	1.0982e-26	-0.20728	-1.7367	0.012509	0.024658	0.082433	0.18567	-0.3537	-2.9625	0.0012697	0.0035526	0.0030518	0.010568	-0.15122	-1.2673	0.07488	0.1209	0.20505	0.35753
CERS6_CERS4_Homeodomain_domain_LIB-3	16	-1.1824	-9.6227	0	0	6.4148e-22	2.3699e-21	-0.44246	-3.6022	0	0	0.00031557	0.0019872	-1.151	-9.3684	0	0	7.3636e-21	3.657e-20	-0.27626	-2.2496	0.0022478	0.0053058	0.024475	0.068414	-0.67527	-5.4926	0	0	3.9614e-08	3.6969e-07	-0.46945	-3.8237	0.00010295	0.00036957	0.00013146	0.00069715
CERS6_NEG_CONTROL_Homeodomain_domain_LIB-3	8	-0.6182	-3.3123	1.7159e-05	1.8957e-05	0.00092543	0.00099814	-0.21189	-1.1353	0.013693	0.031257	0.25626	0.53809	-0.93779	-5.022	0	0	5.113e-07	6.3776e-07	0.060285	0.32317	0.32481	0.41572	0.74657	0.86578	-0.35699	-1.9101	0.0025909	0.0066054	0.056125	0.12099	0.025094	0.1346	0.68844	0.75502	0.89293	0.93918
MAP2K1_MAP2K2_Kinase_domain_LIB-2A	16	-0.20126	-1.1057	0.038126	0.038654	0.26886	0.27142	-1.2693	-6.9671	0	0	3.2344e-12	4.7066e-11	0.15521	0.85269	0.027179	0.027261	0.39383	0.39491	-1.5777	-8.6563	0	0	4.8736e-18	9.9835e-17	-1.3388	-7.342	0	0	2.1037e-13	3.7725e-12	-1.5553	-8.5423	0	0	1.3156e-17	4.4065e-16
MAP2K1_NEG_CONTROL_Kinase_domain_LIB-2A	8	-1.3072	-7.98	0	0	1.4637e-15	3.369e-15	0.32126	1.9669	0.00017159	0.00061087	0.049192	0.17648	-1.2365	-7.5538	0	0	4.2276e-14	1.0507e-13	-0.19232	-1.1769	0.069166	0.11045	0.23925	0.4193	-0.47361	-2.8921	0.00012011	0.0004208	0.0038274	0.012856	-0.075692	-0.46357	0.54259	0.6263	0.64296	0.77605
ZSCAN31_NEG_CONTROL_H2_C2_ZF_domain_LIB-3	8	-1.3116	-7.1655	0	0	7.7511e-13	1.4497e-12	0.0011958	0.0065585	0.93397	0.95327	0.99477	0.99785	-0.8775	-4.8075	0	0	1.528e-06	1.8397e-06	-0.27733	-1.5203	0.0080302	0.016572	0.12844	0.26279	-0.2916	-1.5956	0.011187	0.023369	0.11058	0.20726	-0.26565	-1.4585	0.022169	0.041887	0.1447	0.27587
ZSCAN31_NEG_CONTROL_C2_H2_ZF_domain_LIB-3	8	-1.0024	-5.2253	0	0	1.7384e-07	2.238e-07	-0.21971	-1.1469	0.01069	0.025106	0.25143	0.53301	-0.89515	-4.6701	0	0	3.0105e-06	3.5448e-06	-0.18262	-0.95351	0.085793	0.1336	0.34033	0.53462	-0.4083	-2.1266	0.00078929	0.0023398	0.033457	0.079441	-0.43727	-2.2853	0.00025738	0.00083682	0.022293	0.061678
CUX2_NEG_CONTROL_CUT_domain_LIB-3	8	-1.4692	-7.8169	0	0	5.4154e-15	1.1962e-14	-0.076976	-0.41459	0.33478	0.445	0.67844	0.86025	-1.1906	-6.3723	0	0	1.8626e-10	3.2589e-10	-0.38892	-2.0905	0.00018874	0.00056237	0.036577	0.095039	-0.38909	-2.0808	0.001304	0.0036407	0.037456	0.08744	-0.17661	-0.95476	0.12447	0.18691	0.3397	0.51556
CUX2_ONECUT3_CUT_domain_LIB-3	12	-1.388	-9.2688	0	0	1.8833e-20	6.2559e-20	-0.13298	-0.89653	0.057104	0.1055	0.36997	0.65003	-1.2647	-8.4724	0	0	2.4044e-17	8.1374e-17	-0.5713	-3.8391	0	0	0.00012351	0.0006303	-0.67931	-4.5318	0	0	5.8495e-06	3.7401e-05	-0.77636	-5.2437	0	0	1.5739e-07	1.5012e-06
LRTOMT_COMT_Methyltrans_domain_LIB-1	16	-1.8198	-12.939	0	0	2.7034e-38	2.791e-37	-0.26367	-1.8761	0.00065202	0.0021	0.060646	0.20803	-1.3447	-9.5657	0	0	1.1142e-21	6.01e-21	-0.60273	-4.2883	0	0	1.8004e-05	0.00010685	-0.19894	-1.4154	0.017073	0.033786	0.15694	0.27057	-0.38162	-2.7156	0.00048044	0.0014606	0.0066146	0.021879
LRTOMT_COMTD1_Methyltrans_domain_LIB-1	16	-1.6283	-11.522	0	0	1.0256e-30	6.7274e-30	-0.35584	-2.5226	0	0	0.01165	0.053086	-1.1868	-8.4098	0	0	4.1055e-17	1.3579e-16	-0.93343	-6.6117	0	0	3.8e-11	4.3941e-10	-0.23641	-1.6754	0.008116	0.017656	0.093854	0.18187	-0.49371	-3.5018	6.8634e-05	0.0002623	0.0004622	0.0021378
LRTOMT_NEG_CONTROL_Methyltrans_domain_LIB-1	8	-1.1228	-6.3505	0	0	2.1467e-10	3.3632e-10	0.1625	0.92065	0.077145	0.13559	0.35723	0.64031	-1.1829	-6.6915	0	0	2.2088e-11	4.2213e-11	-0.036194	-0.20503	0.87934	0.90761	0.83755	0.91727	-0.4928	-2.7859	6.8634e-05	0.00024992	0.0053376	0.017064	-0.143	-0.81048	0.21683	0.29706	0.41766	0.59131
ZNF283_NEG_CONTROL_H2_C2_ZF_domain_LIB-3	8	-1.237	-7.2162	0	0	5.3453e-13	1.0096e-12	0.046094	0.27076	0.66819	0.75143	0.78658	0.91309	-0.95696	-5.604	0	0	2.0947e-08	2.9747e-08	0.24571	1.4447	0.00041181	0.0011636	0.14854	0.29313	-0.10304	-0.60338	0.2635	0.35291	0.54626	0.6771	-0.017725	-0.10434	0.96699	0.9762	0.9169	0.95193
MIER3_MIER1_Myb_domain_LIB-3B	16	-1.1297	-7.8352	0	0	4.6809e-15	1.0379e-14	0.096674	0.67229	0.16489	0.25373	0.5014	0.75537	-0.98458	-6.8357	0	0	8.1615e-12	1.6262e-11	-0.84471	-5.8571	0	0	4.7108e-09	4.3892e-08	-0.59716	-4.1368	0	0	3.522e-05	0.00019383	-0.48709	-3.3894	8.5793e-05	0.00032531	0.00070052	0.0030789
MIER3_NEG_CONTROL_Myb_domain_LIB-3B	8	-0.7866	-5.016	0	0	5.2767e-07	6.5824e-07	0.0069353	0.04425	0.98682	0.98973	0.9647	0.98813	-0.75595	-4.8216	0	0	1.4243e-06	1.7187e-06	-0.29709	-1.895	0.0044441	0.0097423	0.058097	0.13892	-0.22851	-1.4565	0.040254	0.071416	0.14526	0.25487	-0.131	-0.83625	0.2609	0.3458	0.40302	0.57694
TRIM28_NEG_CONTROL_BROMO_domain_LIB-1	8	-1.1716	-5.2522	0	0	1.5027e-07	1.944e-07	-0.28735	-1.289	0.00080645	0.002546	0.19741	0.45885	-1.1668	-5.2318	0	0	1.6782e-07	2.1876e-07	-0.72052	-3.2307	0	0	0.0012348	0.0050394	-0.69652	-3.1206	0	0	0.0018045	0.0066499	-0.80729	-3.6221	0	0	0.00029224	0.0014283
MED12L_NEG_CONTROL_RRM_domain_LIB-1	8	-0.99424	-5.9183	0	0	3.2523e-09	4.6783e-09	0.10807	0.64381	0.2575	0.36288	0.5197	0.76688	-1.099	-6.542	0	0	6.0708e-11	1.1129e-10	-0.17638	-1.0506	0.098284	0.15042	0.29346	0.4828	-0.12735	-0.75816	0.19329	0.27316	0.44835	0.58706	-0.22374	-1.3332	0.052059	0.088429	0.18247	0.32767
MED12L_MED12_RRM_domain_LIB-1	16	-1.5453	-11.174	0	0	5.4953e-29	3.2416e-28	-0.57426	-4.1543	0	0	3.2625e-05	0.0002323	-1.5088	-10.911	0	0	1.022e-27	9.9688e-27	-0.5318	-3.8474	0	0	0.00011938	0.00061086	-0.59867	-4.3296	0	0	1.4938e-05	8.8607e-05	-0.40039	-2.8973	0.00036033	0.0011281	0.0037636	0.013473
ZNF585A_NEG_CONTROL_KRAB_domain_LIB-3	8	-0.64645	-4.0123	1.7159e-05	1.8957e-05	6.0127e-05	6.7872e-05	-0.14308	-0.88814	0.089705	0.15327	0.37447	0.65307	-0.51789	-3.2152	0	0	0.0013037	0.0013551	-0.18349	-1.139	0.084094	0.13127	0.25469	0.43748	-0.020395	-0.12656	0.6198	0.70123	0.89929	0.93557	-0.072904	-0.45279	0.55954	0.64193	0.6507	0.78223
SALL4_NEG_CONTROL_C2_H2_ZF_domain_LIB-3	8	-0.60417	-3.3922	1.7159e-05	1.8957e-05	0.00069345	0.00075154	-0.18475	-1.0374	0.031057	0.063431	0.29956	0.58492	-0.7882	-4.4215	0	0	9.8017e-06	1.1135e-05	0.092736	0.52203	0.16215	0.23165	0.60165	0.77014	-0.28876	-1.6126	0.011891	0.024671	0.10683	0.20146	-0.17477	-0.98615	0.12848	0.19193	0.32406	0.4997
ASAP2_NEG_CONTROL_phospatase_domain_LIB-2B	8	-0.87956	-5.7759	0	0	7.6561e-09	1.0775e-08	-0.092998	-0.61094	0.25544	0.36057	0.54124	0.78156	-0.78569	-5.1606	0	0	2.4613e-07	3.1609e-07	0.065375	0.42954	0.29496	0.38418	0.66753	0.81774	-0.18351	-1.2049	0.08569	0.13645	0.22824	0.35897	-0.22242	-1.4617	0.053329	0.090205	0.14383	0.27443
ASAP2_ASAP3_phospatase_domain_LIB-2B	16	-0.74437	-5.6546	0	0	1.5618e-08	2.1531e-08	-0.078495	-0.59724	0.17491	0.26581	0.55035	0.78826	-0.69697	-5.2995	0	0	1.1612e-07	1.5362e-07	-0.26737	-2.0329	0.0026596	0.0061216	0.042061	0.10644	-0.091688	-0.69589	0.14683	0.21688	0.4865	0.62294	-0.1458	-1.1124	0.085758	0.13572	0.26596	0.43164
ASAP2_ASAP1_phospatase_domain_LIB-2B	12	-1.4851	-9.6912	0	0	3.2863e-22	1.2329e-21	-0.34606	-2.2606	5.1476e-05	0.00020053	0.023783	0.098409	-1.3709	-8.9495	0	0	3.5709e-19	1.4839e-18	-0.062064	-0.40551	0.59683	0.67929	0.6851	0.83061	-0.18276	-1.1937	0.041095	0.072642	0.23261	0.36391	-0.29693	-1.9404	0.0032258	0.0078333	0.052328	0.12312
PIAS1_NEG_CONTROL_MIZ_type_domain_LIB-3	8	-1.3399	-6.5727	0	0	4.9405e-11	8.1279e-11	-1.3342	-6.5314	0	0	6.5136e-11	8.4547e-10	-1.143	-5.6119	0	0	2.0007e-08	2.8453e-08	-0.74218	-3.6436	0	0	0.00026882	0.0012763	-0.60236	-2.9546	0	0	0.0031312	0.010812	-0.33674	-1.6554	0.0040494	0.0095527	0.097839	0.20288
PIAS1_PIAS4_MIZ_type_domain_LIB-3	12	-1.6383	-9.1845	0	0	4.1354e-20	1.3412e-19	-1.6943	-9.448	0	0	3.4532e-21	8.9846e-20	-1.5411	-8.6526	0	0	5.0338e-18	1.8313e-17	-2.0209	-11.225	0	0	3.0774e-29	1.146e-27	-0.9787	-5.4811	0	0	4.2258e-08	3.9217e-07	-0.80764	-4.5547	0	0	5.2454e-06	3.769e-05
PIAS1_PIAS2_MIZ_type_domain_LIB-3	16	-2.1407	-14.42	0	0	3.888e-47	5.9085e-46	-1.483	-10.022	0	0	1.2262e-23	3.6459e-22	-1.474	-10.007	0	0	1.4265e-23	9.2017e-23	-1.2652	-8.5741	0	0	9.9882e-18	2.0073e-16	-0.80597	-5.4637	0	0	4.664e-08	4.2739e-07	-0.53187	-3.6258	5.1476e-05	0.00020492	0.00028808	0.0014097
PIAS1_PIAS3_MIZ_type_domain_LIB-3	15	-2.0886	-14.287	0	0	2.6368e-46	3.8611e-45	-2.0452	-13.897	0	0	6.5672e-44	5.4289e-42	-1.444	-9.9555	0	0	2.3858e-23	1.5029e-22	-1.6425	-11.252	0	0	2.2577e-29	8.4891e-28	-0.89406	-6.1483	0	0	7.8325e-10	9.1022e-09	-0.63757	-4.4134	0	0	1.0177e-05	6.8724e-05
DNAJC24_DPH3P1_CSL_ZF_domain_LIB-3	16	-2.189	-14.031	0	0	1.0102e-44	1.3788e-43	-0.076508	-0.49661	0.18483	0.27738	0.61946	0.82639	-1.9003	-12.236	0	0	1.9933e-34	3.2225e-33	-0.64646	-4.1885	0	0	2.8082e-05	0.00016148	-0.54389	-3.5173	0	0	0.00043591	0.0018834	-0.35445	-2.3034	0.0010638	0.0029894	0.021259	0.059174
DNAJC24_NEG_CONTROL_CSL_ZF_domain_LIB-3	8	-1.2553	-7.8125	0	0	5.6068e-15	1.2359e-14	0.04295	0.2677	0.69408	0.77285	0.78893	0.91408	-1.025	-6.384	0	0	1.7256e-10	3.0277e-10	-0.28461	-1.7735	0.0064345	0.013518	0.076149	0.17376	-0.22594	-1.4071	0.042141	0.074177	0.15939	0.27355	-0.1659	-1.0343	0.14959	0.21828	0.30099	0.47307
PLOD2_OGFOD2_RNA_demethyl_domain_LIB-1	16	-1.0103	-6.2163	0	0	5.0895e-10	7.7556e-10	-0.22664	-1.3958	0.0022992	0.0065558	0.16277	0.40901	-1.3192	-8.1097	0	0	5.0746e-16	1.5209e-15	-0.37907	-2.3342	0.00015443	0.00047071	0.019588	0.057035	-0.59934	-3.6821	0	0	0.00023133	0.0010756	-0.51099	-3.1496	6.8634e-05	0.0002623	0.001635	0.0065153
PLOD2_PLOD3_RNA_demethyl_domain_LIB-1	16	-1.1968	-9.4687	0	0	2.8336e-21	1.0027e-20	0.14159	1.1213	0.04173	0.081338	0.26216	0.54449	-0.96523	-7.6404	0	0	2.1657e-14	5.5382e-14	-0.34692	-2.7466	0.00030885	0.00089109	0.0060212	0.020546	-0.7144	-5.6487	0	0	1.6162e-08	1.5992e-07	-0.57768	-4.5752	1.7159e-05	7.5614e-05	4.7579e-06	3.4553e-05
PLOD2_NEG_CONTROL_RNA_demethyl_domain_LIB-1	8	-2.0397	-11.839	0	0	2.4624e-32	1.7872e-31	-0.15227	-0.88853	0.072203	0.12821	0.37426	0.65307	-1.169	-6.8148	0	0	9.4427e-12	1.8664e-11	-0.27446	-1.6014	0.0086822	0.017782	0.10928	0.23146	-0.40094	-2.3366	0.0009094	0.0026427	0.019458	0.050922	-0.1095	-0.63943	0.35451	0.44471	0.52255	0.6826
MTMR12_NEG_CONTROL_phospatase_domain_LIB-2B	6	-1.0274	-5.3773	0	0	7.5591e-08	9.9648e-08	0.28442	1.4956	0.0045642	0.01196	0.13477	0.36476	-1.1745	-6.1436	0	0	8.0663e-10	1.3239e-09	0.14234	0.74833	0.075154	0.11894	0.45426	0.64727	-0.1667	-0.87314	0.16978	0.24505	0.38259	0.52367	-0.17741	-0.9337	0.17912	0.25387	0.35046	0.5258
MTMR12_MTMR10_phospatase_domain_LIB-2B	11	-1.1181	-6.1277	0	0	8.9173e-10	1.335e-09	-0.35003	-1.9217	0	0	0.054638	0.19148	-1.025	-5.6231	0	0	1.8755e-08	2.6751e-08	-0.13215	-0.72626	0.16265	0.23224	0.46768	0.66028	0.13088	0.71889	0.49521	0.58984	0.47221	0.60954	-0.16616	-0.91444	0.091181	0.14312	0.36049	0.53677
MSH6_NSD2_PWWP_domain_LIB-1	16	-2.1439	-14.018	0	0	1.2167e-44	1.6568e-43	-0.24294	-1.6042	0.0013384	0.004053	0.10868	0.31534	-1.7896	-11.756	0	0	6.5776e-32	9.0731e-31	-0.36895	-2.4359	0.00015443	0.00047071	0.014855	0.044884	-0.59444	-3.9144	0	0	9.0647e-05	0.00046119	-0.57023	-3.7688	1.7159e-05	7.5614e-05	0.000164	0.00085112
MSH6_NEG_CONTROL_PWWP_domain_LIB-1	8	-1.3599	-7.0161	0	0	2.282e-12	4.1131e-12	0.11543	0.59655	0.22337	0.32339	0.55081	0.78844	-1.4526	-7.4945	0	0	6.653e-14	1.623e-13	-0.15483	-0.80008	0.15312	0.22045	0.42366	0.61782	-0.53797	-2.7761	1.7159e-05	6.6711e-05	0.0055022	0.017494	-0.38052	-1.967	0.0012697	0.0034588	0.049186	0.11712
ZNF534_NEG_CONTROL_C2_H2_ZF_domain_LIB-3	8	-0.71663	-4.641	0	0	3.468e-06	4.1566e-06	0.074354	0.48155	0.45341	0.5627	0.63012	0.83299	-0.49304	-3.1931	0	0	0.0014074	0.0014618	0.23884	1.5469	0.00056623	0.0015493	0.12189	0.2525	0.17878	1.1578	0.34796	0.44447	0.24693	0.38016	0.27828	1.8024	0.0012526	0.0034313	0.071477	0.15824
CIT_CDC42BPA_Kinase_domain_LIB-2A	16	-3.0664	-15.952	0	0	2.7724e-57	6.0066e-56	-1.0691	-5.8034	0	0	6.4975e-09	7.032e-08	-2.5632	-13.644	0	0	2.1878e-42	5.6169e-41	-1.7958	-9.6442	0	0	5.2028e-22	1.3477e-20	-1.0106	-5.4648	0	0	4.6337e-08	4.2528e-07	-0.93775	-5.1215	0	0	3.0319e-07	2.7717e-06
CIT_CDC42BPB_Kinase_domain_LIB-2A	16	-1.9632	-10.345	0	0	4.4282e-25	2.0123e-24	-0.84019	-4.4856	0	0	7.2713e-06	5.5981e-05	-2.0894	-10.999	0	0	3.8555e-28	3.9146e-27	-1.4621	-7.7333	0	0	1.0477e-14	1.657e-13	-0.86476	-4.5903	0	0	4.427e-06	2.8811e-05	-0.52386	-2.8171	5.1476e-05	0.00020492	0.0048463	0.016703
CIT_ROCK1_Kinase_domain_LIB-2A	16	-2.9837	-14.738	0	0	3.6835e-49	6.0217e-48	-1.1622	-6.0808	0	0	1.1956e-09	1.3978e-08	-2.3113	-11.889	0	0	1.3438e-32	1.9506e-31	-1.8392	-9.4735	0	0	2.7057e-21	6.7389e-20	-0.98438	-5.1327	0	0	2.8556e-07	2.2885e-06	-1.2289	-6.4854	0	0	8.848e-11	1.3138e-09
CIT_DMPK_Kinase_domain_LIB-2A	16	-2.8972	-14.129	0	0	2.5001e-45	3.511e-44	-1.7662	-8.8366	0	0	9.8686e-19	2.2249e-17	-2.4647	-12.268	0	0	1.344e-34	2.1941e-33	-1.753	-8.787	0	0	1.5367e-18	3.2687e-17	-1.2686	-6.367	0	0	1.9282e-10	2.4443e-09	-1.1207	-5.6939	0	0	1.2415e-08	1.4022e-07
CIT_CDC42BPG_Kinase_domain_LIB-2A	16	-2.2893	-11.203	0	0	3.9278e-29	2.3382e-28	-1.4765	-7.3184	0	0	2.509e-13	3.9574e-12	-2.5265	-12.29	0	0	1.0199e-34	1.6839e-33	-1.8721	-9.1871	0	0	4.0353e-20	9.407e-19	-1.0512	-5.2192	0	0	1.7974e-07	1.4859e-06	-1.0477	-5.2799	0	0	1.2923e-07	1.2459e-06
CIT_NEG_CONTROL_Kinase_domain_LIB-2A	8	-2.3833	-9.0875	0	0	1.0138e-19	3.1905e-19	-1.4272	-5.5291	0	0	3.2195e-08	3.2632e-07	-2.4689	-9.4162	0	0	4.6756e-21	2.3654e-20	-1.5714	-6.0779	0	0	1.2177e-09	1.2069e-08	-1.3382	-5.1506	0	0	2.5964e-07	2.0929e-06	-0.96563	-3.788	0	0	0.00015189	0.00079607
ZNF224_NEG_CONTROL_H2_C2_ZF_domain_LIB-3	8	-1.1725	-5.7385	0	0	9.5526e-09	1.3349e-08	-0.017837	-0.087664	0.76579	0.83009	0.93014	0.97419	-1.0125	-4.9648	0	0	6.877e-07	8.4949e-07	-0.058295	-0.28653	0.69188	0.75974	0.77447	0.88234	0.2349	1.1541	0.18391	0.26196	0.24847	0.38214	0.12295	0.60536	0.14097	0.20766	0.54494	0.70133
ATOH1_ATOH7_HLH_or_HLH_or_HMG_SOX_domain_domain_LIB-3	16	-0.9136	-7.388	0	0	1.4904e-13	2.924e-13	0.043986	0.35634	0.5795	0.67729	0.72159	0.882	-0.76729	-6.2108	0	0	5.2724e-10	8.8033e-10	-0.046813	-0.37922	0.71393	0.77821	0.70452	0.84096	0.10657	0.86267	0.5756	0.66296	0.38832	0.5289	0.074109	0.60102	0.19583	0.27355	0.54783	0.70363
ATOH1_NEG_CONTROL_HLH_or_HLH_or_HMG_SOX_domain_domain_LIB-3	8	-1.6469	-8.7552	0	0	2.0376e-18	5.8269e-18	0.10892	0.58162	0.25369	0.35877	0.56082	0.79486	-1.1738	-6.2582	0	0	3.8957e-10	6.5828e-10	-0.11198	-0.59786	0.32797	0.4191	0.54994	0.72908	0.3574	1.9082	0.028552	0.053053	0.056363	0.12141	0.19016	1.0159	0.026784	0.049422	0.30968	0.48354
ZNF334_NEG_CONTROL_H2_C2_ZF_domain_LIB-3	6	-0.94992	-4.5214	0	0	6.1421e-06	7.2564e-06	0.18997	0.91543	0.068514	0.12275	0.35996	0.64192	-0.56293	-2.7041	0	0	0.0068486	0.0069975	0.25081	1.2102	0.0015443	0.0038225	0.2262	0.40272	-0.070442	-0.33615	0.4571	0.55431	0.73676	0.82885	-0.14587	-0.70618	0.27009	0.35589	0.48008	0.64677
PCMT1_NEG_CONTROL_Methyltrans_domain_LIB-1	8	-1.377	-6.7762	0	0	1.2337e-11	2.1197e-11	0.58178	2.8694	0	0	0.004113	0.021017	-0.59894	-2.9528	0	0	0.0031492	0.0032439	-0.081229	-0.40049	0.51829	0.60783	0.6888	0.83241	0.3902	1.9239	0.015426	0.030936	0.054367	0.11825	0.11617	0.57301	0.16285	0.23428	0.56664	0.71962
ZNF675_NEG_CONTROL_KRAB_domain_LIB-3	8	-0.69693	-3.8571	0	0	0.00011472	0.00012788	0.16645	0.92483	0.069767	0.12459	0.35505	0.6386	-0.94026	-5.1938	0	0	2.0603e-07	2.6601e-07	-0.030547	-0.16958	0.92982	0.94663	0.86534	0.93194	-0.35063	-1.9282	0.0028998	0.0072361	0.053829	0.11719	-0.29455	-1.6402	0.011462	0.023642	0.10097	0.20801
KIF1B_NEG_CONTROL_phospatase_domain_LIB-2B	8	-0.79869	-4.2813	0	0	1.8583e-05	2.1454e-05	0.12522	0.67175	0.18308	0.27553	0.50174	0.75551	-0.75937	-4.0715	0	0	4.6705e-05	5.1199e-05	0.1325	0.71081	0.054221	0.089506	0.4772	0.66959	0.59907	3.214	0.00010295	0.00036686	0.001309	0.0050109	0.42451	2.2784	0	0	0.022702	0.062555
APP_NEG_CONTROL_NOA36_ZF_domain_LIB-3	2	-0.82782	-3.039	0.0097117	0.0099237	0.0023735	0.002522	0.20946	0.76914	0.24036	0.34413	0.44181	0.70936	-0.98415	-3.6128	0	0	0.00030294	0.00032054	-0.062708	-0.23026	0.80693	0.85296	0.81789	0.90733	0.097983	0.35974	0.76762	0.82647	0.71904	0.81497	-0.2253	-0.82737	0.31743	0.40673	0.40803	0.58234
ZNF467_NEG_CONTROL_H2_C2_ZF_domain_LIB-3	6	-0.79473	-4.5684	0	0	4.9136e-06	5.8359e-06	0.11831	0.68066	0.27392	0.38132	0.49609	0.75162	-0.98721	-5.6734	0	0	1.3997e-08	2.0237e-08	0.096203	0.55351	0.21421	0.29357	0.57991	0.75337	0.019923	0.11454	0.87895	0.91148	0.90881	0.94194	0.13227	0.76141	0.16855	0.2412	0.44641	0.61731
FOXN3_NEG_CONTROL_Forkhead_domain_LIB-3	8	-1.4827	-7.9316	0	0	2.1633e-15	4.9143e-15	-0.49721	-2.6635	0	0	0.0077323	0.037105	-1.4694	-7.8631	0	0	3.7482e-15	1.0373e-14	0.01807	0.096859	0.63684	0.71423	0.92284	0.96429	-0.5144	-2.7534	1.7159e-05	6.6711e-05	0.0058972	0.018633	-0.39374	-2.1109	0.00089224	0.0025496	0.034783	0.088561
MIB1_NEG_CONTROL_ZZ_ZF_domain_LIB-3	8	-3.0319	-12.791	0	0	1.8429e-37	1.8112e-36	-1.2739	-5.4536	0	0	4.9369e-08	4.8684e-07	-1.7591	-7.5316	0	0	5.0104e-14	1.2371e-13	0.10506	0.45193	0.11923	0.17795	0.65132	0.80593	-1.3293	-5.6718	0	0	1.4133e-08	1.4092e-07	-1.1632	-5.0007	0	0	5.7112e-07	5.0128e-06
VPS37C_NEG_CONTROL_RRM_domain_LIB-1	4	-1.4033	-6.2382	0	0	4.4262e-10	6.7724e-10	0.12055	0.53615	0.36647	0.47807	0.59185	0.81342	-1.1286	-5.0183	0	0	5.2128e-07	6.4957e-07	-0.32857	-1.4611	0.029187	0.051836	0.14397	0.28618	-0.63985	-2.8443	0.0011839	0.0033495	0.0044506	0.014642	-0.43055	-1.9149	0.013298	0.026877	0.055506	0.12914
ZIC3_NEG_CONTROL_H2_C2_ZF_domain_LIB-3	8	-0.40327	-2.0093	0.0033802	0.0034858	0.04451	0.045617	-0.0068129	-0.033944	0.86054	0.90218	0.97292	0.99034	-0.96216	-4.7899	0	0	1.6683e-06	2.002e-06	-0.024404	-0.1216	0.98457	0.98814	0.90322	0.95514	0.26065	1.2985	0.13234	0.19805	0.19412	0.31837	0.016082	0.080175	0.75954	0.81439	0.9361	0.96328
PLEKHF2_NEG_CONTROL_PHD_domain_LIB-1	8	-1.1111	-6.5224	0	0	6.9195e-11	1.1257e-10	0.11747	0.69061	0.21458	0.31336	0.48981	0.74756	-0.90014	-5.2883	0	0	1.2348e-07	1.6286e-07	-0.0081057	-0.047652	0.86747	0.89973	0.96199	0.98268	-0.28974	-1.7011	0.011633	0.024188	0.088915	0.17465	-0.15784	-0.92831	0.17045	0.24354	0.35325	0.5291
PLEKHF2_PLEKHF1_PHD_domain_LIB-1	16	-1.0408	-8.5777	0	0	9.683e-18	2.6333e-17	-0.11175	-0.92156	0.065837	0.11894	0.35676	0.63995	-1.0601	-8.7373	0	0	2.3876e-18	8.986e-18	-0.17774	-1.4657	0.028741	0.0512	0.14272	0.28428	-0.33158	-2.7324	0.0018703	0.0049613	0.0062883	0.019676	-0.34516	-2.8472	0.0012354	0.0033906	0.0044099	0.015399
PLEKHF2_ZFYVE26_PHD_domain_LIB-1	16	-1.5203	-11.778	0	0	5.0907e-32	3.6269e-31	-0.21312	-1.6538	0.0033116	0.0090124	0.098171	0.29393	-1.2214	-9.4715	0	0	2.7579e-21	1.4287e-20	-0.089521	-0.69477	0.30662	0.39682	0.4872	0.67774	-0.30761	-2.3856	0.0028826	0.0072041	0.017051	0.045698	-0.20891	-1.6218	0.018342	0.035544	0.10485	0.21414
ZNF410_NEG_CONTROL_H2_C2_ZF_domain_LIB-3	8	-1.4025	-8.0453	0	0	8.6064e-16	2.012e-15	-0.34776	-2.0007	8.5793e-05	0.0003202	0.04542	0.16544	-1.0738	-6.1733	0	0	6.686e-10	1.1043e-09	-0.31631	-1.8203	0.0022649	0.0053376	0.068713	0.15955	-1.0086	-5.7683	0	0	8.0067e-09	8.2298e-08	-0.55038	-3.1707	0	0	0.0015209	0.0061108
ZNF589_NEG_CONTROL_H2_C2_ZF_domain_LIB-3	8	-0.91825	-5.572	0	0	2.5187e-08	3.4293e-08	0.1695	1.029	0.064653	0.11724	0.30348	0.58936	-0.86703	-5.2619	0	0	1.4256e-07	1.87e-07	-0.054337	-0.32984	0.72414	0.78693	0.74152	0.86328	0.48853	2.9657	0.0018016	0.0048276	0.00302	0.010467	0.063372	0.38478	0.4179	0.50782	0.7004	0.81745
MTMR4_MTMR3_phospatase_domain_LIB-2B	16	-2.3556	-15.144	0	0	8.242e-52	1.4825e-50	-0.1977	-1.2783	0.0050103	0.012975	0.20116	0.4648	-2.5774	-16.554	0	0	1.501e-61	7.9166e-60	-0.36176	-2.3388	0.00018874	0.00056237	0.019345	0.05646	-1.0391	-6.7012	0	0	2.0673e-11	2.9349e-10	-1.0305	-6.6633	0	0	2.6766e-11	4.2505e-10
MTMR4_MTM1_phospatase_domain_LIB-2B	16	-2.0058	-14.439	0	0	2.9573e-47	4.5119e-46	-0.043855	-0.31681	0.40415	0.51569	0.75139	0.89589	-1.4142	-10.205	0	0	1.8825e-24	1.3331e-23	-0.14122	-1.0202	0.080199	0.12565	0.30765	0.49957	-0.48402	-3.4932	3.4317e-05	0.00013136	0.0004773	0.0020424	-0.66673	-4.8173	0	0	1.4553e-06	1.1863e-05
MTMR4_NEG_CONTROL_phospatase_domain_LIB-2B	8	-1.3342	-7.8791	0	0	3.2984e-15	7.3878e-15	-0.0010641	-0.0062871	0.91374	0.93863	0.99498	0.99785	-1.1873	-7.0127	0	0	2.3381e-12	4.9211e-12	-0.096983	-0.57302	0.41362	0.50664	0.56663	0.74193	-0.61834	-3.6513	0	0	0.0002609	0.001193	-0.50747	-2.9986	3.4317e-05	0.00014498	0.0027123	0.010068
MTMR4_MTMR2_phospatase_domain_LIB-2B	15	-1.2682	-8.7168	0	0	2.8618e-18	8.0864e-18	0.032342	0.22334	0.71289	0.78882	0.82327	0.92985	-1.4747	-10.126	0	0	4.2473e-24	2.9002e-23	-0.29313	-2.0225	6.8634e-05	0.00023041	0.04312	0.10867	-0.48893	-3.361	0	0	0.00077648	0.0031448	-0.70214	-4.8512	0	0	1.2271e-06	1.0187e-05
AKAP1_NEG_CONTROL_TUDOR_domain_LIB-1	8	-1.296	-7.0189	0	0	2.2366e-12	4.0337e-12	-0.096974	-0.5253	0.23765	0.34072	0.59937	0.81778	-0.99824	-5.407	0	0	6.4083e-08	8.6734e-08	-0.014646	-0.079336	0.92622	0.94346	0.93677	0.97127	0.12294	0.66596	0.58437	0.67028	0.50544	0.64092	0.00031559	0.0017097	0.88617	0.91603	0.99864	0.99915
AKAP1_TDRKH_TUDOR_domain_LIB-1	16	-1.3836	-10.506	0	0	8.0953e-26	3.8911e-25	-0.29886	-2.2703	0.00022306	0.00078479	0.02319	0.096329	-1.526	-11.587	0	0	4.7992e-31	6.2086e-30	-0.4823	-3.6637	0	0	0.00024862	0.0011886	-0.66144	-5.0224	0	0	5.1029e-07	3.9732e-06	-0.59673	-4.5337	0	0	5.7954e-06	4.1215e-05
PPP5C_PPP2CB_phospatase_domain_LIB-2B	16	-1.8337	-13.058	0	0	5.7483e-39	6.1583e-38	-0.070492	-0.50443	0.21592	0.31476	0.61396	0.82402	-1.3582	-9.702	0	0	2.9552e-22	1.6893e-21	-0.19861	-1.4211	0.016215	0.03106	0.15528	0.30337	-0.31139	-2.2257	0.0026939	0.0068291	0.026035	0.064899	-0.5761	-4.1241	1.7159e-05	7.5614e-05	3.7226e-05	0.00022286
PPP5C_PPP5D1_phospatase_domain_LIB-2B	16	-2.1659	-14.407	0	0	4.6424e-47	7.0458e-46	-0.18747	-1.2539	0.0066747	0.016706	0.20989	0.47763	-1.4856	-9.9198	0	0	3.4154e-23	2.1266e-22	-0.49139	-3.2856	0	0	0.0010178	0.0042415	-0.57157	-3.8172	0	0	0.000135	0.00066004	-0.8125	-5.4362	0	0	5.4444e-08	5.5375e-07
PPP5C_PPEF1_phospatase_domain_LIB-2B	16	-1.1885	-10.22	0	0	1.6059e-24	7.0634e-24	0.047867	0.41234	0.53742	0.64045	0.68009	0.8608	-1.1638	-10.012	0	0	1.3523e-23	8.7373e-23	-0.098092	-0.84491	0.25158	0.33617	0.39816	0.59218	-0.36145	-3.109	0.0010638	0.0030437	0.0018771	0.0068868	-0.50371	-4.3404	6.8634e-05	0.0002623	1.4222e-05	9.2869e-05
PPP5C_NEG_CONTROL_phospatase_domain_LIB-2B	8	-1.5827	-8.3331	0	0	7.8726e-17	1.9962e-16	-0.042922	-0.22868	0.56062	0.662	0.81912	0.92833	-1.1653	-6.1797	0	0	6.4207e-10	1.0632e-09	-0.12046	-0.64177	0.28542	0.37347	0.52103	0.70535	-0.12258	-0.65122	0.20563	0.28728	0.5149	0.64953	-0.15588	-0.83242	0.17646	0.25086	0.40517	0.5789
NAA11_NAA20_acetyltransf_domain_LIB-1	16	-3.8725	-19.051	0	0	6.4183e-81	2.8019e-79	-2.4287	-12.155	0	0	5.3805e-34	2.7268e-32	-2.1603	-10.885	0	0	1.3579e-27	1.3059e-26	-2.8762	-14.318	0	0	1.6854e-46	1.2593e-44	-1.577	-7.9316	0	0	2.1632e-15	4.8303e-14	-1.9111	-9.6536	0	0	4.7438e-22	2.363e-20
NAA11_NEG_CONTROL_acetyltransf_domain_LIB-1	8	-0.86908	-6.0122	0	0	1.8305e-09	2.6778e-09	-0.0074773	-0.05174	0.85398	0.89732	0.95874	0.98502	-0.51624	-3.5722	0	0	0.00035402	0.0003738	-0.016811	-0.11633	0.94552	0.95885	0.90739	0.95733	-0.26321	-1.8206	0.020093	0.039033	0.06867	0.14222	-0.019863	-0.13747	0.95089	0.96361	0.89066	0.93832
RBMX_RBMXL1_RRM_domain_LIB-1	16	-3.008	-14.93	0	0	2.1075e-50	3.5861e-49	-1.7439	-8.7298	0	0	2.5515e-18	5.6115e-17	-3.7093	-18.258	0	0	1.7947e-74	1.4427e-72	-3.1163	-15.373	0	0	2.4753e-53	2.4451e-51	-1.6172	-8.0812	0	0	6.4115e-16	1.4917e-14	-1.615	-8.1208	0	0	4.6315e-16	1.3429e-14
RBMX_NEG_CONTROL_RRM_domain_LIB-1	8	-4.2728	-17.331	0	0	2.7398e-67	8.2734e-66	-1.9098	-7.8282	0	0	4.9497e-15	8.7019e-14	-3.5828	-14.601	0	0	2.7786e-48	9.28e-47	-2.7728	-11.325	0	0	9.8898e-30	3.7306e-28	-1.9791	-8.0985	0	0	5.5623e-16	1.2993e-14	-1.5829	-6.5025	0	0	7.899e-11	1.1849e-09
PP2D1_PPM1L_phospatase_domain_LIB-2B	16	-0.54995	-4.4734	6.8634e-05	7.4377e-05	7.6984e-06	9.0439e-06	0.064486	0.52476	0.37735	0.48969	0.59975	0.8181	-0.70731	-5.7524	0	0	8.8005e-09	1.3004e-08	-0.20893	-1.6994	0.011839	0.023469	0.089235	0.19748	-0.014905	-0.12116	0.50199	0.59566	0.90357	0.93809	-0.2514	-2.0472	0.0071894	0.015731	0.040637	0.10018
PP2D1_NEG_CONTROL_phospatase_domain_LIB-2B	8	-1	-5.5957	0	0	2.1969e-08	3.0006e-08	0.36648	2.0567	5.1476e-05	0.00020053	0.039719	0.14949	-1.3669	-7.6334	0	0	2.2872e-14	5.8374e-14	0.03307	0.18551	0.5123	0.6025	0.85283	0.92558	-0.46788	-2.6137	0.00012011	0.0004208	0.0089558	0.026664	-0.15992	-0.89779	0.16476	0.23647	0.3693	0.5455
ZNF248_NEG_CONTROL_C2_H2_ZF_domain_LIB-3	8	-1.1668	-6.6764	0	0	2.4485e-11	4.1303e-11	0.1577	0.9038	0.086479	0.14876	0.3661	0.64704	-0.69722	-3.9944	0	0	6.4864e-05	7.0614e-05	-0.009719	-0.055696	0.8821	0.90925	0.95558	0.98047	0.13329	0.76357	0.53418	0.62476	0.44512	0.58401	0.15468	0.88683	0.069406	0.11321	0.37517	0.55103
KDM5D_KDM5B_JMJC_domain_LIB-1	16	-1.2793	-9.8387	0	0	7.6726e-23	3.012e-22	-0.0077769	-0.060203	0.78725	0.84714	0.95199	0.98277	-1.0841	-8.362	0	0	6.1686e-17	2.009e-16	-0.051724	-0.40045	0.65758	0.73158	0.68883	0.83241	-0.0079349	-0.061309	0.54866	0.63805	0.95111	0.96941	0.0095675	0.074227	0.72394	0.78429	0.94083	0.96594
KDM5D_KDM4E_JMJC_domain_LIB-1	16	-1.5403	-10.129	0	0	4.0925e-24	1.7486e-23	0.11135	0.73457	0.10714	0.17729	0.4626	0.72709	-1.3818	-9.0974	0	0	9.255e-20	4.0987e-19	-0.0092661	-0.061127	0.81567	0.86009	0.95126	0.97836	0.0084976	0.056025	0.66529	0.74192	0.95532	0.97225	-0.022232	-0.14673	0.91678	0.93877	0.88335	0.93399
KDM5D_NEG_CONTROL_JMJC_domain_LIB-1	8	-1.0869	-6.0044	0	0	1.9209e-09	2.8061e-09	-0.04561	-0.25204	0.54017	0.6428	0.80101	0.91968	-1.303	-7.197	0	0	6.1573e-13	1.365e-12	0.093977	0.51936	0.15712	0.22549	0.60351	0.77154	0.10567	0.58387	0.66944	0.74584	0.55931	0.68726	0.31343	1.7323	0.00015443	0.00053651	0.083212	0.17856
KDM4A_KDM4B_JMJC_domain_LIB-1	16	-1.9063	-11.932	0	0	8.0768e-33	6.0503e-32	-0.31401	-1.9724	0.00012011	0.00044011	0.048564	0.17466	-1.6039	-10.056	0	0	8.6256e-24	5.6899e-23	-1.0752	-6.7435	0	0	1.5464e-11	1.8431e-10	-0.59024	-3.7026	0	0	0.00021339	0.001001	-1.4016	-8.802	0	0	1.3444e-18	4.8666e-17
KDM4A_NEG_CONTROL_JMJC_domain_LIB-1	8	0.010833	0.047664	0.94484	0.94492	0.96198	0.96207	-0.1755	-0.77187	0.04022	0.07879	0.44019	0.70787	-0.98699	-4.3392	0	0	1.43e-05	1.6097e-05	-0.23943	-1.053	0.022083	0.040779	0.29233	0.48148	-0.38152	-1.6765	0.0015443	0.0042463	0.093638	0.18154	-1.018	-4.4776	0	0	7.5489e-06	5.2406e-05
KDM4A_KDM4D_JMJC_domain_LIB-1	16	-1.7363	-12.308	0	0	8.2521e-35	6.8901e-34	-0.34133	-2.4343	1.7159e-05	6.9662e-05	0.014921	0.065903	-1.4878	-10.576	0	0	3.8407e-26	3.2161e-25	-0.91668	-6.5222	0	0	6.9296e-11	7.8191e-10	-0.57164	-4.0651	0	0	4.801e-05	0.00025812	-0.85977	-6.1384	0	0	8.335e-10	1.1065e-08
PUS7L_NEG_CONTROL_PUS_domain_LIB-1	8	-1.0685	-6.2983	0	0	3.0098e-10	4.6639e-10	0.34938	2.0706	6.8634e-05	0.00026101	0.038395	0.14535	-0.76317	-4.5123	0	0	6.4125e-06	7.3691e-06	0.091037	0.53925	0.16923	0.24033	0.58971	0.76146	-0.024306	-0.1436	0.59912	0.68231	0.88581	0.92736	-0.026966	-0.15996	0.89439	0.92193	0.87291	0.92784
PUS7L_PUS7_PUS_domain_LIB-1	13	-0.2656	-1.5972	0.012577	0.01283	0.11022	0.11206	-0.13846	-0.83147	0.036874	0.073295	0.40571	0.68071	-1.0825	-6.4785	0	0	9.2611e-11	1.6679e-10	-0.83124	-4.9649	0	0	6.8734e-07	4.9393e-06	-0.54189	-3.2313	0	0	0.0012324	0.0047552	-0.4196	-2.5265	0.00013727	0.00048222	0.01152	0.035225
BAZ1A_NEG_CONTROL_ADD_domain_LIB-1	4	-1.5008	-5.6798	0	0	1.3483e-08	1.8661e-08	-0.30297	-1.1732	0.016335	0.036517	0.24073	0.51862	-0.91249	-3.5256	0	0	0.00042258	0.00044499	0.070699	0.27569	0.44653	0.53891	0.78278	0.88699	0.57973	2.263	0.0091112	0.019515	0.023638	0.059897	-0.22778	-0.8928	0.16416	0.23578	0.37197	0.54819
L3MBTL1_NEG_CONTROL_MBT_domain_LIB-1	8	-0.76808	-4.209	0	0	2.5645e-05	2.9442e-05	-0.17105	-0.93771	0.045024	0.086686	0.34839	0.63293	-0.80915	-4.4346	0	0	9.223e-06	1.0495e-05	-0.039062	-0.2142	0.85396	0.89	0.83039	0.91407	0.30557	1.6754	0.06884	0.11303	0.093849	0.18187	-0.041494	-0.22767	0.7807	0.83217	0.8199	0.89836
PLEKHA7_PLEKHA6_phospatase_domain_LIB-2B	16	-1.3809	-10.851	0	0	1.9768e-27	1.0526e-26	-0.12585	-0.99115	0.042296	0.082304	0.32161	0.60727	-1.2955	-10.187	0	0	2.2655e-24	1.5917e-23	-0.54774	-4.3109	0	0	1.6261e-05	9.6949e-05	-0.10513	-0.82743	0.11359	0.17416	0.40799	0.54925	-0.30936	-2.4381	0.0023679	0.0059714	0.014765	0.043371
PLEKHA7_PLEKHA4_phospatase_domain_LIB-2B	16	-1.6491	-12.12	0	0	8.2958e-34	6.565e-33	-0.35316	-2.6073	1.7159e-05	6.9662e-05	0.0091257	0.043043	-1.421	-10.467	0	0	1.223e-25	9.7704e-25	-0.63363	-4.6749	0	0	2.9415e-06	1.9448e-05	-0.83457	-6.1358	0	0	8.4724e-10	9.7873e-09	-0.40097	-2.9642	0.00034317	0.0010834	0.0030344	0.011129
PLEKHA7_DNM2_phospatase_domain_LIB-2B	16	-2.5026	-15.615	0	0	5.7564e-55	1.1392e-53	-0.059562	-0.37588	0.28301	0.39113	0.70701	0.87516	-2.1876	-13.709	0	0	8.9699e-43	2.339e-41	-1.5202	-9.545	0	0	1.3607e-21	3.4404e-20	-1.0627	-6.6736	0	0	2.4962e-11	3.5055e-10	-1.0858	-6.8513	0	0	7.3167e-12	1.271e-10
PLEKHA7_NEG_CONTROL_phospatase_domain_LIB-2B	8	-0.76245	-4.6806	0	0	2.861e-06	3.4446e-06	0.15037	0.92345	0.10364	0.17252	0.35577	0.63928	-0.9509	-5.8368	0	0	5.3214e-09	8.0344e-09	-0.15888	-0.97557	0.14137	0.20572	0.32928	0.52268	0.017507	0.10747	0.83173	0.8775	0.91441	0.94591	0.13792	0.84714	0.10154	0.15685	0.39692	0.57131
BFAR_NEG_CONTROL_C3_H_ZF_domain_LIB-3	8	-0.69438	-4.5632	0	0	5.0387e-06	5.9814e-06	-0.18422	-1.2107	0.031486	0.064183	0.22603	0.50002	-0.95947	-6.3048	0	0	2.8864e-10	4.9432e-10	0.16977	1.1158	0.015288	0.02944	0.26449	0.4492	-0.24258	-1.5939	0.030508	0.056097	0.11097	0.20788	-0.32223	-2.118	0.0061084	0.013687	0.034178	0.087307
MKRN1_NEG_CONTROL_C3_H_ZF_domain_LIB-3	16	-1.45	-11.835	0	0	2.5788e-32	1.8693e-31	0.068667	0.56178	0.34187	0.45284	0.57426	0.80359	-1.3239	-10.814	0	0	2.9473e-27	2.775e-26	-0.12306	-1.0067	0.13166	0.19406	0.3141	0.50639	-0.26878	-2.1967	0.0049417	0.01147	0.028038	0.068774	-0.26488	-2.1678	0.0055937	0.012648	0.030175	0.078914
MKRN1_MKRN3_C3_H_ZF_domain_LIB-3	32	-1.279	-12.926	0	0	3.1988e-38	3.2793e-37	-0.30683	-3.1069	0	0	0.0018906	0.010494	-1.2571	-12.711	0	0	5.1051e-37	9.8355e-36	-0.38588	-3.9072	0	0	9.3357e-05	0.00048797	-0.29522	-2.9864	0	0	0.0028233	0.0098675	-0.32926	-3.3377	0	0	0.00084462	0.0036341
CAMKK2_CAMKK1_Kinase_domain_LIB-2A	15	-1.3707	-9.0843	0	0	1.0435e-19	3.2803e-19	-0.00057786	-0.0038435	0.87493	0.91194	0.99693	0.99848	-1.1009	-7.3096	0	0	2.6787e-13	6.1389e-13	-0.34837	-2.3156	0	0	0.020579	0.059343	-0.40805	-2.7073	0	0	0.0067842	0.021031	-0.65543	-4.3615	0	0	1.2915e-05	8.5147e-05
CAMKK2_NEG_CONTROL_Kinase_domain_LIB-2A	8	-0.80279	-3.783	0	0	0.00015495	0.00017164	-0.15495	-0.73033	0.068068	0.1221	0.46519	0.72963	-0.90663	-4.2722	0	0	1.9352e-05	2.1635e-05	-0.35632	-1.6793	0.00061771	0.0016733	0.093095	0.20392	0.063796	0.30066	0.89931	0.9265	0.76367	0.84815	-0.31251	-1.4736	0.0075326	0.016344	0.14059	0.26965
TNRC18_NEG_CONTROL_Pumilio_domain_LIB-1	4	-1.1842	-5.0368	1.7159e-05	1.8957e-05	4.7327e-07	5.9265e-07	-0.12176	-0.51832	0.31383	0.42392	0.60423	0.82047	-1.3687	-5.8208	0	0	5.8575e-09	8.7998e-09	-0.76357	-3.2483	0	0	0.001161	0.004765	-0.79277	-3.369	0.00015443	0.00052755	0.00075455	0.0030677	-0.47334	-2.0154	0.0069321	0.01528	0.043864	0.10678
TNRC18_NEG_CONTROL_TUDOR_domain_LIB-1	4	-2.5073	-8.9695	0	0	2.9792e-19	9.0669e-19	-0.17586	-0.63163	0.15489	0.24062	0.52763	0.7714	-1.5031	-5.395	0	0	6.853e-08	9.2516e-08	-0.52888	-1.8993	0.00084077	0.0022107	0.057523	0.13782	-0.6617	-2.3749	0.00084077	0.0024704	0.017554	0.046801	-0.63272	-2.2729	0.00078929	0.0022897	0.023032	0.063168
PLEKHM2_NEG_CONTROL_phospatase_domain_LIB-2B	4	-0.77886	-3.8195	0.00073782	0.00077109	0.00013372	0.0001486	-0.080936	-0.39707	0.49001	0.59614	0.69132	0.86632	-1.1821	-5.7933	0	0	6.9005e-09	1.0293e-08	-0.3305	-1.6211	0.028191	0.050391	0.10501	0.22404	0.20007	0.98145	0.41474	0.51329	0.32637	0.46614	-0.045416	-0.22293	0.8087	0.85452	0.82359	0.90054
HIPK2_HIPK3_Kinase_domain_LIB-2A	16	-1.1385	-7.8184	0	0	5.3511e-15	1.1826e-14	-0.19476	-1.3383	0.0054564	0.013978	0.18081	0.43634	-1.2792	-8.7836	0	0	1.5826e-18	6.094e-18	-0.093257	-0.64086	0.2815	0.36913	0.52161	0.70598	0.072505	0.49817	0.82629	0.87318	0.61836	0.73653	-0.4111	-2.8257	0.00025738	0.00083682	0.0047178	0.016337
HIPK2_HIPK1_Kinase_domain_LIB-2A	16	-2.0614	-12.352	0	0	4.7457e-35	4.0171e-34	-0.94648	-5.6877	0	0	1.2876e-08	1.3509e-07	-1.6946	-10.176	0	0	2.5387e-24	1.7709e-23	-0.69315	-4.1682	0	0	3.0698e-05	0.00017566	-0.76492	-4.5943	0	0	4.3421e-06	2.8274e-05	-0.91056	-5.4796	0	0	4.2637e-08	4.4058e-07
HIPK2_NEG_CONTROL_Kinase_domain_LIB-2A	8	-1.3983	-6.8847	0	0	5.792e-12	1.0178e-11	-0.049305	-0.24304	0.51277	0.61642	0.80797	0.92303	-0.92372	-4.5521	0	0	5.3122e-06	6.1373e-06	-0.032686	-0.16113	0.90992	0.93117	0.87199	0.93593	0.10904	0.53743	0.65206	0.7306	0.59097	0.71347	-0.14782	-0.72883	0.20062	0.27885	0.46611	0.63571
HIPK2_DYRK1A_Kinase_domain_LIB-2A	16	-2.2393	-14.925	0	0	2.2634e-50	3.8459e-49	-1.3634	-9.1059	0	0	8.5592e-20	2.0486e-18	-1.5286	-10.219	0	0	1.6295e-24	1.1626e-23	-2.1072	-14.026	0	0	1.0836e-44	7.7486e-43	-0.60078	-4.017	0	0	5.8938e-05	0.00031099	-0.52734	-3.5303	5.1476e-05	0.00020492	0.00041511	0.0019471
PAX2_PAX5_Homeodomain_domain_LIB-3	16	-1.0628	-6.1129	0	0	9.785e-10	1.4594e-09	-0.66749	-3.8389	0	0	0.0001236	0.00082045	-0.99936	-5.7503	0	0	8.9062e-09	1.3151e-08	-0.26299	-1.5142	0.0030027	0.0068373	0.12997	0.26527	0.27214	1.5671	0.035038	0.063328	0.11709	0.21636	-0.34728	-2.0009	0.0011839	0.0032709	0.0454	0.10972
PAX2_PAX5_PAX_domain_LIB-3	16	-1.0761	-8.4967	0	0	1.9509e-17	5.1883e-17	-0.63837	-5.0405	0	0	4.6424e-07	4.0594e-06	-0.90144	-7.1193	0	0	1.0851e-12	2.353e-12	-0.54937	-4.3385	0	0	1.4348e-05	8.6253e-05	-0.3639	-2.873	0.0010295	0.0029571	0.0040654	0.013547	-0.58746	-4.6411	1.7159e-05	7.5614e-05	3.4655e-06	2.601e-05
PAX2_NEG_CONTROL_PAX_domain_LIB-3	8	-0.90282	-5.4813	0	0	4.2223e-08	5.6615e-08	0.15411	0.93599	0.09487	0.16082	0.34928	0.63402	-0.94641	-5.7462	0	0	9.1296e-09	1.3463e-08	-0.14707	-0.89317	0.17764	0.25044	0.37177	0.56692	0.23505	1.4274	0.1836	0.26155	0.15345	0.26569	-0.13313	-0.80869	0.25214	0.336	0.41869	0.59227
PAX2_PAX8_Homeodomain_domain_LIB-3	16	-0.60402	-4.8918	5.1476e-05	5.6012e-05	9.9898e-07	1.2285e-06	0.054526	0.44164	0.4692	0.57751	0.65875	0.84957	-1.0303	-8.3418	0	0	7.319e-17	2.3658e-16	-0.41497	-3.3604	6.8634e-05	0.00023041	0.00077834	0.0033354	0.034271	0.27753	0.86356	0.90042	0.78137	0.85914	-0.0056853	-0.046057	0.89422	0.9219	0.96326	0.97906
PAX2_PAX8_PAX_domain_LIB-3	16	-1.0529	-7.8171	0	0	5.4063e-15	1.1944e-14	-0.030353	-0.22604	0.53155	0.63501	0.82117	0.92905	-1.0383	-7.7132	0	0	1.2266e-14	3.2215e-14	-0.35818	-2.6643	0.0002059	0.00060991	0.007714	0.025436	-0.16361	-1.2156	0.034506	0.062424	0.22415	0.35436	-0.20541	-1.5328	0.020024	0.038338	0.12533	0.2464
PAX2_NEG_CONTROL_Homeodomain_domain_LIB-3	8	-1.5292	-5.5131	0	0	3.5251e-08	4.7474e-08	0.23055	0.83226	0.010278	0.0243	0.40526	0.68026	-0.89532	-3.2311	0	0	0.0012331	0.0012825	-0.14153	-0.51088	0.19736	0.27412	0.60944	0.77602	0.63671	2.2986	1.7159e-05	6.6711e-05	0.02153	0.05557	0.29084	1.05	0.00075498	0.0021967	0.2937	0.46437
MLLT6_MLLT10_PHD_domain_LIB-1	14	-1.6666	-9.3537	0	0	8.4607e-21	2.8903e-20	-0.64425	-3.6329	0	0	0.00028022	0.0017722	-1.2751	-7.1845	0	0	6.7452e-13	1.4922e-12	-1.0314	-5.8033	0	0	6.5021e-09	5.9395e-08	-0.72397	-4.0696	0	0	4.7089e-05	0.00025352	-0.90786	-5.1348	0	0	2.825e-07	2.6009e-06
MLLT6_NEG_CONTROL_PHD_domain_LIB-1	7	-1.2254	-6.621	0	0	3.5681e-11	5.9346e-11	0.16226	0.87734	0.10436	0.17352	0.3803	0.65875	-1.3452	-7.2676	0	0	3.6581e-13	8.2761e-13	-0.55825	-3.0173	8.5793e-05	0.00028066	0.0025505	0.0096426	0.033688	0.1821	0.93598	0.95424	0.8555	0.90817	-0.17447	-0.94346	0.16117	0.23224	0.34544	0.52089
ZNF239_NEG_CONTROL_C2_H2_ZF_domain_LIB-3	8	-1.6447	-10.041	0	0	1.0025e-23	4.1703e-23	0.25512	1.559	0.0037406	0.010032	0.11899	0.33468	-1.2694	-7.7539	0	0	8.9092e-15	2.3715e-14	-0.2352	-1.4372	0.024502	0.04459	0.15067	0.29655	-0.38246	-2.3363	0.0014928	0.0041125	0.019475	0.050955	-0.2297	-1.4037	0.046397	0.07987	0.1604	0.29864
TRIM55_NEG_CONTROL_C3_H_ZF_domain_LIB-3	8	-1.0329	-6.3368	0	0	2.3466e-10	3.6636e-10	0.070753	0.43416	0.47898	0.58676	0.66417	0.85286	-0.91163	-5.5933	0	0	2.2277e-08	3.1547e-08	0.075731	0.46471	0.23789	0.32096	0.64214	0.80063	0.093873	0.57598	0.73166	0.79673	0.56463	0.69197	-0.073794	-0.45285	0.55426	0.63731	0.65065	0.78223
TRIM55_MID1_C3_H_ZF_domain_LIB-3	16	-1.6169	-12.789	0	0	1.8958e-37	1.8601e-36	0.11492	0.91052	0.096706	0.16308	0.36255	0.64417	-1.2099	-9.5798	0	0	9.7247e-22	5.2795e-21	-0.26663	-2.1122	0.0027282	0.0062697	0.03467	0.091017	-0.19307	-1.529	0.018909	0.036918	0.12627	0.22942	-0.15291	-1.2117	0.071997	0.1169	0.22563	0.38428
TRIM55_TRIM63_C3_H_ZF_domain_LIB-3	16	-0.88135	-6.2057	0	0	5.4442e-10	8.2789e-10	0.026202	0.18459	0.78586	0.84613	0.85355	0.94271	-0.92037	-6.481	0	0	9.1105e-11	1.6421e-10	-0.31594	-2.2253	0.00082361	0.0021695	0.026063	0.072169	0.22107	1.5573	0.09583	0.15084	0.11941	0.22005	-0.091696	-0.64623	0.29468	0.38164	0.51813	0.67842
CSTF2_RBM8A_RRM_domain_LIB-1	15	-4.0322	-18.752	0	0	1.8672e-78	7.6635e-77	-1.9118	-9.3704	0	0	7.2268e-21	1.8432e-19	-3.2966	-15.724	0	0	1.0323e-55	4.5752e-54	-2.5183	-12.144	0	0	6.1914e-34	2.7864e-32	-1.9357	-9.3805	0	0	6.5653e-21	2.2775e-19	-1.6933	-8.5314	0	0	1.4453e-17	4.7996e-16
CSTF2_NEG_CONTROL_RRM_domain_LIB-1	8	-0.87154	-4.7329	0	0	2.2139e-06	2.6788e-06	0.029905	0.16241	0.80661	0.86209	0.87098	0.94882	-0.8423	-4.5742	0	0	4.7809e-06	5.5433e-06	-0.43644	-2.3701	1.7159e-05	6.0957e-05	0.017782	0.052618	0.15867	0.86169	0.42531	0.52371	0.38886	0.52944	0.047588	0.25846	0.5209	0.60553	0.79605	0.88417
CSTF2_CSTF2T_RRM_domain_LIB-1	16	-1.7695	-10.714	0	0	8.75e-27	4.4595e-26	-0.37658	-2.2915	0	0	0.021937	0.091738	-1.5948	-9.6749	0	0	3.8544e-22	2.1641e-21	-0.62791	-3.8188	0	0	0.00013411	0.00067937	-0.17618	-1.0716	0.026664	0.049984	0.28391	0.42178	-0.515	-3.1373	5.1476e-05	0.00020492	0.0017051	0.0067554
REPIN1_NEG_CONTROL_H2_C2_ZF_domain_LIB-3	8	-0.48678	-2.3078	0.00056623	0.00059492	0.02101	0.021724	0.12239	0.58028	0.19384	0.2884	0.56173	0.79547	-0.56115	-2.6604	0	0	0.0078059	0.0079673	0.13482	0.63918	0.050652	0.084367	0.52271	0.7068	0.64198	3.0438	0	0	0.0023364	0.0083513	0.11049	0.5239	0.18308	0.25866	0.60035	0.74392
ZMIZ2_NEG_CONTROL_RRM_domain_LIB-1	8	-1.08	-7.6633	0	0	1.8123e-14	3.8131e-14	-0.18372	-1.3059	0.032052	0.065019	0.19157	0.4502	-0.68303	-4.8552	0	0	1.2027e-06	1.4591e-06	-0.12105	-0.86069	0.28276	0.37052	0.38941	0.58416	-0.079671	-0.56588	0.34513	0.44177	0.57148	0.69776	-0.052785	-0.37574	0.69822	0.76369	0.70711	0.82223
ZMIZ2_ZMIZ1_RRM_domain_LIB-1	16	-2.0222	-13.949	0	0	3.1697e-44	4.2664e-43	-0.61567	-4.2844	0	0	1.8327e-05	0.00013503	-1.4093	-9.7899	0	0	1.2441e-22	7.3275e-22	-0.58597	-4.0796	0	0	4.511e-05	0.00025038	-0.66453	-4.6125	0	0	3.9787e-06	2.6157e-05	-0.61218	-4.2718	0	0	1.939e-05	0.00012344
HMG20A_HMG20B_HLH_or_HLH_or_HMG_SOX_domain_domain_LIB-3	16	-1.2371	-9.4007	0	0	5.4216e-21	1.8842e-20	0.021166	0.16113	0.84894	0.89339	0.87199	0.94972	-1.1995	-9.1188	0	0	7.5967e-20	3.403e-19	-0.30686	-2.3352	0.0010467	0.0026949	0.019534	0.056921	-0.14614	-1.1115	0.049949	0.085997	0.26634	0.40245	-0.44313	-3.3747	0.00015443	0.00053651	0.00073896	0.0032314
HMG20A_NEG_CONTROL_HLH_or_HMG_SOX_domain_LIB-3	7	-1.5023	-7.2884	0	0	3.1367e-13	6.0322e-13	0.097129	0.47568	0.35012	0.46082	0.6343	0.83418	-1.0778	-5.2579	0	0	1.4574e-07	1.9091e-07	0.042781	0.20953	0.47608	0.56781	0.83403	0.91509	-0.31135	-1.5177	0.015957	0.031871	0.12909	0.23314	-0.42883	-2.1027	0.0019046	0.0049093	0.035496	0.089865
SOGA3_NEG_CONTROL_bZIP_domain_LIB-3	8	-1.1923	-7.0703	0	0	1.5464e-12	2.8283e-12	-0.063101	-0.37472	0.41884	0.5295	0.70787	0.87555	-1.0369	-6.1531	0	0	7.5978e-10	1.2493e-09	0.15203	0.90301	0.028586	0.050964	0.36652	0.5617	-0.3773	-2.2377	0.0016644	0.0045127	0.025238	0.063195	-0.25764	-1.5307	0.026167	0.048428	0.12584	0.24719
SOGA3_MTCL1_bZIP_CREB_ZF_domain_LIB-3	16	-1.484	-8.7379	0	0	2.3748e-18	6.758e-18	-0.2731	-1.6111	0.00046328	0.0015398	0.10716	0.31233	-1.113	-6.5621	0	0	5.3059e-11	9.7872e-11	-0.4719	-2.7834	0	0	0.0053796	0.01864	-0.55575	-3.2742	0	0	0.0010596	0.0041571	-0.61135	-3.6083	0	0	0.00030815	0.001498
SOGA3_MTCL1_bZIP_domain_LIB-3	16	-1.5515	-9.4513	0	0	3.3471e-21	1.1794e-20	-0.30703	-1.8737	0.00015443	0.00055538	0.060978	0.20868	-1.2153	-7.4122	0	0	1.2419e-13	2.9416e-13	-0.48681	-2.9704	0	0	0.0029738	0.011036	-0.5795	-3.5324	0	0	0.00041174	0.0017894	-0.66053	-4.0327	0	0	5.5151e-05	0.00031887
SOGA3_NEG_CONTROL_bZIP_CREB_ZF_domain_LIB-3	8	-1.1393	-5.2276	0	0	1.7169e-07	2.2113e-07	0.12566	0.57749	0.18143	0.27362	0.56361	0.7965	-1.3805	-6.3308	0	0	2.4391e-10	4.2155e-10	0.023489	0.10794	0.59115	0.67427	0.91404	0.96008	0.13944	0.64056	0.50724	0.60006	0.52181	0.65591	-0.050901	-0.23401	0.71103	0.77391	0.81497	0.89591
ZNF117_NEG_CONTROL_H2_C2_ZF_domain_LIB-3	8	-1.676	-9.1656	0	0	4.9286e-20	1.5927e-19	-0.080466	-0.44707	0.31637	0.42616	0.65482	0.84652	-1.1416	-6.3107	0	0	2.7773e-10	4.7621e-10	-0.045768	-0.25445	0.79672	0.8457	0.79915	0.89633	0.14775	0.82018	0.47155	0.56799	0.41211	0.55258	-0.1198	-0.66783	0.30724	0.39523	0.50424	0.66698
HIST1H2AK_NEG_CONTROL_CBF_NFY_domain_LIB-3	8	-2.2327	-8.35	0	0	6.8275e-17	1.7406e-16	-0.4725	-1.7799	0	0	0.075089	0.24387	-2.2149	-8.2924	0	0	1.1097e-16	3.54e-16	-1.0253	-3.857	0	0	0.00011478	0.00059199	-1.4494	-5.4213	0	0	5.9184e-08	5.3188e-07	-1.1552	-4.3534	0	0	1.3402e-05	8.7811e-05
HK1_HK2_Kinase_domain_LIB-2A	16	-1.311	-8.7093	0	0	3.0575e-18	8.6271e-18	-0.94839	-6.2982	0	0	3.012e-10	3.7073e-09	-1.303	-8.6611	0	0	4.671e-18	1.7057e-17	-1.4795	-9.7841	0	0	1.3181e-22	3.4998e-21	-0.86479	-5.7303	0	0	1.0025e-08	1.0152e-07	-0.36849	-2.458	0.00068634	0.0020095	0.01397	0.041372
HK1_GCK_Kinase_domain_LIB-2A	16	-1.0015	-7.7104	0	0	1.2547e-14	2.6722e-14	-0.72054	-5.545	0	0	2.94e-08	3.0033e-07	-0.99822	-7.6869	0	0	1.5069e-14	3.9145e-14	-0.82735	-6.3661	0	0	1.9389e-10	2.0849e-09	-0.59578	-4.5806	0	0	4.6358e-06	3.0069e-05	-0.44203	-3.408	0.00015443	0.00053651	0.00065447	0.0028984
HK1_NEG_CONTROL_Kinase_domain_LIB-2A	8	-1.0288	-5.4225	0	0	5.8764e-08	7.8147e-08	-0.22586	-1.1918	0.008768	0.021186	0.23332	0.51034	-0.91218	-4.8113	0	0	1.4998e-06	1.8069e-06	-0.32562	-1.7181	0.0017159	0.0041929	0.085769	0.19181	-0.73165	-3.8459	0	0	0.00012013	0.00059508	-0.55631	-2.9382	0	0	0.0033008	0.011971
HK1_HK3_Kinase_domain_LIB-2A	16	-0.9057	-7.9564	0	0	1.7712e-15	4.0528e-15	-0.39958	-3.5113	0	0	0.00044589	0.002747	-0.60925	-5.3576	0	0	8.4344e-08	1.1298e-07	-0.47563	-4.1795	0	0	2.9216e-05	0.00016759	-0.41912	-3.6777	0.00034317	0.0010953	0.00023537	0.0010904	-0.32756	-2.8829	0.0015786	0.0041582	0.0039397	0.01403
HK1_HKDC1_Kinase_domain_LIB-2A	16	-0.76984	-5.7061	0	0	1.1563e-08	1.6069e-08	-0.79384	-5.8764	0	0	4.1932e-09	4.6504e-08	-0.78086	-5.7887	0	0	7.0934e-09	1.057e-08	-0.62021	-4.5948	0	0	4.3312e-06	2.8032e-05	-0.33052	-2.4476	0.0018703	0.0049613	0.01438	0.039681	-0.35975	-2.6693	0.00092656	0.0026303	0.0076013	0.024721
HELT_NEG_CONTROL_HLH_or_HLH_or_HMG_SOX_domain_domain_LIB-3	8	-0.88238	-5.1234	0	0	3.0012e-07	3.8044e-07	0.069281	0.40286	0.48967	0.59587	0.68705	0.86389	-0.63247	-3.6762	0	0	0.00023672	0.00025171	0.030872	0.17953	0.52987	0.61818	0.85752	0.92789	0.2972	1.7277	0.078209	0.12631	0.084037	0.16698	0.085572	0.49805	0.29041	0.37741	0.61845	0.75708
KMT2D_KMT2C_PHD_domain_LIB-1	16	-2.9817	-17.495	0	0	1.5775e-68	4.9033e-67	-1.7417	-10.348	0	0	4.293e-25	1.4017e-23	-1.9589	-11.673	0	0	1.7611e-31	2.3759e-30	-1.782	-10.59	0	0	3.3043e-26	1.0669e-24	-0.58113	-3.4757	0	0	0.00050943	0.0021671	-0.028475	-0.17094	0.84882	0.88614	0.86427	0.9232
KMT2D_KMT2C_zf_HC5HC2H_domain_LIB-3B	32	-2.7971	-24.245	0	0	7.4283e-130	1.2549e-127	-1.4958	-13.041	0	0	7.1274e-39	4.419e-37	-1.7471	-15.245	0	0	1.7871e-52	6.9668e-51	-1.5894	-13.856	0	0	1.1729e-43	7.768e-42	-0.33285	-2.9073	0	0	0.0036455	0.012342	0.11313	0.98885	0.0052334	0.011961	0.32274	0.49826
KMT2D_NEG_CONTROL_zf_HC5HC2H_domain_LIB-3B	8	-0.90653	-3.9895	0	0	6.6222e-05	7.46e-05	-0.36927	-1.6253	3.4317e-05	0.00013689	0.10409	0.30646	-1.0513	-4.626	0	0	3.7272e-06	4.361e-06	-0.16149	-0.71101	0.13399	0.19675	0.47708	0.66955	0.67045	2.9526	0	0	0.0031507	0.010871	0.44606	1.9648	0	0	0.049432	0.11759
KMT2D_NEG_CONTROL_PHD_domain_LIB-1	8	-0.7796	-3.7006	0	0	0.00021512	0.00023699	-0.53014	-2.516	0	0	0.011869	0.053955	-0.85546	-4.0607	0	0	4.8925e-05	5.3576e-05	-0.097612	-0.46345	0.40988	0.50275	0.64304	0.80091	0.50999	2.4216	0.0010638	0.0030437	0.015453	0.042087	0.31832	1.5118	0.00012011	0.00042709	0.13059	0.25451
GAK_AAK1_Kinase_domain_LIB-2A	16	-3.1773	-19.935	0	0	2.0235e-88	1.0672e-86	0.00094488	0.0061032	0.89719	0.92729	0.99513	0.99785	-2.3077	-14.75	0	0	3.0598e-49	1.0583e-47	-0.86344	-5.566	0	0	2.6071e-08	2.2085e-07	-0.085127	-0.5494	0.16524	0.2397	0.58273	0.70643	-0.14144	-0.91412	0.095796	0.14922	0.36066	0.53695
GAK_STK16_Kinase_domain_LIB-2A	16	-3.291	-21.198	0	0	9.9819e-100	7.009e-98	-0.51145	-3.3769	0	0	0.00073315	0.0043711	-2.4766	-16.187	0	0	6.2158e-59	3.0063e-57	-1.1031	-7.2691	0	0	3.619e-13	4.9685e-12	-0.51556	-3.3999	0	0	0.00067406	0.0027831	-0.23538	-1.5565	0.0099691	0.020881	0.1196	0.23732
GAK_BMP2K_Kinase_domain_LIB-2A	16	-2.8956	-17.702	0	0	4.0282e-70	1.3301e-68	-0.091501	-0.57057	0.12054	0.1959	0.56829	0.8	-2.2475	-13.889	0	0	7.383e-44	2.0253e-42	-0.72086	-4.489	0	0	7.1551e-06	4.4911e-05	-0.088224	-0.54974	0.15613	0.2283	0.5825	0.70625	-0.088289	-0.55096	0.3163	0.40541	0.58166	0.72995
GAK_NEG_CONTROL_Kinase_domain_LIB-2A	8	-3.3759	-16.818	0	0	1.8051e-63	4.8257e-62	-0.48433	-2.4759	0	0	0.013289	0.059574	-2.5878	-13.089	0	0	3.8207e-39	8.2014e-38	-0.76981	-3.9333	0	0	8.378e-05	0.00044108	-0.45435	-2.3208	0.00018874	0.00063164	0.0203	0.052805	-0.053162	-0.27208	0.6959	0.76178	0.78556	0.8779
BTBD3_BTBD1_BTB_domain_LIB-3B	16	-0.76407	-6.2292	0	0	4.6894e-10	7.1628e-10	0.0020675	0.016862	0.91139	0.93729	0.98655	0.99566	-0.8673	-7.0706	0	0	1.5422e-12	3.3007e-12	-0.073923	-0.60291	0.43113	0.52362	0.54657	0.72643	-0.099504	-0.81108	0.12603	0.18999	0.41732	0.55707	-0.15639	-1.276	0.065837	0.10799	0.20196	0.35304
BTBD3_NEG_CONTROL_BTB_domain_LIB-3B	8	-1.3275	-8.7575	0	0	1.9969e-18	5.716e-18	0.32353	2.1392	0.00017159	0.00061087	0.032418	0.12714	-0.74182	-4.9024	0	0	9.4692e-07	1.1589e-06	0.084035	0.55559	0.19813	0.27506	0.57849	0.75226	-0.23151	-1.5289	0.038126	0.068086	0.12629	0.22943	-0.3331	-2.2028	0.0044784	0.010455	0.027612	0.073498
BTBD3_BTBD6_BTB_domain_LIB-3B	16	-0.84928	-6.8913	0	0	5.5283e-12	9.7206e-12	-0.085441	-0.69439	0.14447	0.22729	0.48744	0.74589	-0.7541	-6.1247	0	0	9.0837e-10	1.4846e-09	-0.16089	-1.3076	0.046036	0.077712	0.19103	0.35518	-0.16972	-1.3765	0.030525	0.05612	0.16868	0.28582	-0.40196	-3.2714	0.00034317	0.0010834	0.0010702	0.0044887
RPS6KC1_NEG_CONTROL_Kinase_domain_LIB-2A	8	-1.563	-9.1424	0	0	6.1101e-20	1.9614e-19	0.083604	0.49023	0.39336	0.50557	0.62397	0.8294	-0.85958	-5.0382	0	0	4.699e-07	5.8793e-07	-0.16158	-0.94733	0.13367	0.19635	0.34347	0.53753	-0.18595	-1.0896	0.082687	0.13232	0.27589	0.41302	-0.1362	-0.7989	0.24049	0.3228	0.42435	0.59693
RPS6KC1_RPS6KL1_Kinase_domain_LIB-2A	16	-1.5385	-10.469	0	0	1.2024e-25	5.7133e-25	-0.45089	-3.0709	0	0	0.0021341	0.011657	-1.3165	-8.9627	0	0	3.1688e-19	1.3224e-18	-0.4039	-2.7511	8.5793e-05	0.00028066	0.0059389	0.020316	-0.629	-4.2812	0	0	1.8587e-05	0.00010843	-0.63914	-4.3546	0	0	1.3328e-05	8.7375e-05
ZC3H13_NEG_CONTROL_RRM_domain_LIB-1	8	-1.8512	-9.6094	0	0	7.2974e-22	2.6849e-21	-0.24745	-1.2886	0.004221	0.011154	0.19755	0.459	-1.0894	-5.67	0	0	1.4283e-08	2.0617e-08	-0.70345	-3.661	0	0	0.00025121	0.0011986	-0.43338	-2.2548	0.00034317	0.0010953	0.024148	0.060937	-0.17417	-0.90744	0.1298	0.19363	0.36417	0.5404
ZNF417_NEG_CONTROL_H2_C2_ZF_domain_LIB-3	8	-1.0591	-5.5701	0	0	2.5461e-08	3.4641e-08	-0.0040795	-0.021502	0.8853	0.91832	0.98284	0.99434	-1.0697	-5.6279	0	0	1.8239e-08	2.6053e-08	0.19859	1.0472	0.0047358	0.010304	0.29499	0.48442	-0.2202	-1.1585	0.046568	0.080967	0.24668	0.37993	-0.24403	-1.2875	0.035295	0.062886	0.19792	0.34806
ZNF587_NEG_CONTROL_H2_C2_ZF_domain_LIB-3	8	-0.54108	-3.2036	0.0002059	0.00022016	0.0013574	0.0014555	0.20786	1.2309	0.021568	0.046504	0.21835	0.48962	-0.90178	-5.3376	0	0	9.4177e-08	1.2567e-07	0.15162	0.89791	0.029049	0.051703	0.36923	0.56443	-0.096477	-0.571	0.28502	0.37722	0.568	0.69467	0.0063087	0.037369	0.8383	0.87776	0.97019	0.98284
TRIM22_TRIM5_C3_H_ZF_domain_LIB-3	15	-1.2895	-9.5382	0	0	1.4533e-21	5.2428e-21	0.16624	1.2312	0.0099348	0.023546	0.21824	0.48948	-0.89105	-6.5966	0	0	4.2077e-11	7.8321e-11	0.019149	0.14182	0.47977	0.57163	0.88722	0.94533	0.083536	0.61851	0.74245	0.80585	0.53624	0.66771	-0.21274	-1.576	0.0077728	0.016747	0.11504	0.23011
TRIM22_TRIM21_C3_H_ZF_domain_LIB-3	16	-1.0545	-7.7326	0	0	1.0539e-14	2.2599e-14	-0.25417	-1.8662	0.00089224	0.002801	0.06202	0.21144	-1.1394	-8.3554	0	0	6.5219e-17	2.1187e-16	0.07314	0.53742	0.111	0.16716	0.59098	0.76267	-0.053885	-0.39547	0.28708	0.37943	0.69249	0.79472	0.056214	0.41332	0.30336	0.39111	0.67937	0.80279
TRIM22_NEG_CONTROL_C3_H_ZF_domain_LIB-3	8	-0.78375	-4.2921	0	0	1.77e-05	2.0455e-05	0.20049	1.0984	0.026579	0.055709	0.27203	0.55647	-0.87573	-4.7958	0	0	1.6201e-06	1.9471e-06	0.11403	0.62474	0.09324	0.14374	0.53214	0.71525	0.053875	0.29506	0.95683	0.9694	0.76795	0.8505	-0.0726	-0.39782	0.56138	0.64366	0.69076	0.81076
THAP12_NEG_CONTROL_THAP_finger_domain_LIB-3	8	-2.5456	-10.647	0	0	1.798e-26	8.9677e-26	-2.2252	-9.2903	0	0	1.5378e-20	3.8715e-19	-1.7909	-7.5915	0	0	3.1623e-14	7.9644e-14	-1.9575	-8.2238	0	0	1.9718e-16	3.6194e-15	-2.3484	-9.7065	0	0	2.8281e-22	1.0952e-20	-2.0789	-8.8285	0	0	1.061e-18	3.8768e-17
THAP12_THAP2_THAP_finger_domain_LIB-3	16	-2.6843	-14.278	0	0	2.984e-46	4.3315e-45	-2.2706	-12.078	0	0	1.3831e-33	6.7452e-32	-2.474	-13.261	0	0	3.8714e-40	8.8217e-39	-2.0503	-10.987	0	0	4.4015e-28	1.5594e-26	-2.6235	-13.683	0	0	1.2911e-42	2.0616e-40	-2.2593	-12.272	0	0	1.2783e-34	1.3545e-32
KLHL24_NEG_CONTROL_BTB_domain_LIB-3B	8	-1.475	-8.1729	0	0	3.0113e-16	7.2609e-16	-0.051818	-0.28823	0.49408	0.5999	0.77317	0.9071	-1.1628	-6.4568	0	0	1.0692e-10	1.9132e-10	0.15738	0.8758	0.024073	0.04394	0.38114	0.57651	-0.096886	-0.53839	0.28358	0.37561	0.59031	0.71309	-0.46825	-2.6063	5.1476e-05	0.00020492	0.0091519	0.028972
KLHL24_KLHL29_BTB_domain_LIB-3B	16	-1.0843	-7.5773	0	0	3.5278e-14	7.242e-14	-0.016379	-0.1146	0.68404	0.76511	0.90876	0.96483	-1.2359	-8.6353	0	0	5.855e-18	2.1122e-17	-0.21304	-1.4904	0.010621	0.021286	0.13612	0.27484	-0.11333	-0.79241	0.097014	0.15228	0.42812	0.5681	-0.2107	-1.4749	0.017588	0.034315	0.14023	0.26915
KLHL24_KLHL30_BTB_domain_LIB-3B	16	-1.2916	-9.8336	0	0	8.0722e-23	3.1616e-22	-0.08725	-0.66661	0.13713	0.21791	0.50502	0.75828	-0.71185	-5.4369	0	0	5.4217e-08	7.3913e-08	-0.26835	-2.0496	0.0025738	0.0059406	0.040401	0.10311	-0.70059	-5.3272	0	0	9.9718e-08	8.6289e-07	-0.60595	-4.6335	0	0	3.5957e-06	2.6849e-05
KLHL24_KLHL35_BTB_domain_LIB-3B	16	-0.99204	-7.7864	0	0	6.8936e-15	1.5067e-14	-0.19612	-1.5406	0.0052334	0.013487	0.12342	0.3431	-1.5674	-12.28	0	0	1.1554e-34	1.8942e-33	-0.27354	-2.1487	0.002385	0.0055823	0.031656	0.08455	-0.81156	-6.3548	0	0	2.0871e-10	2.6328e-09	-0.6115	-4.8062	0	0	1.5381e-06	1.2441e-05
KLHL24_KLHL38_BTB_domain_LIB-3B	16	-1.0999	-7.5302	0	0	5.0672e-14	1.0302e-13	-0.22396	-1.535	0.0024022	0.0067978	0.12478	0.34555	-1.2044	-8.2459	0	0	1.6396e-16	5.1485e-16	-0.27085	-1.8564	0.002488	0.0057792	0.063392	0.1493	-0.10633	-0.72842	0.11151	0.17161	0.46636	0.60459	-0.28925	-1.9842	0.0033974	0.0082005	0.047239	0.11343
KLHL24_KLHL23_BTB_domain_LIB-3B	16	-1.2728	-8.2686	0	0	1.3557e-16	3.3614e-16	0.2008	1.3108	0.0064516	0.016228	0.18994	0.44852	-0.92199	-6.0062	0	0	1.8993e-09	3.0158e-09	0.080268	0.52392	0.088624	0.13753	0.60033	0.76946	-0.23581	-1.5347	0.0081503	0.017707	0.12485	0.22756	-0.37491	-2.4489	0.00053191	0.0015975	0.014329	0.042262
KLHL24_KLHL2_BTB_domain_LIB-3B	12	-0.69774	-3.9948	0	0	6.4754e-05	7.2967e-05	0.18569	1.0633	0.015649	0.035206	0.28766	0.57288	-0.95287	-5.455	0	0	4.8966e-08	6.7004e-08	-0.061997	-0.35499	0.59732	0.67972	0.7226	0.85164	0.14408	0.82496	0.41215	0.51054	0.4094	0.55046	-0.20175	-1.1554	0.036102	0.064088	0.24794	0.41028
KLHL24_KLHL3_BTB_domain_LIB-3B	15	-1.1686	-8.1004	0	0	5.4787e-16	1.2982e-15	-0.41066	-2.8506	0	0	0.0043642	0.022184	-1.0902	-7.563	0	0	3.9377e-14	9.822e-14	-0.30274	-2.1025	3.4317e-05	0.00011845	0.035509	0.092789	-0.38283	-2.6538	0	0	0.0079588	0.024064	-0.37143	-2.5825	0	0	0.009808	0.030724
KLHL24_KBTBD4_BTB_domain_LIB-3B	16	-1.3927	-10.938	0	0	7.5454e-28	4.1213e-27	-0.14203	-1.1164	0.02603	0.054696	0.26425	0.54718	-1.0856	-8.5303	0	0	1.4594e-17	5.0597e-17	-0.37055	-2.9125	0.00015443	0.00047071	0.0035859	0.013017	-0.74274	-5.8322	0	0	5.4712e-09	5.7561e-08	-0.71924	-5.6544	0	0	1.5643e-08	1.7283e-07
KLHL24_ENC1_BTB_domain_LIB-3B	16	-0.98331	-7.6737	0	0	1.6709e-14	3.5302e-14	0.059039	0.4613	0.42668	0.53726	0.64458	0.84031	-1.0681	-8.3358	0	0	7.7007e-17	2.4857e-16	-0.14132	-1.104	0.079942	0.12528	0.26958	0.45579	-0.4779	-3.7262	5.1476e-05	0.00019139	0.0001944	0.00091625	-0.44085	-3.446	0.00015443	0.00053651	0.00056904	0.0025748
KLHL24_KLHL21_BTB_domain_LIB-3B	12	-1.2162	-8.1378	0	0	4.0246e-16	9.6227e-16	0.082141	0.55029	0.3103	0.42031	0.58212	0.80709	-1.2974	-8.6817	0	0	3.9003e-18	1.4378e-17	-0.16721	-1.1201	0.059334	0.096633	0.26268	0.44762	-0.48647	-3.2548	8.5793e-05	0.00030807	0.0011345	0.0044168	-0.23118	-1.5492	0.017485	0.034143	0.12134	0.23983
HNRNPCL4_HNRNPCL2_RRM_domain_LIB-1	15	-1.2188	-8.1851	0	0	2.7202e-16	6.5877e-16	0.36575	2.4751	0	0	0.013321	0.059697	-0.86429	-5.8294	0	0	5.5615e-09	8.3743e-09	0.074328	0.50264	0.097289	0.14913	0.61521	0.78064	-0.33498	-2.2527	5.1476e-05	0.00019139	0.024278	0.061218	-0.30605	-2.0723	0.00017159	0.00058928	0.038241	0.095303
HNRNPCL4_NEG_CONTROL_RRM_domain_LIB-1	8	-0.76939	-4.0279	0	0	5.6275e-05	6.3615e-05	0.15712	0.82321	0.087509	0.15004	0.41039	0.6862	-0.75079	-3.9314	0	0	8.4436e-05	9.1357e-05	0.15085	0.79042	0.029942	0.05304	0.42929	0.62298	0.12135	0.63545	0.59197	0.67627	0.52514	0.65881	-0.11857	-0.62148	0.31277	0.40141	0.53428	0.69211
HNRNPCL4_HNRNPC_RRM_domain_LIB-1	8	-4.1941	-15.266	0	0	1.2958e-52	2.3861e-51	-3.6737	-13.399	0	0	6.0878e-41	4.2238e-39	-3.8389	-14.105	0	0	3.5327e-45	1.0346e-43	-2.6885	-10.057	0	0	8.5653e-24	2.3827e-22	-3.2224	-11.776	0	0	5.1636e-32	4.4255e-30	-3.716	-13.848	0	0	1.3154e-43	2.2221e-41
HNRNPCL4_RALYL_RRM_domain_LIB-1	16	-1.2433	-10.441	0	0	1.6138e-25	7.6155e-25	0.010874	0.091567	0.97934	0.98463	0.92704	0.97208	-1.2947	-10.875	0	0	1.5248e-27	1.4616e-26	-0.048988	-0.41251	0.68946	0.75793	0.67996	0.82685	-0.52629	-4.4184	0	0	9.9445e-06	6.0911e-05	-0.19406	-1.6353	0.026544	0.049103	0.10198	0.20965
TRAF4_NEG_CONTROL_C3_H_ZF_domain_LIB-3	8	-1.3406	-8.6602	0	0	4.709e-18	1.3103e-17	-0.010734	-0.069419	0.82509	0.8762	0.94466	0.97983	-1.2168	-7.8639	0	0	3.7231e-15	1.0308e-14	-0.14402	-0.93138	0.18861	0.26334	0.35166	0.54565	-0.63373	-4.0934	0	0	4.2512e-05	0.00023058	-0.17153	-1.1096	0.13583	0.20117	0.26716	0.43286
ZNF677_NEG_CONTROL_KRAB_domain_LIB-3	8	-1.4941	-8.2251	0	0	1.9508e-16	4.788e-16	0.096717	0.53441	0.31694	0.42673	0.59306	0.8146	-1.3978	-7.7029	0	0	1.3302e-14	3.4734e-14	-0.1765	-0.97495	0.098113	0.15022	0.32958	0.52301	-0.19154	-1.057	0.075909	0.12315	0.29052	0.42853	-0.19979	-1.1045	0.081812	0.13045	0.2694	0.43546
FRMPD1_FRMPD3_phospatase_domain_LIB-2B	15	-1.1153	-7.8828	0	0	3.2002e-15	7.1802e-15	-0.0090051	-0.063797	0.77181	0.83453	0.94913	0.98117	-1.0718	-7.5805	0	0	3.4411e-14	8.6479e-14	-0.26903	-1.9051	0.00022306	0.00065673	0.056763	0.13636	-0.34333	-2.4267	5.1476e-05	0.00019139	0.015238	0.041626	-0.11634	-0.82501	0.16374	0.23534	0.40936	0.58357
FRMPD1_FRMPD4_phospatase_domain_LIB-2B	15	-1.4833	-9.9532	0	0	2.4412e-23	9.918e-23	0.097396	0.66089	0.15381	0.23946	0.50868	0.76006	-1.2796	-8.6231	0	0	6.5165e-18	2.3414e-17	-0.57871	-3.9111	0	0	9.1861e-05	0.00048092	-0.15747	-1.0642	0.029942	0.055169	0.28724	0.42531	-0.29506	-2.0055	0.0002917	0.00093587	0.04491	0.10876
FRMPD1_NEG_CONTROL_phospatase_domain_LIB-2B	8	-0.83152	-3.6671	0	0	0.0002453	0.00026967	-0.16491	-0.72792	0.053157	0.099678	0.46666	0.73051	-1.0396	-4.5826	0	0	4.5922e-06	5.3335e-06	-0.14032	-0.61954	0.20213	0.27951	0.53556	0.71745	0.27153	1.1988	0.11393	0.17462	0.23061	0.36153	-0.13303	-0.5881	0.25245	0.33626	0.55647	0.71105
PRDM1_NEG_CONTROL_SET_domain_LIB-1	8	-1.4367	-8.8527	0	0	8.5443e-19	2.5213e-18	0.076733	0.47625	0.43758	0.54784	0.6339	0.83404	-1.1665	-7.2111	0	0	5.5484e-13	1.2359e-12	-0.2284	-1.4163	0.029187	0.051836	0.15669	0.30583	0.1609	0.99755	0.41623	0.51459	0.3185	0.45777	0.011362	0.070646	0.79808	0.84606	0.94368	0.96682
PRDM10_NEG_CONTROL_SET_domain_LIB-1	8	-3.1388	-13.253	0	0	4.3242e-40	4.9512e-39	-1.6664	-7.1029	0	0	1.2214e-12	1.8417e-11	-1.9475	-8.3099	0	0	9.5813e-17	3.0732e-16	-2.5549	-10.817	0	0	2.8549e-27	9.6455e-26	-1.5917	-6.7721	0	0	1.2691e-11	1.8307e-10	-1.177	-5.035	0	0	4.7784e-07	4.268e-06
LONRF2_NEG_CONTROL_C3_H_ZF_domain_LIB-3	8	-1.0648	-6.0987	0	0	1.0694e-09	1.5899e-09	0.25776	1.4783	0.0032773	0.0089419	0.13934	0.37178	-0.89899	-5.1521	0	0	2.5765e-07	3.3005e-07	0.00051191	0.0029355	0.79	0.8406	0.99766	0.99903	-0.28793	-1.6492	0.012165	0.025173	0.099106	0.19015	-0.13997	-0.80293	0.22714	0.30861	0.42202	0.59502
LONRF2_LONRF1_C3_H_ZF_domain_LIB-3	16	-1.1073	-8.362	0	0	6.1641e-17	1.577e-16	0.0749	0.56688	0.29545	0.40501	0.5708	0.8014	-0.86337	-6.5279	0	0	6.6705e-11	1.2189e-10	-0.18059	-1.3663	0.02687	0.048356	0.17185	0.32773	0.26833	2.0302	0.03768	0.067414	0.042336	0.096437	-0.1234	-0.93468	0.14822	0.2166	0.34995	0.52525
ZSWIM6_NEG_CONTROL_Methyltrans_domain_LIB-1	4	-0.74999	-3.6974	0.0010467	0.0010909	0.00021784	0.00023988	-0.05061	-0.24967	0.64794	0.73474	0.80284	0.92067	-1.0177	-5.0143	0	0	5.3221e-07	6.6262e-07	0.035613	0.17573	0.6453	0.72083	0.8605	0.92937	-0.28502	-1.4036	0.087852	0.13949	0.16045	0.27503	-0.12394	-0.61195	0.44677	0.53626	0.54057	0.69785
PPM1D_NEG_CONTROL_phospatase_domain_LIB-2B	7	-0.9319	-5.5079	1.7159e-05	1.8957e-05	3.6304e-08	4.8864e-08	0.081253	0.48193	0.4441	0.55368	0.62985	0.83275	-1.1786	-6.9565	0	0	3.4889e-12	7.2105e-12	0.16252	0.96449	0.034403	0.059931	0.3348	0.52778	-0.1222	-0.72248	0.24679	0.33468	0.47	0.60748	-0.045619	-0.27112	0.76448	0.81871	0.7863	0.87814
PPM1D_PPM1N_phospatase_domain_LIB-2B	15	-1.0728	-8.4336	0	0	3.3526e-17	8.7441e-17	0.21834	1.7198	0.00042896	0.0014335	0.085465	0.26721	-1.1976	-9.4137	0	0	4.7885e-21	2.4215e-20	-0.063588	-0.50074	0.52613	0.6148	0.61655	0.782	-0.28525	-2.2426	0.00030885	0.00099613	0.02492	0.06256	-0.093765	-0.73889	0.27438	0.36046	0.45998	0.62995
ZNF101_NEG_CONTROL_KRAB_domain_LIB-3	8	-0.47554	-2.9819	0.00066918	0.00070087	0.0028643	0.0030327	0.069715	0.43729	0.48699	0.59358	0.6619	0.85127	-0.58074	-3.6415	0	0	0.00027108	0.00028732	-0.085029	-0.53325	0.4926	0.58334	0.59386	0.76428	0.1411	0.88438	0.49959	0.59354	0.37649	0.51799	0.17617	1.1063	0.039705	0.069678	0.26861	0.43455
PLEKHA4_NEG_CONTROL_phospatase_domain_LIB-2B	8	-1.3029	-6.5727	0	0	4.9403e-11	8.1279e-11	0.29143	1.484	0.00077213	0.002457	0.13782	0.36946	-1.0735	-5.4356	0	0	5.4618e-08	7.4424e-08	-0.085186	-0.43315	0.49127	0.58223	0.6649	0.81568	0.20819	1.0578	0.25161	0.3399	0.29015	0.4282	-0.33256	-1.6951	0.0045299	0.010554	0.090061	0.19028
ZNF558_NEG_CONTROL_KRAB_domain_LIB-3	8	-0.58658	-3.4122	3.4317e-05	3.7566e-05	0.00064437	0.00069913	-0.027049	-0.15736	0.6891	0.76906	0.87496	0.95118	-1.262	-7.3356	0	0	2.2073e-13	5.1047e-13	-0.11569	-0.67306	0.30885	0.39898	0.50091	0.68893	-0.0048888	-0.028434	0.70369	0.77394	0.97732	0.98552	-0.33777	-1.9656	0.0038435	0.0091261	0.049349	0.11743
U2AF1L4_NEG_CONTROL_RRM_domain_LIB-1	8	-1.7152	-9.5841	0	0	9.3303e-22	3.4124e-21	-0.19725	-1.1075	0.021534	0.046447	0.26806	0.55131	-1.0588	-5.9395	0	0	2.8587e-09	4.4571e-09	-0.20016	-1.124	0.057515	0.094118	0.26102	0.44553	-0.38942	-2.1831	0.0012869	0.0035963	0.029025	0.070807	-0.21502	-1.2084	0.061994	0.10266	0.22688	0.38578
U2AF1L4_U2AF1_RRM_domain_LIB-1	8	-4.2329	-17.353	0	0	1.8698e-67	5.7052e-66	-3.25	-13.369	0	0	9.2264e-41	6.289e-39	-4.2883	-17.584	0	0	3.2813e-69	2.2902e-67	-3.3406	-13.739	0	0	5.8979e-43	3.7772e-41	-3.4432	-14.117	0	0	2.9764e-45	5.7822e-43	-4.4797	-18.394	0	0	1.4544e-75	1.6953e-72
ZNF554_NEG_CONTROL_KRAB_domain_LIB-3	8	-0.71613	-3.711	0	0	0.00020647	0.00022766	0.08305	0.43069	0.39653	0.50836	0.6667	0.85462	-0.83986	-4.3517	0	0	1.3507e-05	1.5218e-05	-0.045295	-0.23487	0.80062	0.84852	0.81431	0.90508	-0.015166	-0.078577	0.64818	0.7266	0.93737	0.96061	-0.2902	-1.5058	0.01268	0.025794	0.13212	0.25662
ZNF628_NEG_CONTROL_H2_C2_ZF_domain_LIB-3	8	-1.0982	-7.5939	0	0	3.1041e-14	6.4082e-14	-0.025858	-0.17892	0.69949	0.77716	0.858	0.94437	-0.93456	-6.4645	0	0	1.0163e-10	1.8227e-10	-0.029581	-0.20469	0.93854	0.95318	0.83781	0.91739	-0.068445	-0.47345	0.39013	0.48873	0.63589	0.75027	0.13981	0.96769	0.097289	0.15118	0.3332	0.50968
ITSN2_NEG_CONTROL_RRM_domain_LIB-1	8	-1.3631	-7.6834	0	0	1.5495e-14	3.2833e-14	0.23506	1.3259	0.0086822	0.021026	0.18486	0.44237	-1.1582	-6.5304	0	0	6.558e-11	1.1994e-10	-0.087012	-0.49079	0.4791	0.57106	0.62357	0.78739	0.30166	1.7015	0.07337	0.11963	0.088853	0.17456	-0.16712	-0.94278	0.14641	0.21432	0.34579	0.52122
SACM1L_INPP5F_phospatase_domain_LIB-2B	16	-3.9259	-21.347	0	0	4.2018e-101	3.042e-99	-2.7991	-15.339	0	0	4.1826e-53	4.9748e-51	-3.8548	-20.996	0	0	7.1515e-98	1.603e-95	-2.2029	-12.155	0	0	5.4153e-34	2.4561e-32	-2.4243	-13.288	0	0	2.7115e-40	4.0519e-38	-2.0611	-11.444	0	0	2.5083e-30	2.1498e-28
SACM1L_NEG_CONTROL_phospatase_domain_LIB-2B	8	-2.9018	-11	0	0	3.8198e-28	2.1406e-27	-2.4784	-9.3959	0	0	5.6714e-21	1.4561e-19	-3.4869	-13.158	0	0	1.5288e-39	3.3559e-38	-2.0773	-7.8998	0	0	2.7938e-15	4.6191e-14	-2.1526	-8.1587	0	0	3.3853e-16	8.0364e-15	-1.8661	-7.1195	0	0	1.0831e-12	2.0875e-11
SRSF2_NEG_CONTROL_RRM_domain_LIB-1	8	-1.7877	-7.3832	0	0	1.5457e-13	3.0316e-13	-0.89519	-3.7262	0	0	0.0001944	0.0012588	-1.5212	-6.3215	0	0	2.5897e-10	4.4594e-10	-0.97188	-4.045	0	0	5.2317e-05	0.00028616	-0.71933	-2.9867	0	0	0.0028199	0.0098585	-0.69804	-2.9281	0	0	0.0034099	0.012332
MLPH_NEG_CONTROL_PHD_domain_LIB-1	8	-1.7043	-10.512	0	0	7.6176e-26	3.663e-25	0.0012091	0.0074706	0.93421	0.95344	0.99404	0.99772	-0.78772	-4.8662	0	0	1.1374e-06	1.382e-06	0.086163	0.53241	0.18871	0.26343	0.59444	0.7646	0.008114	0.050123	0.77761	0.83414	0.96002	0.97542	-0.037419	-0.23125	0.81239	0.85733	0.81712	0.89725
HDAC4_HDAC6_HDAC_domain_LIB-1	16	-1.4146	-11.329	0	0	9.4669e-30	5.904e-29	0.029362	0.2355	0.74671	0.81563	0.81382	0.92599	-1.1666	-9.3495	0	0	8.8057e-21	4.3326e-20	-0.18919	-1.5173	0.021311	0.039535	0.1292	0.26407	-0.17176	-1.3769	0.029255	0.05411	0.16855	0.28568	-0.2488	-1.996	0.0076012	0.016447	0.045935	0.11081
HDAC4_HDAC10_HDAC_domain_LIB-1	16	-0.98991	-8.9052	0	0	5.3271e-19	1.5913e-18	0.025419	0.22872	0.79633	0.85438	0.81908	0.92833	-0.9025	-8.1197	0	0	4.6718e-16	1.4056e-15	-0.14917	-1.3423	0.064087	0.10338	0.17951	0.3384	-0.091652	-0.82457	0.14686	0.2169	0.40962	0.55069	0.010652	0.095866	0.71199	0.77456	0.92363	0.95611
HDAC4_NEG_CONTROL_HDAC_domain_LIB-1	8	-0.51328	-2.9895	0.00032601	0.00034552	0.0027941	0.0029605	0.22044	1.284	0.01455	0.032951	0.19913	0.46135	-0.69041	-4.021	0	0	5.7948e-05	6.3214e-05	0.11359	0.66167	0.094235	0.14502	0.50818	0.6949	0.13004	0.75737	0.55055	0.63993	0.44883	0.58752	0.02846	0.16579	0.66213	0.73335	0.86832	0.925
GRB7_GRB14_phospatase_domain_LIB-2B	16	-1.2199	-9.9544	0	0	2.4124e-23	9.8044e-23	0.22713	1.8551	0.0027797	0.0077438	0.063575	0.21529	-1.1879	-9.6951	0	0	3.1633e-22	1.8004e-21	-0.27518	-2.2471	0.0022821	0.0053661	0.024635	0.068828	-0.15417	-1.2586	0.042021	0.073999	0.20817	0.33523	-0.10851	-0.88638	0.20693	0.28595	0.37541	0.55107
GRB7_NEG_CONTROL_phospatase_domain_LIB-2B	8	-1.8278	-11.013	0	0	3.2985e-28	1.861e-27	0.36534	2.2091	5.1476e-05	0.00020053	0.027169	0.11027	-1.1956	-7.2219	0	0	5.1276e-13	1.1456e-12	-0.031333	-0.18943	0.92201	0.9409	0.84976	0.92392	0.24702	1.4932	0.15794	0.23059	0.13537	0.24208	0.13991	0.8461	0.097014	0.15085	0.3975	0.57149
PSKH2_NEG_CONTROL_Kinase_domain_LIB-2A	8	-0.8406	-5.2777	0	0	1.308e-07	1.7001e-07	-0.099594	-0.62564	0.22563	0.32602	0.53155	0.77418	-0.71735	-4.5056	0	0	6.6185e-06	7.5975e-06	-0.12792	-0.80361	0.25228	0.33676	0.42162	0.61588	-0.19013	-1.1934	0.077402	0.12525	0.23272	0.36396	-0.005101	-0.032064	0.92998	0.94861	0.97442	0.98539
PSKH2_CAMK1D_Kinase_domain_LIB-2A	16	-1.1206	-8.9336	0	0	4.1235e-19	1.2423e-18	-0.028902	-0.23088	0.54701	0.64922	0.81741	0.92773	-1.1156	-8.8975	0	0	5.7138e-19	2.3205e-18	-0.10981	-0.87721	0.1879	0.26249	0.38037	0.57572	-0.22332	-1.7813	0.010381	0.021861	0.074865	0.15242	-0.041663	-0.33312	0.70777	0.77159	0.73904	0.84653
PSKH2_PSKH1_Kinase_domain_LIB-2A	16	-1.2682	-10.842	0	0	2.1807e-27	1.158e-26	-0.15507	-1.3279	0.017261	0.038295	0.18422	0.44146	-1.013	-8.6688	0	0	4.3656e-18	1.5982e-17	-0.084375	-0.72264	0.34523	0.43725	0.4699	0.66251	-0.26588	-2.2747	0.0052162	0.01204	0.022925	0.058457	-0.12741	-1.0918	0.13478	0.1998	0.27491	0.44119
PPP2CA_PPP6C_phospatase_domain_LIB-2B	16	-1.8771	-11.629	0	0	2.9395e-31	1.9967e-30	-1.148	-7.1481	0	0	8.7994e-13	1.3338e-11	-1.48	-9.2359	0	0	2.5604e-20	1.2064e-19	-1.2559	-7.816	0	0	5.4547e-15	8.8062e-14	0.11805	0.74101	0.50002	0.59387	0.45869	0.59744	-0.45423	-2.8575	0.00010295	0.00036957	0.0042702	0.014983
PPP2CA_PPP4C_phospatase_domain_LIB-2B	16	-3.972	-20.535	0	0	1.0563e-93	6.3791e-92	-2.9098	-15.208	0	0	3.1283e-52	3.5748e-50	-2.877	-15.152	0	0	7.3923e-52	2.8251e-50	-3.5405	-18.331	0	0	4.6458e-75	1.1772e-72	-2.5206	-13.181	0	0	1.1262e-39	1.6008e-37	-2.2521	-11.964	0	0	5.5118e-33	5.4911e-31
PPP2CA_NEG_CONTROL_phospatase_domain_LIB-2B	8	-1.3202	-7.0287	0	0	2.0843e-12	3.7661e-12	-0.8257	-4.3989	0	0	1.0879e-05	8.2129e-05	-1.1605	-6.1899	0	0	6.022e-10	1.0006e-09	-0.89909	-4.7897	0	0	1.6699e-06	1.1376e-05	-0.056193	-0.30013	0.44509	0.54273	0.76408	0.84828	-0.22257	-1.1917	0.053174	0.090022	0.23337	0.39324
KHDC3L_OOEP_KH_domain_LIB-1	16	-1.2486	-10.571	0	0	4.0653e-26	1.9843e-25	-0.15813	-1.3392	0.015854	0.035621	0.18051	0.43607	-1.0319	-8.7382	0	0	2.369e-18	8.9276e-18	-0.33027	-2.7969	0.00054907	0.0015055	0.0051591	0.017983	-0.3367	-2.8509	0.0017673	0.0047487	0.0043595	0.014391	-0.42558	-3.6045	0.00022306	0.00074691	0.00031279	0.001516
KHDC3L_NEG_CONTROL_KH_domain_LIB-1	8	-1.6271	-8.7121	0	0	2.982e-18	8.4181e-18	-0.12487	-0.66966	0.13574	0.21647	0.50307	0.75651	-1.2308	-6.5967	0	0	4.2039e-11	7.8264e-11	-0.38687	-2.0744	0.00018874	0.00056237	0.038039	0.09842	-0.18341	-0.9833	0.085879	0.13671	0.32546	0.4653	-0.45585	-2.4451	0.00012011	0.00042709	0.014479	0.04264
IRX2_NEG_CONTROL_Homeodomain_domain_LIB-3	8	-0.80221	-5.0316	0	0	4.8636e-07	6.0872e-07	-0.15617	-0.97972	0.06594	0.11903	0.32722	0.61252	-0.60836	-3.8167	0	0	0.00013527	0.00014523	-0.061923	-0.38851	0.66213	0.73552	0.69764	0.83714	0.2479	1.5552	0.15611	0.2283	0.11989	0.22069	0.039247	0.2463	0.5798	0.66011	0.80545	0.89064
IRX2_IRX5_Homeodomain_domain_LIB-3	11	-1.1609	-9.3886	0	0	6.0779e-21	2.1084e-20	-0.063787	-0.51647	0.33857	0.44907	0.60552	0.82079	-0.98325	-7.9568	0	0	1.7652e-15	5.0379e-15	0.10588	0.85747	0.064533	0.10397	0.39119	0.5856	-0.41279	-3.3383	3.4317e-05	0.00013136	0.00084288	0.0033866	-0.21528	-1.7439	0.028603	0.052421	0.081181	0.17494
SP3_NEG_CONTROL_C2_H2_ZF_domain_LIB-3	8	-1.6944	-8.9774	0	0	2.7731e-19	8.4637e-19	0.046194	0.24538	0.66738	0.75087	0.80616	0.92252	-0.97356	-5.1689	0	0	2.3545e-07	3.0274e-07	-0.11497	-0.61066	0.31266	0.40283	0.54143	0.72248	-0.41	-2.1757	0.00072066	0.0021533	0.02958	0.071934	-0.30567	-1.624	0.0088881	0.01884	0.10437	0.21349
SP3_NEG_CONTROL_H2_C2_ZF_domain_LIB-3	8	-1.2209	-6.5815	0	0	4.6576e-11	7.6777e-11	-0.54462	-2.9369	0	0	0.0033147	0.017287	-1.2446	-6.7099	0	0	1.9477e-11	3.7406e-11	-0.45062	-2.4305	0	0	0.01508	0.045513	-0.70068	-3.775	0	0	0.00016004	0.00076956	-0.56806	-3.0651	0	0	0.002176	0.0083459
NR4A3_NR4A1_C4_ZF_domain_LIB-3	16	-0.94601	-6.4454	0	0	1.1533e-10	1.8451e-10	0.069866	0.47642	0.33284	0.44336	0.63378	0.83397	-0.7166	-4.885	0	0	1.0343e-06	1.262e-06	-0.33506	-2.2839	0.00048044	0.0013388	0.022377	0.063695	0.050702	0.34558	0.99756	0.99808	0.72966	0.82364	-0.14399	-0.98224	0.089842	0.14123	0.32598	0.50161
NR4A3_NEG_CONTROL_Nuclear_receptor_domain_LIB-3	8	-0.93842	-6.124	0	0	9.1262e-10	1.365e-09	0.12175	0.79479	0.19631	0.29153	0.42673	0.69808	-0.62068	-4.0515	0	0	5.0887e-05	5.5683e-05	-0.028008	-0.18284	0.95242	0.96391	0.85493	0.92676	0.00081928	0.0053472	0.73584	0.8	0.99573	0.99733	-0.044552	-0.29088	0.75733	0.81261	0.77114	0.86853
NR4A3_NR4A1_Nuclear_receptor_domain_LIB-3	16	-0.9314	-7.7425	0	0	9.7495e-15	2.0975e-14	-0.17647	-1.4677	0.0093171	0.022304	0.14219	0.37632	-0.75399	-6.2702	0	0	3.6054e-10	6.1145e-10	-0.28182	-2.3438	0.0019389	0.0046502	0.019091	0.055896	-0.16527	-1.3738	0.033322	0.060574	0.16949	0.2866	-0.3614	-3.0072	0.0009094	0.0025942	0.0026364	0.0098272
NR4A3_NEG_CONTROL_C4_ZF_domain_LIB-3	8	-0.70721	-4.0027	0	0	6.2612e-05	7.0629e-05	0.095823	0.54247	0.32155	0.4315	0.58749	0.81068	-0.9496	-5.3739	0	0	7.7034e-08	1.0353e-07	-0.12968	-0.73408	0.24468	0.32867	0.4629	0.65536	0.076276	0.43172	0.82884	0.87509	0.66594	0.77438	0.14471	0.81939	0.087423	0.138	0.41256	0.58678
FEV_NEG_CONTROL_Ets_domain_LIB-3	8	-1.1729	-7.0898	0	0	1.343e-12	2.4647e-12	0.11347	0.68617	0.23236	0.33421	0.4926	0.74925	-0.80761	-4.8832	0	0	1.0438e-06	1.2729e-06	-0.18123	-1.0959	0.088435	0.13728	0.27311	0.45963	0.30566	1.8483	0.068771	0.11296	0.064555	0.13557	0.12061	0.72945	0.14844	0.21684	0.46573	0.63536
ESR2_ESR1_Nuclear_receptor_domain_LIB-3	16	-1.2389	-9.1092	0	0	8.3021e-20	2.6353e-19	-0.080181	-0.59141	0.16736	0.25679	0.55424	0.7909	-1.0907	-8.0299	0	0	9.7591e-16	2.8499e-15	-0.22869	-1.6864	0.0071036	0.014839	0.091712	0.20158	-0.24829	-1.8278	0.006606	0.014742	0.067582	0.14042	-0.40116	-2.9623	0.00034317	0.0010834	0.0030536	0.011193
ESR2_NEG_CONTROL_Nuclear_receptor_domain_LIB-3	8	-0.79433	-4.997	0	0	5.8224e-07	7.2516e-07	0.03568	0.22463	0.75621	0.82258	0.82227	0.9293	-0.91659	-5.7657	0	0	8.1322e-09	1.2055e-08	-0.027002	-0.17	0.96155	0.97095	0.86501	0.93176	-0.30279	-1.9032	0.0086479	0.01866	0.057011	0.12252	-0.22622	-1.4249	0.049623	0.08471	0.15418	0.29014
MADCAM1_NEG_CONTROL_amino_oxidase_domain_LIB-1	4	-1.5365	-5.5127	0	0	3.5341e-08	4.759e-08	-0.24227	-0.86992	0.053415	0.10005	0.38434	0.66251	-1.0307	-3.7004	0	0	0.00021525	0.00022913	-0.35925	-1.2899	0.017313	0.032909	0.19707	0.36329	-0.74844	-2.6854	0.00030885	0.00099613	0.0072448	0.022222	-0.54418	-1.9543	0.0028312	0.0069797	0.050666	0.11996
EP400_NEG_CONTROL_RRM_domain_LIB-1	4	-1.1582	-3.8634	1.7159e-05	1.8957e-05	0.0001118	0.00012471	-0.49684	-1.6595	0.00018874	0.0006691	0.097015	0.29223	-2.0906	-6.9142	0	0	4.7064e-12	9.6089e-12	-0.65367	-2.1824	0.00012011	0.00038578	0.029078	0.078859	-0.2344	-0.78257	0.14851	0.21906	0.43388	0.57313	-0.84942	-2.8424	8.5793e-05	0.00032531	0.0044781	0.015614
RIOK2_NEG_CONTROL_Kinase_domain_LIB-2A	8	-4.1317	-15.814	0	0	2.499e-56	5.1647e-55	-1.4013	-5.5565	0	0	2.7524e-08	2.8143e-07	-2.9662	-11.603	0	0	4.0002e-31	5.1922e-30	-1.6635	-6.5845	0	0	4.5655e-11	5.2545e-10	-1.8282	-7.1831	0	0	6.8159e-13	1.1382e-11	-1.683	-6.6998	0	0	2.0866e-11	3.3827e-10
RIOK2_RIOK1_Kinase_domain_LIB-2A	16	-2.6791	-12.043	0	0	2.1002e-33	1.6191e-32	-2.3068	-10.361	0	0	3.7327e-25	1.2221e-23	-3.3382	-14.817	0	0	1.1431e-49	4.0133e-48	-2.4781	-11.105	0	0	1.1844e-28	4.3278e-27	-2.2493	-10.036	0	0	1.0636e-23	4.7682e-22	-2.338	-10.674	0	0	1.3402e-26	8.6788e-25
AGO1_AGO4_PAZ_domain_LIB-1	15	-1.3093	-9.5713	0	0	1.0559e-21	3.8425e-21	-0.2111	-1.5459	0.0004976	0.0016473	0.12213	0.34057	-1.113	-8.144	0	0	3.8241e-16	1.1593e-15	-0.25022	-1.8324	0.00058339	0.0015929	0.066887	0.15605	-0.021007	-0.1538	0.45776	0.55487	0.87777	0.92315	-0.13674	-1.0021	0.096997	0.15085	0.31629	0.49129
AGO1_AGO3_PAZ_domain_LIB-1	16	-1.078	-8.4299	0	0	3.4592e-17	9.0163e-17	-0.05316	-0.41597	0.33095	0.44145	0.67744	0.86024	-0.75772	-5.9281	0	0	3.0649e-09	4.7657e-09	-0.24752	-1.9366	0.0042382	0.0093366	0.052796	0.12839	0.084395	0.66026	0.7342	0.79867	0.50909	0.64422	-0.22134	-1.7324	0.013693	0.027603	0.083199	0.17856
AGO1_NEG_CONTROL_PAZ_domain_LIB-1	8	-1.0002	-6.0016	0	0	1.9533e-09	2.8517e-09	-0.17241	-1.0352	0.0436	0.084335	0.30058	0.58598	-1.2028	-7.2157	0	0	5.3643e-13	1.1964e-12	-0.21643	-1.2995	0.039087	0.067247	0.19377	0.35902	0.16709	1.0032	0.39163	0.4901	0.31577	0.4548	-0.039451	-0.237	0.79652	0.84486	0.81266	0.89472
AGO1_PIWIL4_PAZ_domain_LIB-1	16	-1.071	-8.2654	0	0	1.3917e-16	3.4477e-16	-0.24096	-1.8647	0.0014585	0.0043781	0.062228	0.21196	-1.1917	-9.1949	0	0	3.7519e-20	1.7389e-19	-0.41795	-3.2324	3.4317e-05	0.00011845	0.0012275	0.0050116	-0.10696	-0.82668	0.10992	0.16945	0.40842	0.54965	-0.38154	-2.9599	0.00048044	0.0014606	0.0030775	0.011262
DOT1L_NEG_CONTROL_Methyltrans_domain_LIB-1	4	-1.2282	-4.6319	1.7159e-05	1.8957e-05	3.623e-06	4.3397e-06	-0.37438	-1.4125	0.0031743	0.0087018	0.15782	0.40154	-0.96965	-3.658	0	0	0.00025414	0.00026981	-0.35155	-1.3264	0.019629	0.036814	0.18471	0.34603	-0.27681	-1.0441	0.096345	0.15143	0.29642	0.43476	-0.16596	-0.6263	0.30813	0.39629	0.53112	0.68962
ZNF625_NEG_CONTROL_H2_C2_ZF_domain_LIB-3	8	-0.87948	-5.8718	0	0	4.3103e-09	6.1608e-09	0.061019	0.40775	0.54943	0.65123	0.68346	0.86216	-0.62181	-4.1542	0	0	3.2636e-05	3.6017e-05	-0.034198	-0.22852	0.89652	0.92101	0.81924	0.90829	-0.11672	-0.7793	0.22246	0.30705	0.4358	0.5749	-0.31466	-2.1035	0.0071723	0.015697	0.035421	0.089792
ZNF625_NEG_CONTROL_KRAB_domain_LIB-3	8	-1.0773	-6.5545	0	0	5.5811e-11	9.1469e-11	0.095079	0.57974	0.32625	0.4364	0.56209	0.79567	-1.0208	-6.2147	0	0	5.141e-10	8.5924e-10	-0.014529	-0.088583	0.92521	0.94291	0.92941	0.96786	0.25534	1.5564	0.14226	0.21107	0.11961	0.22029	-0.051839	-0.3163	0.70484	0.76954	0.75177	0.85465
GAB4_GAB2_phospatase_domain_LIB-2B	15	-2.5742	-17.924	0	0	7.6988e-72	2.6707e-70	-0.31188	-2.2014	0	0	0.027707	0.11213	-1.7456	-12.279	0	0	1.1797e-34	1.9313e-33	-0.3208	-2.2646	0	0	0.023535	0.066311	-0.40502	-2.8555	0	0	0.0042964	0.014235	-0.65939	-4.6576	0	0	3.1999e-06	2.422e-05
GAB4_NEG_CONTROL_phospatase_domain_LIB-2B	8	-1.7653	-9.6477	0	0	5.0253e-22	1.8648e-21	0.046345	0.2546	0.66613	0.74997	0.79903	0.9186	-1.3921	-7.6299	0	0	2.3485e-14	5.986e-14	-0.24752	-1.3593	0.01824	0.034502	0.17404	0.3305	-0.15191	-0.83371	0.13838	0.206	0.40444	0.54594	-0.056639	-0.31132	0.67052	0.74015	0.75556	0.85711
PKMYT1_WEE1_Kinase_domain_LIB-2A	15	-3.9351	-19.412	0	0	6.0869e-84	2.8959e-82	-3.5483	-17.494	0	0	1.5845e-68	3.8477e-66	-4.2013	-20.647	0	0	1.0424e-94	1.9287e-92	-3.5422	-17.494	0	0	1.6024e-68	3.0126e-66	-2.8396	-14.115	0	0	3.0783e-45	5.8821e-43	-2.7288	-13.965	0	0	2.5494e-44	4.643e-42
PKMYT1_NEG_CONTROL_Kinase_domain_LIB-2A	8	-1.8239	-7.9591	0	0	1.7325e-15	3.9674e-15	-0.86288	-3.7736	0	0	0.00016088	0.0010541	-1.7209	-7.5169	0	0	5.6099e-14	1.3792e-13	-2.0116	-8.7461	0	0	2.2093e-18	4.6482e-17	-1.3482	-5.8726	0	0	4.2909e-09	4.6055e-08	-0.83166	-3.6424	0	0	0.00027006	0.0013304
DGKD_NEG_CONTROL_phospatase_domain_LIB-2B	8	-1.3023	-6.2629	0	0	3.7793e-10	5.8177e-10	0.18794	0.90908	0.038281	0.075601	0.36331	0.64494	-0.91196	-4.4013	0	0	1.0761e-05	1.2198e-05	0.2414	1.168	0.00054907	0.0015055	0.2428	0.4231	-0.00067755	-0.0032709	0.72752	0.79334	0.99739	0.99859	-0.23254	-1.1258	0.04396	0.076171	0.26025	0.42492
PGAM2_NEG_CONTROL_phospatase_domain_LIB-2B	8	-1.1175	-6.8699	0	0	6.4248e-12	1.1251e-11	0.30103	1.8538	0.00051476	0.0016988	0.063771	0.21583	-0.92361	-5.6824	0	0	1.3279e-08	1.9252e-08	-0.12535	-0.77168	0.26282	0.34807	0.4403	0.63352	-0.089502	-0.55062	0.30854	0.40305	0.58189	0.70593	-0.25988	-1.6007	0.024691	0.04596	0.10945	0.22126
PGAM2_PGAM4_phospatase_domain_LIB-2B	16	-1.4278	-8.778	0	0	1.6643e-18	4.7992e-18	-1.0904	-6.7013	0	0	2.0663e-11	2.7843e-10	-1.4135	-8.6944	0	0	3.4873e-18	1.2888e-17	-0.91298	-5.6174	0	0	1.9381e-08	1.6747e-07	-1.0096	-6.1933	0	0	5.8922e-10	7.0224e-09	-0.84393	-5.2032	0	0	1.9587e-07	1.8516e-06
SOX1_NEG_CONTROL_HLH_or_HMG_SOX_domain_LIB-3	8	-0.62571	-2.8143	1.7159e-05	1.8957e-05	0.0048883	0.0051364	-2.7086	-12.019	0	0	2.8339e-33	1.3373e-31	-0.81828	-3.6802	0	0	0.00023306	0.00024789	0.015466	0.069573	0.65849	0.73253	0.94453	0.97516	-1.3837	-6.1991	0	0	5.6797e-10	6.7831e-09	-1.6623	-7.4727	0	0	7.8559e-14	1.7408e-12
KLHL31_NEG_CONTROL_BTB_domain_LIB-3B	8	-1.2856	-7.287	0	0	3.1698e-13	6.0929e-13	-0.050249	-0.285	0.50568	0.61048	0.77564	0.90791	-1.0708	-6.0717	0	0	1.2658e-09	2.0435e-09	0.018005	0.10213	0.63729	0.71446	0.91866	0.96181	-0.4027	-2.2828	0.00085793	0.0025069	0.02244	0.057384	-0.2652	-1.5044	0.02234	0.04217	0.13247	0.25718
KLHL31_KLHL14_BTB_domain_LIB-3B	16	-0.81233	-7.264	0	0	3.7582e-13	7.1884e-13	-0.34089	-3.0484	1.7159e-05	6.9662e-05	0.0023009	0.012486	-0.9053	-8.0953	0	0	5.7113e-16	1.7026e-15	-0.38437	-3.4372	0.00015443	0.00047071	0.00058768	0.0026036	-0.15804	-1.4131	0.038813	0.069164	0.15761	0.27136	-0.48717	-4.3575	8.5793e-05	0.00032531	1.3153e-05	8.6567e-05
STRBP_NEG_CONTROL_DSRM_domain_LIB-1	8	-1.5415	-9.0665	0	0	1.2294e-19	3.8428e-19	-0.50805	-2.9941	0	0	0.002753	0.014619	-1.2727	-7.4958	0	0	6.5917e-14	1.6098e-13	-0.12296	-0.72511	0.274	0.36076	0.46839	0.66104	-0.39648	-2.3352	0.0010981	0.0031326	0.019534	0.051043	-0.23397	-1.3803	0.042931	0.074631	0.1675	0.30829
YTHDF2_YTHDF1_YTH_domain_LIB-1	16	-2.0149	-11.801	0	0	3.8595e-32	2.7701e-31	-0.47012	-2.769	0	0	0.0056231	0.027855	-1.9076	-11.192	0	0	4.4545e-29	4.889e-28	-0.19083	-1.1246	0.020504	0.038289	0.26077	0.44537	-0.19472	-1.1467	0.01836	0.036003	0.25151	0.38572	0.072705	0.42869	0.2036	0.28225	0.66815	0.79493
YTHDF2_YTHDF3_YTH_domain_LIB-1	16	-1.7195	-11.863	0	0	1.8484e-32	1.3491e-31	-0.57235	-3.9634	0	0	7.3877e-05	0.00050476	-0.96318	-6.672	0	0	2.5226e-11	4.7919e-11	-0.75947	-5.2572	0	0	1.4627e-07	1.1323e-06	-0.36451	-2.5229	0.0009952	0.0028663	0.011639	0.033283	-0.29419	-2.0407	0.0030885	0.0075298	0.04128	0.10151
YTHDF2_NEG_CONTROL_YTH_domain_LIB-1	8	-1.3814	-7.4546	0	0	9.0139e-14	1.8003e-13	-0.1644	-0.88766	0.053741	0.10055	0.37472	0.65307	-0.94031	-5.0765	0	0	3.8447e-07	4.849e-07	0.22105	1.1937	0.0015786	0.0038958	0.23261	0.41167	0.55063	2.9734	0.00036033	0.0011413	0.0029456	0.010243	0.19021	1.0272	0.026767	0.049398	0.30432	0.47703
YTHDF2_NEG_CONTROL_RRM_domain_LIB-1	4	-1.5017	-6.9631	0	0	3.3287e-12	5.9418e-12	0.044269	0.20532	0.7686	0.83198	0.83732	0.93671	-0.84052	-3.8982	0	0	9.6909e-05	0.00010464	-0.24995	-1.1592	0.09638	0.14782	0.24636	0.42706	-0.47987	-2.2253	0.0090082	0.019344	0.026064	0.064936	-0.10568	-0.49018	0.51942	0.60441	0.62401	0.76082
GRAMD4_NEG_CONTROL_phospatase_domain_LIB-2B	8	-1.4491	-8.8379	0	0	9.7545e-19	2.8654e-18	-0.091551	-0.55908	0.26253	0.36859	0.57611	0.80411	-1.0735	-6.5527	0	0	5.6502e-11	1.0398e-10	-0.1793	-1.0949	0.092279	0.14256	0.27356	0.46011	-0.13626	-0.83183	0.17213	0.24785	0.40551	0.54687	-0.13854	-0.84628	0.23202	0.31392	0.3974	0.57144
GRAMD4_GRAMD2_phospatase_domain_LIB-2B	16	-0.99801	-7.28	0	0	3.3371e-13	6.405e-13	-0.48418	-3.5335	0	0	0.00041004	0.0025368	-1.1901	-8.6768	0	0	4.069e-18	1.4966e-17	-0.58679	-4.2817	0	0	1.8544e-05	0.00010989	-0.53853	-3.9213	0	0	8.8064e-05	0.00044902	-0.61075	-4.4673	0	0	7.9204e-06	5.4789e-05
PHF20_PHF20L1_MBT_domain_LIB-1	16	-0.64769	-4.3072	1.7159e-05	1.8957e-05	1.6531e-05	1.9147e-05	-0.30975	-2.0594	0.00015443	0.00055538	0.039455	0.14863	-1.5842	-10.49	0	0	9.575e-26	7.7183e-25	-0.10203	-0.67885	0.22876	0.31113	0.49724	0.68616	-0.37492	-2.4884	0.00084077	0.0024704	0.012834	0.036158	-0.52753	-3.5124	5.1476e-05	0.00020492	0.00044409	0.0020647
PHF20_NEG_CONTROL_CHROMO_domain_LIB-1	8	-1.2119	-7.3147	0	0	2.5796e-13	4.9896e-13	-0.079841	-0.4824	0.31992	0.43003	0.62952	0.83256	-1.1701	-7.0644	0	0	1.6136e-12	3.4461e-12	0.012766	0.077138	0.68116	0.75123	0.93851	0.97167	-0.37081	-2.2385	0.0018874	0.0049943	0.025188	0.063083	-0.44872	-2.7119	0.00017159	0.00058928	0.006689	0.022074
PHF20_PHF20L1_CHROMO_domain_LIB-1	16	-1.041	-7.596	0	0	3.0554e-14	6.3134e-14	-0.34824	-2.5425	1.7159e-05	6.9662e-05	0.011007	0.050592	-1.3969	-10.186	0	0	2.2858e-24	1.6031e-23	-0.027863	-0.20352	0.94851	0.96137	0.83873	0.91769	-0.43004	-3.1368	0.00025738	0.00084222	0.0017078	0.0063356	-0.27214	-1.9885	0.0047701	0.011056	0.046754	0.11243
PHF20_NEG_CONTROL_MBT_domain_LIB-1	8	-1.5101	-8.1689	0	0	3.1124e-16	7.4935e-16	-0.13565	-0.73627	0.10716	0.17729	0.46157	0.72627	-1.2588	-6.8214	0	0	9.0157e-12	1.7866e-11	-0.044818	-0.24332	0.80455	0.85113	0.80776	0.90141	-0.70795	-3.8305	0	0	0.00012787	0.00062807	-0.41382	-2.2478	0.00054907	0.0016452	0.024591	0.066613
KAT8_NEG_CONTROL_CHROMO_domain_LIB-1	6	-3.7273	-11.352	0	0	7.2862e-30	4.5907e-29	-3.0104	-9.23	0	0	2.7061e-20	6.7111e-19	-3.7356	-11.398	0	0	4.2579e-30	5.0851e-29	-3.1127	-9.5369	0	0	1.4716e-21	3.7047e-20	-3.0621	-9.3033	0	0	1.3615e-20	4.6537e-19	-2.9999	-9.3365	0	0	9.9603e-21	4.4143e-19
ZNF519_NEG_CONTROL_H2_C2_ZF_domain_LIB-3	4	-1.8202	-6.1462	0	0	7.9361e-10	1.1928e-09	0.33613	1.1772	0.0077557	0.019068	0.2391	0.51726	-0.79127	-2.7555	0	0	0.005861	0.0059968	0.023016	0.080472	0.72363	0.78653	0.93586	0.97127	-0.28362	-0.98171	0.089242	0.14152	0.32624	0.46605	-0.37435	-1.3126	0.027797	0.051064	0.18931	0.33679
ATP9A_ATP8B2_phospatase_domain_LIB-2B	32	-0.36753	-4.0652	0	0	4.7996e-05	5.441e-05	-0.026484	-0.2929	0.39188	0.50408	0.7696	0.9051	-0.82487	-9.1174	0	0	7.6983e-20	3.4459e-19	-0.60928	-6.7303	0	0	1.6935e-11	2.0122e-10	-0.094698	-1.0463	0.025395	0.047811	0.2954	0.43363	-0.41485	-4.5908	0	0	4.4155e-06	3.2236e-05
ATP9A_ATP11B_phospatase_domain_LIB-2B	32	-1.0026	-12.016	0	0	2.9176e-33	2.2344e-32	-0.16965	-2.0342	0.00010295	0.00038071	0.04193	0.15545	-1.0573	-12.673	0	0	8.3494e-37	1.5773e-35	0.010922	0.13098	0.37984	0.47226	0.89579	0.95044	-0.266	-3.188	1.7159e-05	6.6711e-05	0.0014324	0.0054298	-0.37955	-4.5525	0	0	5.3009e-06	3.7999e-05
ATP9A_NEG_CONTROL_phospatase_domain_LIB-2B	16	-0.84116	-7.7958	0	0	6.3995e-15	1.4026e-14	0.091699	0.85062	0.18941	0.28293	0.39498	0.6711	-0.85584	-7.9332	0	0	2.1353e-15	6.0468e-15	-0.062393	-0.5787	0.54298	0.63032	0.56279	0.73897	-0.030406	-0.28182	0.40865	0.50683	0.77808	0.85651	-0.1612	-1.496	0.058425	0.097704	0.13464	0.26039
ATP9A_ATP8B1_phospatase_domain_LIB-2B	32	-1.2414	-12.961	0	0	2.0448e-38	2.128e-37	-0.17245	-1.8045	6.8634e-05	0.00026101	0.071154	0.23369	-1.1593	-12.113	0	0	9.0495e-34	1.3971e-32	-0.10143	-1.0617	0.068926	0.11012	0.28839	0.47694	-0.31823	-3.3248	0	0	0.00088488	0.0035323	-0.38134	-3.9939	0	0	6.4995e-05	0.00037046
ATP9A_ATP8A2_phospatase_domain_LIB-2B	32	-0.92314	-10.215	0	0	1.6903e-24	7.418e-24	-0.068894	-0.76278	0.064962	0.11769	0.4456	0.71276	-0.85586	-9.473	0	0	2.718e-21	1.4099e-20	-0.26569	-2.9413	1.7159e-05	6.0957e-05	0.0032683	0.012021	-0.04156	-0.45998	0.14808	0.21856	0.64553	0.75842	-0.33662	-3.7282	0	0	0.00019287	0.00098084
ATP9A_ATP11C_phospatase_domain_LIB-2B	30	-0.72023	-7.8452	0	0	4.3224e-15	9.6149e-15	0.027546	0.30028	0.66282	0.74732	0.76397	0.90221	-0.8031	-8.748	0	0	2.1708e-18	8.2259e-18	0.20829	2.2714	0	0	0.023122	0.065369	-0.096188	-1.0473	0.019526	0.038028	0.29498	0.43325	-0.19256	-2.1008	0.00015443	0.00053651	0.035661	0.090167
VRK2_VRK1_Kinase_domain_LIB-2A	16	-2.6578	-13.138	0	0	2.0048e-39	2.2128e-38	-1.4608	-7.3467	0	0	2.0317e-13	3.2088e-12	-2.2922	-11.458	0	0	2.1473e-30	2.6343e-29	-1.8022	-9.0185	0	0	1.9075e-19	4.3768e-18	-1.0401	-5.2364	0	0	1.637e-07	1.3619e-06	-1.074	-5.464	0	0	4.6551e-08	4.7848e-07
VRK2_NEG_CONTROL_Kinase_domain_LIB-2A	8	-1.397	-8.1209	0	0	4.6289e-16	1.1016e-15	-0.2653	-1.5434	0.0023336	0.0066358	0.12274	0.3417	-1.1488	-6.6808	0	0	2.3756e-11	4.5268e-11	-0.53767	-3.1274	0	0	0.0017634	0.0069341	-0.21819	-1.269	0.048164	0.083257	0.20444	0.33074	-0.30814	-1.7931	0.0083219	0.017798	0.072956	0.16087
ATP2C2_NEG_CONTROL_phospatase_domain_LIB-2B	16	-1.108	-8.3818	0	0	5.2131e-17	1.3402e-16	-0.18713	-1.4189	0.0067433	0.01686	0.15594	0.39852	-0.93721	-7.0996	0	0	1.251e-12	2.7003e-12	0.056359	0.42768	0.18566	0.25972	0.66888	0.81887	-0.24206	-1.8321	0.0074296	0.016355	0.066935	0.13947	-0.093539	-0.71043	0.28403	0.3706	0.47744	0.64455
ATP2C2_ATP2A3_phospatase_domain_LIB-2B	32	-1.0368	-10.096	0	0	5.7515e-24	2.4316e-23	-0.087575	-0.85387	0.022718	0.048578	0.39317	0.66962	-1.1285	-10.989	0	0	4.3082e-28	4.3553e-27	0.029654	0.28921	0.17974	0.25284	0.77242	0.88145	0.31527	3.0741	0.00013727	0.00047393	0.0021111	0.0076467	-0.032906	-0.3211	0.71203	0.77456	0.74813	0.85275
PIWIL3_AGO2_PIWI_domain_LIB-1	16	-1.389	-9.1183	0	0	7.6325e-20	2.4281e-19	-1.1024	-7.2306	0	0	4.8102e-13	7.4261e-12	-1.4477	-9.5057	0	0	1.9862e-21	1.0419e-20	-0.21252	-1.4	0.010741	0.021497	0.16151	0.31229	-0.88897	-5.8242	0	0	5.7384e-09	6.015e-08	-0.47767	-3.1499	0.00010295	0.00036957	0.0016334	0.0065111
PIWIL3_NEG_CONTROL_PIWI_domain_LIB-1	8	-1.8102	-10.281	0	0	8.5759e-25	3.8373e-24	-0.016844	-0.096172	0.77394	0.83648	0.92338	0.9706	-0.97481	-5.5609	0	0	2.6841e-08	3.7726e-08	-0.044696	-0.25521	0.80554	0.85199	0.79856	0.89604	-0.37145	-2.1173	0.0018874	0.0049943	0.034235	0.081016	-0.24568	-1.4036	0.034025	0.060884	0.16044	0.29864
PIWIL3_PIWIL4_PIWI_domain_LIB-1	16	-1.6086	-10.699	0	0	1.0249e-26	5.2055e-26	-0.15817	-1.0624	0.015837	0.035589	0.28807	0.57329	-1.6454	-10.953	0	0	6.4531e-28	6.3906e-27	-0.27618	-1.8545	0.0022478	0.0053058	0.063663	0.14984	-0.53661	-3.5831	0	0	0.00033952	0.0015036	-0.48213	-3.2458	0.00010295	0.00036957	0.0011712	0.004867
PIWIL3_PIWIL1_PIWI_domain_LIB-1	16	-1.3204	-8.8343	0	0	1.0072e-18	2.955e-18	-0.33081	-2.2183	3.4317e-05	0.00013689	0.026533	0.10814	-1.4214	-9.5097	0	0	1.9117e-21	1.0047e-20	-0.46395	-3.1106	0	0	0.0018672	0.0072668	-0.46453	-3.1094	0.00012011	0.0004208	0.0018744	0.0068813	-0.38773	-2.6034	0.00044612	0.0013659	0.0092317	0.029177
EEF1AKMT2_NEG_CONTROL_Methyltrans_domain_LIB-1	8	-0.56969	-3.3658	5.1476e-05	5.6012e-05	0.00076333	0.00082605	-0.019058	-0.1126	0.75494	0.82185	0.91035	0.96504	-0.98752	-5.8331	0	0	5.4409e-09	8.2053e-09	-0.17742	-1.0482	0.096122	0.14752	0.29454	0.48409	-0.091683	-0.54157	0.30053	0.3943	0.58811	0.71095	0.047608	0.28134	0.52076	0.60549	0.77845	0.87362
EEF1AKMT2_ECE2_Methyltrans_domain_LIB-1	12	-1.3953	-7.7787	0	0	7.3292e-15	1.598e-14	-0.0071932	-0.040247	0.8228	0.8745	0.9679	0.98899	-0.86917	-4.8593	0	0	1.1781e-06	1.43e-06	-0.18449	-1.0321	0.036239	0.062792	0.30204	0.4928	-0.22131	-1.2364	0.017261	0.034119	0.21632	0.34553	-0.39063	-2.1871	0.00032601	0.0010391	0.028738	0.076008
MKNK1_MKNK2_Kinase_domain_LIB-2A	16	0.52759	2.6662	8.5793e-05	9.2661e-05	0.0076714	0.0080225	-0.70285	-3.5465	0	0	0.00039043	0.0024271	0.41736	2.1091	0	0	0.034934	0.035322	-1.3279	-6.6859	0	0	2.2949e-11	2.6856e-10	-0.99183	-4.9911	0	0	6.0049e-07	4.6139e-06	-1.1606	-5.8617	0	0	4.5826e-09	5.4988e-08
MKNK1_NEG_CONTROL_Kinase_domain_LIB-2A	8	-0.93716	-4.9285	0	0	8.2846e-07	1.023e-06	0.3751	1.978	3.4317e-05	0.00013689	0.047933	0.17287	-0.93416	-4.9151	0	0	8.8757e-07	1.0883e-06	-0.28123	-1.4809	0.0072409	0.01508	0.13863	0.27821	0.1169	0.61555	0.61318	0.69519	0.53819	0.66964	-0.19237	-1.0149	0.093771	0.14648	0.31017	0.48418
PRKCB_NEG_CONTROL_Kinase_domain_LIB-2A	8	-0.56136	-3.5709	8.5793e-05	9.2661e-05	0.0003557	0.00038901	0.043241	0.27509	0.69194	0.77105	0.78325	0.91186	-0.72408	-4.6058	0	0	4.1088e-06	4.7941e-06	-0.10494	-0.66759	0.36642	0.459	0.5044	0.69138	0.18934	1.2044	0.31062	0.40521	0.22843	0.35915	0.12895	0.82054	0.12334	0.18547	0.41191	0.58623
PRKCB_PKN2_Kinase_domain_LIB-2A	16	-0.69745	-5.3636	0	0	8.1581e-08	1.0733e-07	0.2238	1.7216	0.0032258	0.0088263	0.085136	0.26669	-1.1764	-9.0426	0	0	1.5305e-19	6.6302e-19	-0.27458	-2.1118	0.0023336	0.0054783	0.034706	0.09109	0.29485	2.2679	0.021603	0.041544	0.023337	0.059328	0.25673	1.9754	0.0010981	0.0030732	0.048226	0.1154
PRKCB_PRKCH_Kinase_domain_LIB-2A	16	-1.196	-8.8649	0	0	7.6572e-19	2.2699e-18	-0.0056756	-0.042132	0.81338	0.86693	0.96639	0.98893	-1.0599	-7.8614	0	0	3.8001e-15	1.0506e-14	-0.057128	-0.42409	0.59835	0.68069	0.6715	0.82044	0.0093715	0.069537	0.67227	0.74837	0.94456	0.96552	-0.35849	-2.6622	0.00094372	0.0026757	0.0077629	0.025141
PRKCB_AKT2_Kinase_domain_LIB-2A	16	-1.6515	-12.848	0	0	8.8794e-38	8.907e-37	-0.075365	-0.58839	0.19025	0.28391	0.55627	0.79224	-1.3069	-10.187	0	0	2.27e-24	1.5939e-23	-0.49768	-3.8833	0	0	0.00010305	0.00053575	-0.19553	-1.5252	0.018051	0.035493	0.1272	0.23062	-0.077522	-0.60561	0.38916	0.47873	0.54478	0.70126
PRKCB_AKT3_Kinase_domain_LIB-2A	16	-1.1343	-9.092	0	0	9.7222e-20	3.0644e-19	-0.27652	-2.2183	0.00041181	0.0013781	0.026535	0.10814	-0.95662	-7.6721	0	0	1.6922e-14	4.3774e-14	-0.16513	-1.325	0.04022	0.068982	0.18517	0.34661	-0.33295	-2.669	0.0018703	0.0049613	0.0076084	0.023161	0.013388	0.10749	0.68379	0.75138	0.9144	0.95036
PRKCB_PRKCD_Kinase_domain_LIB-2A	16	-0.63556	-4.1279	1.7159e-05	1.8957e-05	3.6608e-05	4.1703e-05	0.28825	1.8746	0.00030885	0.0010554	0.060854	0.20844	-0.86888	-5.6404	0	0	1.6968e-08	2.4316e-08	-0.080965	-0.52619	0.37176	0.46434	0.59875	0.76845	0.49496	3.2179	0.00056623	0.0017314	0.0012911	0.0049538	0.10698	0.69628	0.077265	0.12415	0.48625	0.65199
PRKCB_PRKCE_Kinase_domain_LIB-2A	12	-1.7116	-11.32	0	0	1.0454e-29	6.4989e-29	-0.012324	-0.08174	0.7681	0.83152	0.93485	0.97645	-0.83509	-5.537	0	0	3.0778e-08	4.3e-08	-0.36824	-2.4417	0.00018874	0.00056237	0.014619	0.044284	-0.046606	-0.30898	0.39058	0.48911	0.75733	0.84417	-0.077153	-0.51194	0.45374	0.54294	0.60869	0.75029
PRKCB_PRKCQ_Kinase_domain_LIB-2A	16	-0.96862	-7.6029	0	0	2.8948e-14	5.9878e-14	0.16422	1.2902	0.019372	0.042332	0.19699	0.45838	-0.93947	-7.3758	0	0	1.6338e-13	3.821e-13	-0.21896	-1.7198	0.0090769	0.018493	0.085475	0.19126	0.29936	2.3515	0.020127	0.03908	0.018698	0.049309	0.094227	0.74054	0.11313	0.17237	0.45897	0.62901
PRKCB_PRKCA_Kinase_domain_LIB-2A	16	-1.069	-8.2401	0	0	1.7212e-16	4.2424e-16	-0.24119	-1.8604	0.0014585	0.0043781	0.062827	0.21357	-1.1468	-8.8406	0	0	9.5219e-19	3.7508e-18	-0.18656	-1.4392	0.023147	0.042488	0.15009	0.29558	-0.28534	-2.1996	0.0040837	0.0097701	0.027836	0.068409	-0.36035	-2.7809	0.00092656	0.0026303	0.0054209	0.01847
PRKCB_PRKCZ_Kinase_domain_LIB-2A	16	-1.2595	-10.711	0	0	9.0806e-27	4.624e-26	0.19863	1.6914	0.0070007	0.017417	0.09077	0.2796	-1.2055	-10.255	0	0	1.1235e-24	8.1391e-24	-0.37851	-3.2218	0.00015443	0.00047071	0.001274	0.0051852	-0.21044	-1.7906	0.013452	0.02747	0.073357	0.15004	-0.14333	-1.2207	0.091266	0.14323	0.2222	0.38001
PRKCB_PRKCG_Kinase_domain_LIB-2A	16	-1.0238	-8.171	0	0	3.0575e-16	7.3663e-16	0.13354	1.0665	0.054015	0.10099	0.2862	0.57161	-0.84169	-6.72	0	0	1.8169e-11	3.4987e-11	-0.29712	-2.3724	0.001304	0.0032737	0.017672	0.052359	-0.52935	-4.2229	0	0	2.412e-05	0.00013754	-0.28285	-2.2594	0.0037234	0.0088626	0.023861	0.065027
PRKCB_AKT1_Kinase_domain_LIB-2A	16	-0.76021	-5.2713	0	0	1.3544e-07	1.7578e-07	-0.25003	-1.7339	0.0010467	0.0032378	0.082941	0.2615	-0.84886	-5.886	0	0	3.9556e-09	6.0707e-09	-1.2843	-8.8899	0	0	6.1174e-19	1.3505e-17	-0.98469	-6.813	0	0	9.5572e-12	1.3925e-10	-0.80073	-5.5544	0	0	2.7849e-08	2.9456e-07
PRKCB_PRKCI_Kinase_domain_LIB-2A	15	-0.99469	-6.4392	0	0	1.2009e-10	1.9186e-10	-0.053706	-0.34791	0.32114	0.43114	0.72791	0.88485	-0.95707	-6.197	0	0	5.7541e-10	9.5677e-10	-0.099282	-0.64316	0.23636	0.31961	0.52012	0.70445	0.038024	0.24625	0.8947	0.92305	0.80549	0.87533	-0.23053	-1.4939	0.0042896	0.01004	0.1352	0.2612
ZNF831_NEG_CONTROL_C2_H2_ZF_domain_LIB-3	4	-0.89733	-3.346	0.00034317	0.0003636	0.00081972	0.00088617	0.2947	1.0996	0.020281	0.04408	0.27149	0.55594	-0.86275	-3.2177	0	0	0.0012923	0.0013434	0.21193	0.79079	0.033802	0.058982	0.42907	0.62298	-0.09904	-0.36933	0.46098	0.55791	0.71188	0.80985	0.053852	0.20098	0.63161	0.70761	0.84072	0.91039
MEX3B_NEG_CONTROL_KH_domain_LIB-1	8	-1.2811	-8.1963	0	0	2.4784e-16	6.0209e-16	0.053563	0.34297	0.60758	0.70063	0.73162	0.88683	-1.1956	-7.6515	0	0	1.9863e-14	5.1008e-14	-0.16642	-1.0655	0.12165	0.18121	0.28664	0.47543	-0.48867	-3.1266	6.8634e-05	0.00024992	0.0017685	0.0065335	-0.049319	-0.31585	0.72241	0.78307	0.75211	0.8549
FN3K_NEG_CONTROL_Kinase_domain_LIB-2A	8	-1.7019	-9.7271	0	0	2.3112e-22	8.7551e-22	-0.11355	-0.65183	0.17177	0.26224	0.51451	0.76342	-1.0954	-6.2816	0	0	3.3513e-10	5.7035e-10	-0.29721	-1.7057	0.0044097	0.0096726	0.088059	0.1954	-0.71024	-4.0649	0	0	4.8052e-05	0.00025823	-0.62258	-3.5755	0	0	0.00034959	0.0016748
FN3K_FN3KRP_Kinase_domain_LIB-2A	16	-0.9233	-7.4913	0	0	6.8198e-14	1.3748e-13	-0.27096	-2.1991	0.00053191	0.0017519	0.027872	0.11257	-1.1207	-9.0914	0	0	9.7772e-20	4.3184e-19	-0.11597	-0.94132	0.16002	0.2292	0.34654	0.54016	-0.04068	-0.3301	0.35288	0.44943	0.74132	0.83174	-0.51312	-4.166	6.8634e-05	0.0002623	3.0994e-05	0.00018904
LONRF3_LONRF2_C3_H_ZF_domain_LIB-3	16	-0.78242	-7.1301	0	0	1.0028e-12	1.8586e-12	0.025165	0.2294	0.79923	0.85674	0.81855	0.92833	-0.88157	-8.0336	0	0	9.4632e-16	2.7673e-15	-0.1754	-1.5988	0.030371	0.053661	0.10987	0.23233	0.03844	0.35032	0.89677	0.92445	0.7261	0.82073	-0.072155	-0.65798	0.43011	0.52017	0.51055	0.67243
LONRF3_LONRF1_C3_H_ZF_domain_LIB-3	16	-1.2032	-11.315	0	0	1.1026e-29	6.8473e-29	-0.029497	-0.27753	0.54048	0.6431	0.78137	0.91095	-0.99231	-9.3345	0	0	1.0145e-20	4.9683e-20	-0.10307	-0.9698	0.2227	0.30382	0.33215	0.5255	-0.36626	-3.4447	0.0009952	0.0028663	0.00057166	0.0024064	-0.14067	-1.3237	0.097821	0.15186	0.18559	0.33174
LONRF3_NEG_CONTROL_C3_H_ZF_domain_LIB-3	8	-0.64283	-4.6722	1.7159e-05	1.8957e-05	2.9805e-06	3.5849e-06	0.099675	0.72452	0.30091	0.41061	0.46875	0.73181	-0.5872	-4.2681	0	0	1.9718e-05	2.2029e-05	0.1163	0.8454	0.08708	0.13537	0.39789	0.592	-0.088399	-0.64243	0.31278	0.4076	0.5206	0.65487	-0.14875	-1.0813	0.19763	0.27548	0.27955	0.44728
ZDHHC6_NEG_CONTROL_zf_DHHC_domain_LIB-3B	7	-0.46811	-1.966	0.0031743	0.0032758	0.049297	0.050488	0.1889	0.79418	0.057773	0.10652	0.42709	0.69808	-0.62781	-2.6358	0	0	0.0083937	0.0085596	0.049865	0.20959	0.42761	0.52038	0.83399	0.91509	0.46486	1.9538	0.0081332	0.017683	0.050728	0.11161	0.28198	1.1877	0.0041181	0.009695	0.23494	0.3951
ARID5A_NEG_CONTROL_ARID_BRIGHT_domain_LIB-3	8	-1.2788	-6.6948	0	0	2.1598e-11	3.6558e-11	0.040531	0.21228	0.71441	0.79021	0.83189	0.93379	-1.2666	-6.6314	0	0	3.325e-11	6.2519e-11	-0.42056	-2.2024	6.8634e-05	0.00023041	0.027634	0.075718	0.29182	1.5284	0.084454	0.13485	0.12642	0.22958	-0.2965	-1.5531	0.011016	0.022786	0.12041	0.23849
ZNF253_NEG_CONTROL_H2_C2_ZF_domain_LIB-3	8	-0.87123	-4.8928	0	0	9.9387e-07	1.2224e-06	0.12114	0.68384	0.19902	0.29465	0.49408	0.74986	-0.8822	-4.9593	0	0	7.075e-07	8.7285e-07	-0.26783	-1.5084	0.010244	0.020622	0.13146	0.2676	-0.365	-2.042	0.0020933	0.0054635	0.041153	0.094351	-0.32838	-1.8576	0.0049931	0.011488	0.063226	0.14329
ZNF397_NEG_CONTROL_H2_C2_ZF_domain_LIB-3	3	-1.6645	-4.3637	0	0	1.279e-05	1.4881e-05	-0.13926	-0.36785	0.32097	0.43099	0.71299	0.87757	-1.1804	-3.1108	0	0	0.0018655	0.0019315	0.12444	0.32896	0.28037	0.36781	0.74218	0.86362	0.45876	1.2125	0.075635	0.1228	0.2253	0.35555	-0.23056	-0.60988	0.21654	0.29684	0.54194	0.69907
KLHL28_KLHL4_BTB_domain_LIB-3B	16	-1.112	-9.884	0	0	4.8832e-23	1.9439e-22	0.057271	0.50937	0.44262	0.55261	0.61049	0.82284	-0.9477	-8.4261	0	0	3.5741e-17	1.1883e-16	-0.098529	-0.87629	0.2493	0.33354	0.38087	0.57624	-0.32144	-2.8572	0.0022821	0.0058915	0.0042742	0.01417	-0.18533	-1.6486	0.032653	0.058798	0.099227	0.20536
KLHL28_NEG_CONTROL_BTB_domain_LIB-3B	8	-1.041	-6.0516	0	0	1.4341e-09	2.1128e-09	0.5157	2.9994	0	0	0.0027047	0.014382	-0.82516	-4.7981	0	0	1.6022e-06	1.9272e-06	0.099117	0.57645	0.13835	0.2019	0.56431	0.73989	0.256	1.4887	0.14099	0.20946	0.13657	0.24377	0.07501	0.4363	0.34719	0.4373	0.66262	0.79077
KLHL28_KLHL2_BTB_domain_LIB-3B	12	-0.88804	-6.0359	0	0	1.581e-09	2.3215e-09	-0.11217	-0.76286	0.10208	0.17036	0.44555	0.71276	-0.65453	-4.4511	0	0	8.542e-06	9.7346e-06	0.058345	0.39689	0.23838	0.32145	0.69145	0.83363	-0.21905	-1.4885	0.018171	0.035705	0.13662	0.24382	-0.12193	-0.82974	0.20594	0.28478	0.40669	0.58078
KLHL28_KLHL12_BTB_domain_LIB-3B	16	-1.1448	-8.7679	0	0	1.8199e-18	5.23e-18	-0.32158	-2.4645	6.8634e-05	0.00026101	0.013719	0.061291	-1.0287	-7.882	0	0	3.2226e-15	8.984e-15	-1.0747	-8.2265	0	0	1.9283e-16	3.5507e-15	-0.52093	-3.9887	0	0	6.6428e-05	0.0003472	-0.45592	-3.4957	0.00010295	0.00036957	0.00047273	0.0021785
KLHL28_KLHL5_BTB_domain_LIB-3B	16	-0.51822	-3.2301	0.00018874	0.00020232	0.0012376	0.0013294	-0.22028	-1.3725	0.0027111	0.0075707	0.1699	0.41955	-0.84933	-5.2894	0	0	1.2271e-07	1.619e-07	0.09598	0.59864	0.050343	0.083948	0.54941	0.72871	0.24004	1.4961	0.065786	0.10875	0.13461	0.24102	-0.43664	-2.7249	0.00017159	0.00058928	0.0064314	0.021373
KLHL28_KLHL1_BTB_domain_LIB-3B	16	-0.74206	-5.9494	0	0	2.6906e-09	3.893e-09	-0.21981	-1.7624	0.002814	0.0078263	0.077994	0.25023	-0.83363	-6.6836	0	0	2.3321e-11	4.4482e-11	-0.11577	-0.92834	0.16083	0.23024	0.35323	0.54729	-0.2889	-2.3154	0.0038435	0.0092734	0.020589	0.053364	-0.27859	-2.2346	0.0040666	0.0095893	0.025443	0.068634
FUS_NEG_CONTROL_Methyltrans_domain_LIB-1	8	-0.84454	-5.0062	0	0	5.5507e-07	6.9197e-07	-0.4991	-2.9582	0	0	0.0030944	0.016233	-0.80319	-4.762	0	0	1.9166e-06	2.2891e-06	-0.25524	-1.5135	0.014585	0.028202	0.13015	0.26558	-0.23401	-1.3868	0.03629	0.065288	0.16551	0.28155	-0.45193	-2.681	0.00017159	0.00058928	0.0073398	0.023964
ZNF415_NEG_CONTROL_KRAB_domain_LIB-3	6	-1.1619	-5.4089	0	0	6.3423e-08	8.4084e-08	-0.035333	-0.16494	0.67234	0.75492	0.86899	0.94816	-1.1993	-5.5848	0	0	2.34e-08	3.3045e-08	-0.16991	-0.79303	0.16882	0.23977	0.42776	0.62184	0.3054	1.4256	0.11153	0.17162	0.15398	0.26639	0.046546	0.21752	0.58622	0.6661	0.8278	0.90345
TBX6_NEG_CONTROL_T-box_domain_LIB-3	8	-1.0972	-6.3384	0	0	2.3218e-10	3.6273e-10	-0.22748	-1.3144	0.0082876	0.020201	0.18871	0.44698	-0.96442	-5.5721	0	0	2.5163e-08	3.5436e-08	-0.25871	-1.4949	0.013246	0.025923	0.13494	0.27289	-0.0030211	-0.017455	0.71424	0.782	0.98607	0.99042	-0.31924	-1.8449	0.006606	0.014664	0.065055	0.14658
PRDM8_NEG_CONTROL_SET_domain_LIB-1	8	-0.73504	-4.7008	0	0	2.5909e-06	3.125e-06	-0.053868	-0.34476	0.48023	0.58761	0.73028	0.88631	-0.81663	-5.2228	0	0	1.762e-07	2.2909e-07	-0.081432	-0.52122	0.51704	0.60673	0.60222	0.77069	-0.16848	-1.0767	0.10794	0.16687	0.28161	0.41913	-0.50151	-3.2122	5.1476e-05	0.00020492	0.0013172	0.0053909
PRDM8_PRDM13_SET_domain_LIB-1	16	-1.0487	-7.6669	0	0	1.7614e-14	3.7126e-14	-0.026716	-0.19538	0.5704	0.66988	0.84509	0.93925	-0.89471	-6.5422	0	0	6.0603e-11	1.1112e-10	-0.25343	-1.8534	0.003792	0.008448	0.06383	0.15015	-0.011773	-0.086083	0.52246	0.61389	0.9314	0.95676	-0.43508	-3.1824	0.00018874	0.00063972	0.0014607	0.0058932
CAMKV_NEG_CONTROL_Kinase_domain_LIB-2A	8	-1.0781	-4.988	0	0	6.1016e-07	7.5861e-07	0.046415	0.2153	0.66561	0.7496	0.82953	0.93312	-0.67842	-3.1453	0	0	0.0016592	0.00172	-0.15364	-0.71249	0.1569	0.22519	0.47616	0.66877	0.51621	2.3951	0.00085793	0.0025069	0.016617	0.044732	0.040806	0.18948	0.56853	0.64988	0.84972	0.91529
FXR2_TDRKH_KH_domain_LIB-1	16	-1.2776	-10.358	0	0	3.8464e-25	1.7637e-24	-0.37217	-3.0192	0	0	0.0025346	0.01359	-1.2116	-9.8252	0	0	8.7742e-23	5.2636e-22	-0.52398	-4.2504	0	0	2.1335e-05	0.00012478	-0.49681	-4.028	1.7159e-05	6.6711e-05	5.6264e-05	0.00029837	-0.35528	-2.8834	0.0010124	0.0028551	0.0039347	0.014021
FXR2_NEG_CONTROL_KH_domain_LIB-1	8	-1.2265	-7.1866	0	0	6.6446e-13	1.2468e-12	-0.15272	-0.89643	0.0715	0.12724	0.37002	0.65003	-0.77396	-4.5421	0	0	5.5695e-06	6.4218e-06	-0.25837	-1.5165	0.013401	0.026177	0.12939	0.26436	0.026969	0.15825	0.88632	0.91672	0.87426	0.92112	-0.15087	-0.88636	0.19178	0.2689	0.37543	0.55107
HIF1A_EPAS1_HLH_or_HLH_or_HMG_SOX_domain_domain_LIB-3	15	-1.7479	-12.599	0	0	2.1502e-36	1.9673e-35	0.2489	1.8207	1.7159e-05	6.9662e-05	0.068648	0.22836	-1.5648	-11.325	0	0	9.828e-30	1.1365e-28	-0.16274	-1.1887	0.032155	0.056412	0.23458	0.41399	-0.13548	-0.98682	0.05187	0.08869	0.32373	0.46357	-0.14237	-1.0429	0.083116	0.13224	0.29698	0.4683
HIF1A_SIM2_HLH_or_HLH_or_HMG_SOX_domain_domain_LIB-3	16	-1.3708	-9.5271	0	0	1.6181e-21	5.8122e-21	0.065911	0.46047	0.36524	0.47683	0.64518	0.84052	-1.1989	-8.3493	0	0	6.8665e-17	2.2232e-16	-0.15098	-1.0544	0.060638	0.098454	0.29171	0.48064	-0.15836	-1.104	0.038538	0.068759	0.26958	0.40612	-0.14207	-0.9936	0.094338	0.14718	0.32042	0.49579
HIF1A_NEG_CONTROL_HLH_or_HLH_or_HMG_SOX_domain_domain_LIB-3	8	-2.2019	-10.017	0	0	1.2802e-23	5.299e-23	0.63141	2.9297	0	0	0.0033925	0.017622	-1.1116	-5.135	0	0	2.8208e-07	3.6028e-07	0.026122	0.12108	0.56947	0.65474	0.90363	0.95543	-0.14787	-0.68361	0.14633	0.21634	0.49422	0.63082	-0.35727	-1.6576	0.0022478	0.0057068	0.09739	0.20218
HIF1A_HIF3A_HLH_or_HLH_or_HMG_SOX_domain_domain_LIB-3	16	-1.1256	-8.1173	0	0	4.7679e-16	1.1335e-15	0.091613	0.66286	0.18991	0.2835	0.50742	0.75905	-1.4445	-10.399	0	0	2.4963e-25	1.9359e-24	-0.24337	-1.7596	0.004873	0.010548	0.078478	0.17814	-0.17728	-1.2798	0.026064	0.048976	0.20062	0.32624	-0.44689	-3.2357	0.00013727	0.00048222	0.0012134	0.0050224
ZNF705E_NEG_CONTROL_H2_C2_ZF_domain_LIB-3	8	-1.6361	-9.2026	0	0	3.493e-20	1.1382e-19	0.22917	1.293	0.01069	0.025106	0.196	0.45711	-1.3859	-7.8056	0	0	5.9222e-15	1.6094e-14	-0.051818	-0.29232	0.74489	0.80355	0.77004	0.88019	-0.13211	-0.74473	0.18195	0.25971	0.45643	0.5951	-0.033578	-0.18951	0.84228	0.88113	0.8497	0.91529
ZNF705E_NEG_CONTROL_C2_H2_ZF_domain_LIB-3	8	-1.0806	-5.4677	0	0	4.5592e-08	6.0991e-08	0.056108	0.28462	0.58802	0.68424	0.77594	0.90791	-1.1468	-5.8031	0	0	6.5103e-09	9.7412e-09	0.13121	0.66576	0.056469	0.092652	0.50556	0.69238	0.11073	0.56128	0.64413	0.72297	0.57461	0.70044	-0.077248	-0.39224	0.53286	0.61709	0.69488	0.81362
SRSF12_NEG_CONTROL_RRM_domain_LIB-1	8	-1.3417	-8.3661	0	0	5.9544e-17	1.5257e-16	-0.005591	-0.034876	0.87123	0.9089	0.97218	0.99004	-0.99281	-6.1922	0	0	5.9314e-10	9.8584e-10	-0.23666	-1.4762	0.023644	0.043245	0.13988	0.28011	-0.32529	-2.0287	0.0054736	0.012562	0.04249	0.096715	-0.18553	-1.1574	0.10606	0.16298	0.2471	0.40941
SRSF12_SRSF10_RRM_domain_LIB-1	16	-2.7294	-16.872	0	0	7.2326e-64	1.956e-62	-1.7986	-11.231	0	0	2.8638e-29	1.1432e-27	-1.9759	-12.403	0	0	2.5304e-35	4.3502e-34	-1.2568	-7.9175	0	0	2.4238e-15	4.0301e-14	-1.6597	-10.323	0	0	5.5562e-25	2.8158e-23	-1.6093	-10.187	0	0	2.2577e-24	1.2963e-22
MYLK2_MYLK_Kinase_domain_LIB-2A	16	-1.0614	-8.2999	0	0	1.0424e-16	2.6107e-16	-0.25131	-1.9655	0.0010295	0.0031949	0.049357	0.17686	-1.2063	-9.4321	0	0	4.0187e-21	2.0455e-20	-0.37557	-2.9373	0.00015443	0.00047071	0.0033107	0.012143	-0.5115	-3.999	0	0	6.3615e-05	0.00033386	-0.26827	-2.0985	0.0052162	0.011931	0.035859	0.090581
MYLK2_NEG_CONTROL_Kinase_domain_LIB-2A	8	-1	-6.1697	0	0	6.8426e-10	1.0331e-09	0.019031	0.11768	0.90489	0.93299	0.90632	0.96471	-1.0274	-6.3409	0	0	2.2847e-10	3.964e-10	-0.17387	-1.0748	0.10372	0.15759	0.28246	0.4709	0.15217	0.94039	0.45287	0.55026	0.34702	0.48841	0.058027	0.35925	0.45108	0.54037	0.71941	0.83237
ZNF213_NEG_CONTROL_KRAB_domain_LIB-3	8	-1.4754	-8.2853	0	0	1.178e-16	2.9372e-16	0.042778	0.24079	0.69545	0.77408	0.80972	0.92449	-1.2403	-6.9729	0	0	3.1038e-12	6.4488e-12	-0.28381	-1.5971	0.0066575	0.013949	0.11025	0.23297	-0.10001	-0.56259	0.27347	0.36438	0.57371	0.69979	-0.17189	-0.96788	0.13492	0.19992	0.33311	0.50968
ZNF695_NEG_CONTROL_KRAB_domain_LIB-3	8	-1.1473	-7.3883	0	0	1.4868e-13	2.9176e-13	-0.038578	-0.2486	0.59506	0.69014	0.80367	0.92128	-1.2549	-8.0808	0	0	6.4362e-16	1.908e-15	-0.25556	-1.6467	0.014482	0.028026	0.099619	0.21523	-0.15299	-0.98548	0.1362	0.20315	0.32439	0.46428	0.012326	0.079446	0.79015	0.83995	0.93668	0.96371
KDM4B_KDM4A_PHD_domain_LIB-1	16	-1.156	-9.2525	0	0	2.1932e-20	7.2544e-20	-0.26573	-2.1288	0.00065202	0.0021	0.033271	0.12979	-1.1845	-9.482	0	0	2.4947e-21	1.3004e-20	-0.62575	-5.0105	0	0	5.4287e-07	3.9401e-06	-0.73273	-5.8574	0	0	4.703e-09	5.0158e-08	-0.59497	-4.769	0	0	1.8518e-06	1.4727e-05
KDM4B_KDM4C_PHD_domain_LIB-1	16	-0.97995	-6.4767	0	0	9.3762e-11	1.5095e-10	-0.067143	-0.44415	0.23454	0.33699	0.65693	0.84809	-1.3293	-8.7785	0	0	1.6574e-18	6.3737e-18	-0.35209	-2.3284	0.00024022	0.00070387	0.01989	0.057799	-0.3716	-2.4548	0.00087509	0.0025526	0.014096	0.039019	-0.62308	-4.123	0	0	3.7391e-05	0.00022362
KDM4B_NEG_CONTROL_PHD_domain_LIB-1	8	-0.86522	-4.8571	0	0	1.1914e-06	1.461e-06	-0.12666	-0.71116	0.13051	0.20953	0.47698	0.73824	-0.97129	-5.4524	0	0	4.969e-08	6.7956e-08	-0.36587	-2.054	0.00044612	0.001253	0.039974	0.10217	-0.39986	-2.2441	0.00092656	0.0026899	0.024824	0.062361	-0.38168	-2.1433	0.0012183	0.0033514	0.032089	0.083043
PROX2_NEG_CONTROL_Prospero_domain_LIB-3	8	-1.0686	-6.4251	0	0	1.3176e-10	2.0992e-10	0.12945	0.77874	0.16633	0.25548	0.43613	0.70586	-1.088	-6.5426	0	0	6.0439e-11	1.1084e-10	-0.23427	-1.4092	0.025189	0.045718	0.15879	0.30889	0.48903	2.942	0.0017673	0.0047487	0.0032612	0.011227	0.12649	0.76109	0.1308	0.19486	0.44661	0.61731
ZNF761_NEG_CONTROL_KRAB_domain_LIB-3	8	-1.3872	-7.6541	0	0	1.947e-14	4.0862e-14	0.19048	1.0534	0.035381	0.070713	0.29217	0.57759	-0.92207	-5.0954	0	0	3.4797e-07	4.4014e-07	0.26986	1.4925	8.5793e-05	0.00028066	0.13556	0.27408	-0.046307	-0.2559	0.48943	0.58465	0.79803	0.87028	0.11408	0.63114	0.16997	0.24294	0.52795	0.68704
HSF4_NEG_CONTROL_HSF_domain_LIB-3	8	-1.2003	-8.3305	0	0	8.0504e-17	2.0403e-16	-0.039246	-0.27255	0.59015	0.68623	0.7852	0.91246	-1.0453	-7.2572	0	0	3.9507e-13	8.9139e-13	-0.0065098	-0.04521	0.85377	0.88989	0.96394	0.98282	-0.27563	-1.9134	0.015408	0.030912	0.055702	0.12048	0.10195	0.70814	0.21673	0.29696	0.47886	0.64586
HSF4_HSF1_HSF_domain_LIB-3	16	-1.63	-13.434	0	0	3.817e-41	4.5353e-40	-0.56411	-4.6588	0	0	3.1802e-06	2.5459e-05	-1.1972	-9.8845	0	0	4.8576e-23	2.9785e-22	-0.77084	-6.3643	0	0	1.9614e-10	2.1032e-09	-0.47404	-3.9126	5.1476e-05	0.00019139	9.1313e-05	0.00046417	-0.27237	-2.2517	0.0047358	0.010996	0.02434	0.066087
FBP1_NEG_CONTROL_phospatase_domain_LIB-2B	8	-0.83465	-2.5815	0	0	0.0098367	0.010255	-0.0036851	-0.011407	0.88904	0.92169	0.9909	0.99596	-0.88553	-2.7392	0	0	0.0061593	0.0063004	-0.31503	-0.97476	0.0023164	0.0054403	0.32968	0.52304	0.92041	2.8507	0	0	0.0043621	0.014395	0.048916	0.15153	0.51115	0.59664	0.87956	0.9315
FBP1_FBP2_phospatase_domain_LIB-2B	16	-0.88408	-7.5945	0	0	3.0903e-14	6.3809e-14	-0.27466	-2.3601	0.00044612	0.0014866	0.018269	0.078164	-0.90065	-7.7379	0	0	1.011e-14	2.6782e-14	-0.57133	-4.9076	0	0	9.2206e-07	6.5137e-06	-0.14489	-1.2446	0.05139	0.088062	0.2133	0.34212	-0.18615	-1.6007	0.031949	0.057683	0.10945	0.22126
FOXD3_FOXD1_Forkhead_domain_LIB-3	13	-0.81333	-5.8283	0	0	5.5984e-09	7.952e-09	0.20405	1.4629	0.0050103	0.012975	0.14348	0.37812	-1.014	-7.2655	0	0	3.7177e-13	8.4028e-13	-0.42321	-3.0329	0	0	0.002422	0.0091869	-0.11528	-0.826	0.12335	0.18665	0.4088	0.54985	-0.10001	-0.71715	0.29031	0.37732	0.47328	0.64147
FOXD3_NEG_CONTROL_Forkhead_domain_LIB-3	8	-1.0215	-5.6784	0	0	1.3595e-08	1.8808e-08	0.18486	1.0281	0.042159	0.082105	0.30389	0.58962	-0.96776	-5.3804	0	0	7.4319e-08	1.0005e-07	-0.3208	-1.7838	0.0019561	0.0046817	0.074454	0.17043	0.21531	1.1973	0.2321	0.31802	0.23119	0.36213	-0.0062323	-0.034667	0.93967	0.95541	0.97235	0.98414
ZNF570_NEG_CONTROL_H2_C2_ZF_domain_LIB-3	7	-1.691	-8.9027	0	0	5.4499e-19	1.6267e-18	0.26873	1.4193	0.0066747	0.016706	0.15583	0.39852	-1.084	-5.7194	0	0	1.0688e-08	1.5658e-08	-0.12955	-0.68404	0.27757	0.36476	0.49395	0.68324	-0.013882	-0.073274	0.68354	0.75829	0.94159	0.96332	-0.080033	-0.42277	0.54559	0.62902	0.67246	0.79738
DUSP7_DUSP9_phospatase_domain_LIB-2B	16	-0.59024	-5.409	5.1476e-05	5.6012e-05	6.3392e-08	8.4051e-08	0.27258	2.4982	0.00056623	0.001856	0.012484	0.056378	-0.82943	-7.6007	0	0	2.9462e-14	7.4493e-14	-0.090782	-0.83196	0.29775	0.38717	0.40543	0.59941	0.044376	0.40665	0.94683	0.96277	0.68427	0.78898	-0.13059	-1.1969	0.12495	0.18737	0.23135	0.3908
DUSP7_DUSP10_phospatase_domain_LIB-2B	16	-1.2755	-7.3737	0	0	1.6599e-13	3.2496e-13	-0.0069113	-0.040085	0.79798	0.85598	0.96803	0.98899	-0.99408	-5.7574	0	0	8.5436e-09	1.2639e-08	-0.16833	-0.97607	0.036325	0.062922	0.32903	0.52243	0.24885	1.443	0.055336	0.093927	0.14903	0.25954	-0.17416	-1.0111	0.042982	0.074698	0.31198	0.48661
DUSP7_DUSP6_phospatase_domain_LIB-2B	16	-0.53388	-5.1012	0.00010295	0.00011091	3.3749e-07	4.2642e-07	0.29997	2.8664	0.00025738	0.00089659	0.0041513	0.021204	-0.59774	-5.7115	0	0	1.1201e-08	1.6351e-08	-0.23116	-2.2087	0.0065374	0.01372	0.027194	0.074689	-0.11965	-1.1431	0.085003	0.13554	0.25298	0.38769	-0.21559	-2.0602	0.015752	0.03114	0.039379	0.097618
DUSP7_NEG_CONTROL_phospatase_domain_LIB-2B	8	-1.0233	-6.6438	0	0	3.057e-11	5.1158e-11	0.357	2.3183	5.1476e-05	0.00020053	0.020434	0.085987	-0.69893	-4.5384	0	0	5.6676e-06	6.5316e-06	0.046009	0.29876	0.4187	0.51206	0.76512	0.87708	-0.093834	-0.60928	0.29367	0.387	0.54234	0.67365	-0.13438	-0.87264	0.24748	0.33065	0.38286	0.55824
ZNF814_NEG_CONTROL_H2_C2_ZF_domain_LIB-3	7	-1.9552	-9.6076	0	0	7.4228e-22	2.7276e-21	0.13676	0.68487	0.17553	0.26648	0.49343	0.74956	-1.005	-5.016	0	0	5.2761e-07	6.571e-07	-0.076808	-0.38445	0.57497	0.65943	0.70065	0.83882	-0.16484	-0.82261	0.1484	0.21896	0.41073	0.55149	-0.0045023	-0.022581	0.93358	0.95146	0.98198	0.98945
ZNF814_NEG_CONTROL_KRAB_domain_LIB-3	6	-1.3777	-4.7819	0	0	1.7368e-06	2.1112e-06	0.090037	0.31612	0.41798	0.52859	0.75191	0.89596	-1.2958	-4.5101	0	0	6.4801e-06	7.4438e-06	0.22843	0.80286	0.0046156	0.010082	0.42205	0.61632	0.65357	2.2971	0.0002059	0.00068182	0.021614	0.055726	0.14458	0.50924	0.13423	0.19908	0.61059	0.75145
GLYR1_HDGFRP3_PWWP_domain_LIB-1	16	-1.253	-8.3925	0	0	4.7577e-17	1.2266e-16	-0.14188	-0.95165	0.02615	0.054909	0.34128	0.62729	-1.1935	-7.9971	0	0	1.2736e-15	3.6826e-15	0.12418	0.8332	0.017759	0.033675	0.40473	0.59884	0.28939	1.9412	0.024022	0.045566	0.052236	0.11432	0.13234	0.88817	0.035381	0.062991	0.37445	0.55025
GLYR1_NEG_CONTROL_PWWP_domain_LIB-1	8	-1.5586	-8.8085	0	0	1.2679e-18	3.6948e-18	-0.23177	-1.3121	0.0071723	0.017772	0.18948	0.44804	-1.2017	-6.7995	0	0	1.0495e-11	2.064e-11	0.11687	0.6618	0.085604	0.13332	0.5081	0.69487	0.11572	0.65514	0.61932	0.70092	0.51238	0.64726	0.0041766	0.023655	0.85528	0.8913	0.98113	0.98928
DAZAP1_NEG_CONTROL_RRM_domain_LIB-1	8	-0.82409	-5.2852	0	0	1.2559e-07	1.6335e-07	-0.1139	-0.73089	0.17049	0.26061	0.46485	0.72934	-0.59686	-3.8302	0	0	0.00012802	0.00013761	0.096303	0.61821	0.14859	0.21462	0.53644	0.71829	-0.65735	-4.2058	0	0	2.6012e-05	0.00014718	-0.38486	-2.4713	0.0011325	0.0031579	0.013463	0.040181
FAM69B_NEG_CONTROL_Kinase_domain_LIB-2A	8	-1.3073	-7.6499	0	0	2.0107e-14	4.2168e-14	0.2916	1.7121	0.00077213	0.002457	0.086884	0.27042	-0.82059	-4.8128	0	0	1.4885e-06	1.794e-06	-0.12264	-0.7197	0.27545	0.36229	0.47171	0.6642	-0.26034	-1.5254	0.021328	0.041104	0.12716	0.23061	-0.24273	-1.4256	0.03629	0.064364	0.15398	0.28995
ZNF415_NEG_CONTROL_C2_H2_ZF_domain_LIB-3	8	-1.9357	-10.763	0	0	5.1715e-27	2.6708e-26	0.0089116	0.050177	0.99574	0.99677	0.95998	0.98557	-1.0746	-6.0341	0	0	1.5984e-09	2.555e-09	-0.21587	-1.2148	0.039705	0.068159	0.22445	0.40033	-0.11296	-0.63465	0.23387	0.3201	0.52566	0.65925	-0.13238	-0.74658	0.25504	0.33905	0.45532	0.62577
ZNF415_NEG_CONTROL_H2_C2_ZF_domain_LIB-3	8	-1.4259	-8.5291	0	0	1.4748e-17	3.9572e-17	0.052927	0.31879	0.61277	0.70516	0.74989	0.89538	-1.0522	-6.3182	0	0	2.647e-10	4.5507e-10	0.015287	0.092085	0.66031	0.73385	0.92663	0.96605	-0.071131	-0.42747	0.37823	0.47609	0.66904	0.77665	0.2162	1.3049	0.012457	0.025402	0.19192	0.34032
ZNF418_NEG_CONTROL_H2_C2_ZF_domain_LIB-3	8	-1.39	-7.6155	0	0	2.6259e-14	5.45e-14	0.37979	2.0928	1.7159e-05	6.9662e-05	0.036368	0.13926	-0.86923	-4.781	0	0	1.7446e-06	2.0911e-06	0.076184	0.41965	0.23588	0.31925	0.67474	0.8228	-0.064571	-0.35507	0.40704	0.50526	0.72254	0.81782	-0.034683	-0.19121	0.83342	0.8743	0.84836	0.91466
ZNF530_NEG_CONTROL_H2_C2_ZF_domain_LIB-3	8	-0.6366	-2.273	1.7159e-05	1.8957e-05	0.023026	0.023785	0.037573	0.13438	0.73967	0.81022	0.89311	0.95919	-1.1318	-4.0262	0	0	5.669e-05	6.1883e-05	-0.11538	-0.41245	0.31066	0.40091	0.68001	0.82685	0.42551	1.5221	0.0076184	0.016714	0.12799	0.23162	0.3303	1.1851	5.1476e-05	0.00020492	0.23598	0.39639
ZNF816_NEG_CONTROL_H2_C2_ZF_domain_LIB-3	8	-0.593	-3.1763	3.4317e-05	3.7566e-05	0.0014914	0.0015957	-0.092967	-0.498	0.25556	0.36067	0.61848	0.82587	-0.69596	-3.7278	0	0	0.00019316	0.00020613	0.056228	0.30124	0.35055	0.44264	0.76323	0.87612	-0.031232	-0.16725	0.56362	0.652	0.86717	0.91655	-0.38478	-2.0617	0.0011325	0.0031579	0.039232	0.097296
ZNF132_NEG_CONTROL_H2_C2_ZF_domain_LIB-3	6	-0.52889	-3.2	0.0011668	0.001215	0.0013741	0.0014731	-0.054611	-0.33047	0.54212	0.64466	0.74105	0.88929	-0.88726	-5.364	0	0	8.1397e-08	1.0914e-07	-0.053836	-0.32582	0.75733	0.81449	0.74456	0.86491	-0.11199	-0.67682	0.30988	0.40439	0.49852	0.63436	-0.11738	-0.71108	0.38016	0.47005	0.47704	0.64446
ZNF660_NEG_CONTROL_H2_C2_ZF_domain_LIB-3	8	-0.85673	-3.596	0	0	0.00032317	0.0003538	0.18411	0.77401	0.043034	0.083433	0.43893	0.70716	-1.0797	-4.5295	0	0	5.912e-06	6.808e-06	0.58373	2.4553	0	0	0.014078	0.042888	0.2831	1.1896	0.096156	0.15127	0.23422	0.36566	0.18633	0.78395	0.029942	0.054531	0.43307	0.60461
ZNF274_NEG_CONTROL_C2_H2_ZF_domain_LIB-3	8	-0.78006	-5.4039	0	0	6.5201e-08	8.6342e-08	0.062978	0.43631	0.53471	0.63819	0.66261	0.85172	-0.8405	-5.8226	0	0	5.7937e-09	8.7069e-09	0.14534	1.0069	0.035776	0.062091	0.31396	0.50635	-0.51639	-3.5767	1.7159e-05	6.6711e-05	0.00034793	0.0015356	-0.44741	-3.0997	0.00017159	0.00058928	0.0019369	0.0075355
ZNF211_NEG_CONTROL_H2_C2_ZF_domain_LIB-3	8	-0.22096	-1.2171	0.088006	0.088837	0.22355	0.22595	0.36241	1.9965	5.1476e-05	0.00020053	0.045884	0.16692	-1.0148	-5.5868	0	0	2.3123e-08	3.267e-08	-0.041932	-0.23097	0.82922	0.87007	0.81734	0.9069	0.022562	0.12424	0.86086	0.89889	0.90113	0.93681	0.047596	0.26223	0.52086	0.60553	0.79314	0.88306
SNX31_NEG_CONTROL_phospatase_domain_LIB-2B	8	-1.6765	-10.667	0	0	1.4452e-26	7.2609e-26	-0.14716	-0.93994	0.081606	0.14182	0.34725	0.63234	-1.4076	-8.9738	0	0	2.8634e-19	1.2022e-18	-0.10286	-0.65705	0.37869	0.47128	0.51115	0.69733	0.081824	0.52253	0.79712	0.84975	0.6013	0.72227	-0.14938	-0.95468	0.19592	0.27362	0.33974	0.51556
LOC107983997_NEG_CONTROL_KRAB_domain_LIB-3	8	-0.89233	-3.8885	0	0	0.00010087	0.00011275	0.29833	1.3024	0.00061771	0.0020078	0.1928	0.4525	-0.92796	-4.0446	0	0	5.2419e-05	5.7322e-05	-0.019357	-0.084468	0.96814	0.97543	0.93268	0.96945	0.56017	2.4451	0.0002059	0.00068182	0.014482	0.039915	0.19575	0.85501	0.022958	0.043147	0.39255	0.56747
LOC107983997_NEG_CONTROL_H2_C2_ZF_domain_LIB-3	8	-1.3987	-7.1688	0	0	7.5642e-13	1.4164e-12	0.13119	0.67354	0.16031	0.24789	0.5006	0.75476	-1.2489	-6.4052	0	0	1.5022e-10	2.6522e-10	0.19406	0.99638	0.005731	0.012157	0.31907	0.51184	-0.050571	-0.2595	0.47009	0.56687	0.79525	0.8684	0.21871	1.1232	0.011359	0.023446	0.26136	0.42624
POU2F2_NEG_CONTROL_Homeodomain_domain_LIB-3	8	-1.2739	-7.6927	0	0	1.441e-14	3.0594e-14	0.092141	0.5582	0.34272	0.45365	0.57671	0.80447	-1.3783	-8.3223	0	0	8.6247e-17	2.774e-16	-0.073288	-0.44391	0.57426	0.65882	0.65711	0.80987	0.16868	1.0214	0.38548	0.48382	0.30709	0.44648	-0.048907	-0.29649	0.72536	0.78562	0.76686	0.86538
POU2F2_POU2F1_Homeodomain_domain_LIB-3	16	-1.5933	-11.571	0	0	5.7616e-31	3.8552e-30	-0.57648	-4.1958	0	0	2.719e-05	0.00019575	-1.3424	-9.7629	0	0	1.6239e-22	9.4973e-22	-1.1241	-8.1685	0	0	3.1233e-16	5.6707e-15	-1.3923	-10.072	0	0	7.3722e-24	3.3436e-22	-0.77956	-5.6799	0	0	1.3475e-08	1.5088e-07
ZIK1_NEG_CONTROL_H2_C2_ZF_domain_LIB-3	6	-0.76726	-3.9587	0	0	7.5367e-05	8.4624e-05	0.059549	0.30768	0.61211	0.70467	0.75833	0.89938	-1.1394	-5.8693	0	0	4.376e-09	6.6833e-09	-0.11342	-0.58583	0.38363	0.47638	0.55799	0.73516	0.16304	0.84177	0.46108	0.55792	0.39992	0.54127	0.071085	0.36771	0.43826	0.528	0.71309	0.82712
FGD2_NEG_CONTROL_PHD_domain_LIB-1	8	-0.82039	-5.1486	0	0	2.6251e-07	3.3422e-07	-0.011179	-0.070184	0.82147	0.87347	0.94405	0.97953	-0.83461	-5.2384	0	0	1.62e-07	2.1152e-07	-0.1717	-1.0779	0.10884	0.16437	0.28107	0.46944	-0.25864	-1.6226	0.022135	0.042427	0.10468	0.1983	-0.12496	-0.78485	0.2856	0.37229	0.43254	0.60431
R3HDM2_ARPP21_RRM_domain_LIB-1	15	-1.3215	-9.3736	0	0	7.0127e-21	2.4162e-20	0.057382	0.40996	0.43694	0.54722	0.68183	0.86169	-1.0833	-7.7096	0	0	1.2616e-14	3.3099e-14	-0.38589	-2.7518	0	0	0.0059277	0.020296	-0.19416	-1.3822	0.010312	0.021756	0.16692	0.2835	-0.32736	-2.3425	5.1476e-05	0.00020492	0.019157	0.054173
R3HDM2_NEG_CONTROL_RRM_domain_LIB-1	8	-1.2833	-7.0018	0	0	2.5271e-12	4.5456e-12	-0.011955	-0.06546	0.81503	0.86837	0.94781	0.98044	-1.3063	-7.1301	0	0	1.0033e-12	2.1838e-12	-0.38968	-2.1318	0.00017159	0.00051894	0.033026	0.087547	-0.45587	-2.4882	0.00015443	0.00052755	0.01284	0.036169	-0.23672	-1.2975	0.040803	0.071358	0.19447	0.34377
NR2C2_NEG_CONTROL_C4_ZF_domain_LIB-3	8	-0.98552	-5.4334	0	0	5.5302e-08	7.3652e-08	-0.26749	-1.4781	0.0022478	0.006431	0.13938	0.37178	-1.007	-5.5551	0	0	2.7747e-08	3.8938e-08	-0.0023251	-0.012869	0.81582	0.86017	0.98973	0.99649	-1.0134	-5.5288	0	0	3.2251e-08	3.0563e-07	-0.87457	-4.8409	0	0	1.2928e-06	1.065e-05
STK32A_STK32B_Kinase_domain_LIB-2A	16	0.55433	2.8113	3.4317e-05	3.7566e-05	0.0049338	0.0051833	-0.9235	-4.6823	0	0	2.8367e-06	2.2821e-05	0.57696	2.9261	0	0	0.0034325	0.0035328	-1.3054	-6.6173	0	0	3.6585e-11	4.2516e-10	-1.029	-5.2154	0	0	1.8347e-07	1.5124e-06	-1.25	-6.339	0	0	2.3125e-10	3.2872e-09
STK32A_NEG_CONTROL_Kinase_domain_LIB-2A	8	-1.1433	-6.793	0	0	1.0985e-11	1.8935e-11	0.12705	0.75712	0.17634	0.26742	0.44898	0.71538	-0.93615	-5.5701	0	0	2.5463e-08	3.5841e-08	-0.064074	-0.38175	0.64485	0.72048	0.70265	0.84016	-0.50761	-3.0136	3.4317e-05	0.00013136	0.0025813	0.0091262	-0.13302	-0.79339	0.25252	0.33631	0.42755	0.59978
TRIM24_NEG_CONTROL_ADD_domain_LIB-1	8	-1.671	-7.9071	0	0	2.6344e-15	5.9487e-15	-0.2633	-1.2475	0.0025566	0.0071842	0.21222	0.48101	-1.1182	-5.2962	0	0	1.1825e-07	1.5621e-07	-0.37308	-1.7675	0.00041181	0.0011636	0.077139	0.17558	0.032824	0.15551	0.9199	0.94164	0.87642	0.92232	0.025879	0.12265	0.68231	0.75053	0.90238	0.94339
TRIM24_TRIM33_ADD_domain_LIB-1	14	-2.3162	-14.524	0	0	8.4764e-48	1.3226e-46	-2.1211	-13.271	0	0	3.4045e-40	2.242e-38	-1.4	-8.8408	0	0	9.5005e-19	3.7449e-18	-1.1704	-7.384	0	0	1.5364e-13	2.1786e-12	-0.39607	-2.5026	3.4317e-05	0.00013136	0.012328	0.034949	-0.62677	-3.9686	0	0	7.2291e-05	0.00040746
DYRK3_DYRK2_Kinase_domain_LIB-2A	15	-1.3429	-9.7495	0	0	1.8533e-22	7.0526e-22	0.19543	1.4312	0.0021448	0.0061881	0.15238	0.3932	-1.0325	-7.5284	0	0	5.1355e-14	1.2663e-13	-0.15109	-1.105	0.048919	0.081866	0.26914	0.4552	-0.25632	-1.8674	0.0009094	0.0026427	0.061842	0.13104	-0.24824	-1.8205	0.0019561	0.0050287	0.068682	0.15327
DYRK3_NEG_CONTROL_Kinase_domain_LIB-2A	8	-0.50817	-2.0919	0.00039465	0.0004175	0.036446	0.037419	0.23597	0.97301	0.0082876	0.020201	0.33055	0.61596	-0.84682	-3.4802	0	0	0.00050101	0.00052653	0.14041	0.57889	0.042261	0.072081	0.56266	0.73897	0.36237	1.4926	0.025944	0.048766	0.13554	0.2422	0.089655	0.37044	0.27078	0.35659	0.71105	0.82542
DYRK3_DYRK4_Kinase_domain_LIB-2A	16	-1.0506	-8.3255	0	0	8.3956e-17	2.1232e-16	-0.017418	-0.13864	0.67231	0.75492	0.88974	0.9583	-0.90337	-7.1734	0	0	7.3175e-13	1.6126e-12	-0.12511	-0.99556	0.12466	0.18498	0.31946	0.51212	0.17953	1.4277	0.20196	0.28303	0.15338	0.26562	-0.13624	-1.087	0.1093	0.16743	0.27704	0.44405
DYRK3_DYRK1A_Kinase_domain_LIB-2A	15	-1.5997	-10.771	0	0	4.7368e-27	2.455e-26	-1.0451	-7.048	0	0	1.8146e-12	2.6978e-11	-1.4208	-9.5935	0	0	8.5149e-22	4.6444e-21	-1.9564	-13.032	0	0	8.0029e-39	4.4209e-37	-0.79366	-5.3462	0	0	8.9833e-08	7.8142e-07	-0.39261	-2.6689	0	0	0.0076094	0.024741
ZBTB48_NEG_CONTROL_H2_C2_ZF_domain_LIB-3	8	-1.627	-8.9879	0	0	2.5206e-19	7.7194e-19	0.21785	1.207	0.015649	0.035206	0.22744	0.5018	-1.08	-5.9781	0	0	2.2572e-09	3.5574e-09	-0.31951	-1.7695	0.0020075	0.0047882	0.076808	0.17498	-0.11194	-0.61975	0.23672	0.32332	0.53542	0.66722	-0.10138	-0.56184	0.39465	0.48436	0.57423	0.72517
POU3F2_NEG_CONTROL_POU_domain_LIB-3	8	-0.94727	-5.7849	0	0	7.2571e-09	1.0222e-08	-0.032115	-0.19629	0.64698	0.73394	0.84438	0.93905	-0.89537	-5.4696	0	0	4.5108e-08	6.1937e-08	-0.12708	-0.7767	0.25575	0.34069	0.43733	0.63057	-0.14183	-0.86622	0.15928	0.23228	0.38637	0.5271	0.032916	0.20129	0.62809	0.70455	0.84047	0.91029
POU3F2_POU2F1_POU_domain_LIB-3	16	-1.12	-8.4902	0	0	2.0624e-17	5.4722e-17	-0.55076	-4.176	0	0	2.9662e-05	0.00021211	-1.074	-8.1432	0	0	3.8483e-16	1.1663e-15	-1.4135	-10.694	0	0	1.0838e-26	3.5887e-25	-1.248	-9.4302	0	0	4.0919e-21	1.4541e-19	-0.77816	-5.9041	0	0	3.5455e-09	4.3229e-08
POU3F2_POU3F3_POU_domain_LIB-3	16	-1.5409	-11.247	0	0	2.3866e-29	1.4436e-28	-0.22929	-1.6777	0.0021791	0.0062685	0.0934	0.28492	-1.4497	-10.59	0	0	3.3335e-26	2.8177e-25	-0.66017	-4.8274	0	0	1.3832e-06	9.5117e-06	-0.21111	-1.5438	0.013212	0.027027	0.12264	0.22441	-0.059877	-0.43844	0.53046	0.61492	0.66107	0.78965
POU3F2_POU3F1_POU_domain_LIB-3	15	-1.6131	-9.0363	0	0	1.62e-19	5.0328e-19	-0.74957	-4.2096	0	0	2.5577e-05	0.00018471	-1.6676	-9.3437	0	0	9.2997e-21	4.5718e-20	-0.77226	-4.3379	0	0	1.4383e-05	8.6414e-05	-0.15663	-0.88041	0.030697	0.056382	0.37864	0.5202	-0.53704	-3.0237	0	0	0.0024974	0.0093993
FEZF1_NEG_CONTROL_H2_C2_ZF_domain_LIB-3	7	-1.2088	-7.4253	0	0	1.1252e-13	2.2268e-13	0.092106	0.56907	0.37886	0.49138	0.56931	0.80047	-0.95917	-5.9093	0	0	3.4357e-09	5.3085e-09	0.020404	0.12606	0.64224	0.71858	0.89968	0.95316	-0.17577	-1.0823	0.12938	0.19418	0.27914	0.41654	-0.11651	-0.72103	0.35686	0.44684	0.47089	0.63933
WDR43_NEG_CONTROL_SART_1_domain_LIB-3	4	-3.323	-9.9375	0	0	2.8596e-23	1.1558e-22	-1.7614	-5.3457	0	0	9.0059e-08	8.5833e-07	-2.8691	-8.6507	0	0	5.1165e-18	1.8596e-17	-2.4511	-7.3889	0	0	1.4808e-13	2.105e-12	-2.6884	-8.0218	0	0	1.0419e-15	2.3953e-14	-2.6009	-7.9003	0	0	2.782e-15	7.3033e-14
WDR43_NEG_CONTROL_NOA36_ZF_domain_LIB-3	4	-1.7907	-4.7825	0	0	1.7315e-06	2.1052e-06	-1.7699	-4.7	0	0	2.6013e-06	2.1109e-05	-1.9816	-5.2859	0	0	1.2512e-07	1.649e-07	-2.876	-7.4473	0	0	9.5248e-14	1.386e-12	-2.5119	-6.4931	0	0	8.4087e-11	1.1125e-09	-2.7225	-7.2294	0	0	4.8512e-13	9.9553e-12
ZNF605_NEG_CONTROL_KRAB_domain_LIB-3	8	-1.3069	-7.3541	0	0	1.9221e-13	3.7471e-13	-0.095458	-0.53905	0.24463	0.34935	0.58985	0.81279	-0.97481	-5.4981	0	0	3.8389e-08	5.3093e-08	-0.10136	-0.57245	0.3873	0.48005	0.56702	0.74235	0.081583	0.46047	0.79852	0.85086	0.64518	0.75831	-0.53416	-3.019	1.7159e-05	7.5614e-05	0.0025358	0.0095161
BARHL2_NEG_CONTROL_Homeodomain_domain_LIB-3	8	-0.89022	-5.3141	0	0	1.0719e-07	1.4013e-07	0.046787	0.27953	0.6628	0.74732	0.77984	0.91035	-0.87841	-5.2447	0	0	1.5651e-07	2.0451e-07	-0.047262	-0.28236	0.78437	0.83586	0.77767	0.88427	-0.052641	-0.31428	0.46108	0.55792	0.75331	0.84113	0.013237	0.079121	0.7825	0.83348	0.93694	0.96372
SHC4_NEG_CONTROL_phospatase_domain_LIB-2B	8	-1.1807	-7.481	0	0	7.3737e-14	1.4826e-13	0.053013	0.33624	0.61191	0.70464	0.73669	0.8882	-0.74876	-4.7479	0	0	2.0551e-06	2.4479e-06	-0.19205	-1.2179	0.069612	0.11104	0.22326	0.399	-0.099149	-0.62856	0.2762	0.36726	0.52964	0.66289	-0.0849	-0.53863	0.48583	0.57338	0.59014	0.73663
SHC4_SHC3_phospatase_domain_LIB-2B	16	-0.98189	-6.8165	0	0	9.3303e-12	1.6162e-11	0.021505	0.14942	0.84435	0.88977	0.88122	0.9547	-1.1707	-8.1254	0	0	4.4599e-16	1.345e-15	-0.45718	-3.1749	0	0	0.0014987	0.006001	-0.17073	-1.1854	0.029753	0.054882	0.23587	0.36741	-0.2994	-2.081	0.0028312	0.0069797	0.037435	0.093656
SHC4_SHC2_phospatase_domain_LIB-2B	16	-1.3425	-9.3549	0	0	8.3662e-21	2.8639e-20	-0.36883	-2.5714	0	0	0.010129	0.047054	-1.023	-7.1315	0	0	9.9264e-13	2.1614e-12	-0.44139	-3.0773	0	0	0.0020887	0.0080189	-0.18492	-1.2891	0.0221	0.042382	0.19737	0.32224	-0.63926	-4.458	0	0	8.2733e-06	5.7095e-05
SHC4_SHC1_phospatase_domain_LIB-2B	16	-0.93191	-6.794	0	0	1.0906e-11	1.8802e-11	0.019802	0.14444	0.8669	0.90649	0.88516	0.9562	-0.88389	-6.445	0	0	1.1561e-10	2.0612e-10	-0.33925	-2.4739	0.00041181	0.0011636	0.013364	0.041046	0.063798	0.46524	0.89621	0.9242	0.64176	0.75538	-0.14967	-1.092	0.078071	0.12526	0.27485	0.44116
PI4K2A_NEG_CONTROL_Kinase_domain_LIB-2A	8	-0.55023	-3.6525	0.00010295	0.00011091	0.00025967	0.00028522	-0.036783	-0.24419	0.60932	0.70249	0.80709	0.92284	-0.6215	-4.1257	0	0	3.6966e-05	4.0699e-05	0.11701	0.77685	0.085209	0.13278	0.43725	0.63057	-0.1528	-1.0139	0.13665	0.20373	0.31061	0.44942	-0.22995	-1.5269	0.046174	0.07951	0.12678	0.2484
KIAA1456_NEG_CONTROL_Methyltrans_domain_LIB-1	8	-1.1479	-6.9754	0	0	3.0498e-12	5.4581e-12	-0.083523	-0.50796	0.3006	0.41023	0.61148	0.8235	-1.0511	-6.3892	0	0	1.6675e-10	2.932e-10	-0.076796	-0.46707	0.54837	0.63501	0.64045	0.80003	-0.24784	-1.5064	0.027883	0.051925	0.13196	0.23724	-0.080212	-0.48799	0.51443	0.59962	0.62556	0.76199
KIAA1456_RRP8_Methyltrans_domain_LIB-1	16	-1.2139	-9.8015	0	0	1.1091e-22	4.2965e-22	-0.10123	-0.818	0.091438	0.15568	0.41336	0.68812	-1.053	-8.5056	0	0	1.8067e-17	6.1955e-17	-0.2758	-2.2285	0.0022649	0.0053376	0.025844	0.071673	-0.37112	-2.997	0.00087509	0.0025526	0.0027269	0.0095813	-0.46012	-3.7191	0.00010295	0.00036957	0.00019996	0.0010125
KIAA1456_ALKBH8_Methyltrans_domain_LIB-1	16	-1.6575	-12.85	0	0	8.6508e-38	8.6851e-37	-0.44684	-3.4669	0	0	0.00052647	0.0032078	-1.4073	-10.915	0	0	9.745e-28	9.5211e-27	-0.93004	-7.2136	0	0	5.4483e-13	7.3163e-12	-0.45043	-3.4938	0.00017159	0.00058275	0.00047611	0.002038	-0.60435	-4.6901	0	0	2.7308e-06	2.0996e-05
MAP2K6_MAP2K3_Kinase_domain_LIB-2A	16	-0.88349	-6.544	0	0	5.9879e-11	9.7821e-11	-0.78977	-5.8463	0	0	5.0278e-09	5.5234e-08	-1.3468	-9.9682	0	0	2.0997e-23	1.3287e-22	-0.51876	-3.8426	0	0	0.00012174	0.00062209	-1.0623	-7.846	0	0	4.2947e-15	9.253e-14	-0.75337	-5.584	0	0	2.3505e-08	2.5298e-07
MAP2K6_MAP2K4_Kinase_domain_LIB-2A	16	-1.0395	-7.1562	0	0	8.2972e-13	1.5491e-12	0.20432	1.4076	0.0059197	0.015036	0.15923	0.40331	-1.0783	-7.4242	0	0	1.1344e-13	2.6991e-13	-0.18341	-1.2633	0.025206	0.045735	0.20647	0.37633	-0.050886	-0.35042	0.30127	0.39514	0.72603	0.82073	-0.12952	-0.89245	0.12841	0.19187	0.37215	0.54826
MAP2K6_NEG_CONTROL_Kinase_domain_LIB-2A	8	-1.4017	-7.7151	0	0	1.2092e-14	2.5805e-14	-0.33442	-1.842	8.5793e-05	0.0003202	0.065469	0.22036	-1.3299	-7.3218	0	0	2.447e-13	5.6291e-13	-0.19472	-1.0727	0.06546	0.1053	0.28343	0.47175	-0.46892	-2.5816	0.00012011	0.0004208	0.0098345	0.028845	-0.45356	-2.499	0.00013727	0.00048222	0.012453	0.037624
CLOCK_NEG_CONTROL_HLH_or_HLH_or_HMG_SOX_domain_domain_LIB-3	8	-0.77164	-5.0213	0	0	5.1329e-07	6.4097e-07	0.064946	0.42284	0.52009	0.6233	0.67241	0.85808	-1.0279	-6.6866	0	0	2.2838e-11	4.3603e-11	-0.26491	-1.7243	0.011102	0.022161	0.08466	0.18984	-0.095236	-0.61963	0.28876	0.38126	0.5355	0.66722	-0.061727	-0.40204	0.63615	0.71148	0.68766	0.8087
CLOCK_ARNTL_HLH_or_HLH_or_HMG_SOX_domain_domain_LIB-3	16	-0.8091	-6.4448	0	0	1.1579e-10	1.8521e-10	0.14106	1.1243	0.042313	0.08231	0.2609	0.54298	-1.1167	-8.8911	0	0	6.0499e-19	2.4434e-18	-0.23839	-1.8995	0.0053535	0.011418	0.057501	0.13779	-0.56911	-4.527	0	0	5.9829e-06	3.8149e-05	-0.25406	-2.0255	0.0068291	0.015093	0.042815	0.10468
CLOCK_NPAS2_HLH_or_HLH_or_HMG_SOX_domain_domain_LIB-3	16	-1.0474	-8.8132	0	0	1.2164e-18	3.5509e-18	0.17452	1.4718	0.013778	0.031435	0.14106	0.37463	-1.0993	-9.2514	0	0	2.2167e-20	1.0529e-19	0.044338	0.3739	0.26265	0.34801	0.70848	0.8427	-0.29664	-2.4957	0.0034489	0.0084312	0.01257	0.035546	-0.31857	-2.6882	0.0019046	0.0049093	0.0071849	0.023531
SLK_NEG_CONTROL_Kinase_domain_LIB-2A	7	-1.2295	-6.8646	0	0	6.6682e-12	1.1665e-11	-0.21224	-1.1867	0.024485	0.051844	0.23536	0.51182	-0.85122	-4.7583	0	0	1.9519e-06	2.3298e-06	-0.29447	-1.6464	0.010724	0.021467	0.099673	0.21531	-0.80387	-4.4812	0	0	7.4229e-06	4.6467e-05	-0.73479	-4.1103	3.4317e-05	0.00014498	3.9513e-05	0.00023534
SLK_STK4_Kinase_domain_LIB-2A	16	-0.80975	-6.9011	0	0	5.1589e-12	9.0998e-12	-0.17778	-1.5155	0.0090082	0.02169	0.12964	0.35488	-0.93396	-7.9593	0	0	1.7296e-15	4.9411e-15	-0.34465	-2.9377	0.00034317	0.00098595	0.0033064	0.012131	-0.40291	-3.4317	0.0004976	0.0015376	0.00059975	0.0025029	-0.60001	-5.1165	0	0	3.1132e-07	2.8416e-06
KCNRG_NEG_CONTROL_BTB_domain_LIB-3B	8	-1.1355	-5.7515	0	0	8.8442e-09	1.239e-08	0.10882	0.5517	0.25427	0.35938	0.58116	0.80642	-1.1231	-5.6897	0	0	1.273e-08	1.8499e-08	-0.026077	-0.1322	0.96997	0.97651	0.89483	0.94983	0.3607	1.8286	0.026836	0.050257	0.067466	0.14022	0.031606	0.16028	0.63816	0.71276	0.87266	0.92774
KCNRG_KCTD6_BTB_POZ_domain_LIB-1	16	-0.97121	-9.7344	0	0	2.1519e-22	8.1701e-22	-0.065159	-0.65313	0.24653	0.35125	0.51367	0.76279	-0.84569	-8.4766	0	0	2.3186e-17	7.8585e-17	0.035202	0.35285	0.33397	0.42558	0.7242	0.85274	0.01655	0.16589	0.72663	0.79251	0.86824	0.91676	-0.10209	-1.0233	0.23723	0.31942	0.30616	0.47919
KCNRG_KCTD6_BTB_domain_LIB-3B	16	-0.97121	-9.7344	0	0	2.1519e-22	8.1701e-22	-0.065159	-0.65313	0.24653	0.35125	0.51367	0.76279	-0.84569	-8.4766	0	0	2.3186e-17	7.8585e-17	0.035202	0.35285	0.33397	0.42558	0.7242	0.85274	0.01655	0.16589	0.72663	0.79251	0.86824	0.91676	-0.10209	-1.0233	0.23723	0.31942	0.30616	0.47919
KCNRG_NEG_CONTROL_BTB_POZ_domain_LIB-1	8	-0.97693	-5.2569	0	0	1.4653e-07	1.8972e-07	0.1177	0.63446	0.21385	0.31238	0.52578	0.77059	-1.1158	-6.0032	0	0	1.935e-09	3.0683e-09	-0.094761	-0.51068	0.42802	0.52083	0.60958	0.77602	0.24376	1.3134	0.16428	0.23846	0.18905	0.31203	-0.021134	-0.114	0.94075	0.95609	0.90924	0.94774
ADAD1_NEG_CONTROL_DSRM_domain_LIB-1	8	-0.53138	-3.0279	0.00022306	0.00023807	0.0024622	0.0026143	-0.10389	-0.592	0.20839	0.30592	0.55385	0.79055	-0.89132	-5.078	0	0	3.8143e-07	4.8121e-07	0.044909	0.25593	0.42637	0.51915	0.798	0.8958	0.42141	2.4015	0.0082876	0.017959	0.016327	0.044135	0.20432	1.1646	0.017965	0.034894	0.24418	0.40624
ADAD1_ADAD2_DSRM_domain_LIB-1	16	-0.96334	-8.2239	0	0	1.9703e-16	4.8318e-16	-0.18006	-1.5376	0.0084935	0.020638	0.12415	0.34447	-1.0359	-8.8432	0	0	9.3042e-19	3.6725e-18	-0.10436	-0.89127	0.21585	0.29534	0.37279	0.56793	-0.43895	-3.7461	0.0002059	0.00068182	0.00017957	0.00085398	-0.41183	-3.5176	0.00025738	0.00083682	0.00043545	0.0020302
EYA1_NEG_CONTROL_phospatase_domain_LIB-2B	15	-2.312	-15.608	0	0	6.4301e-55	1.2703e-53	0.13906	0.95365	0.034677	0.069558	0.34026	0.62615	-1.7085	-11.633	0	0	2.8098e-31	3.684e-30	-0.040394	-0.27693	0.7907	0.84099	0.78183	0.88674	0.38499	2.6395	0.00054907	0.0016842	0.0083037	0.024945	-0.076284	-0.52367	0.39446	0.48423	0.60051	0.74392
EYA1_EYA3_phospatase_domain_LIB-2B	32	-2.63	-27.739	0	0	2.3795e-169	1.1094e-166	0.20466	2.1941	0	0	0.028229	0.11373	-1.8182	-19.381	0	0	1.1267e-83	1.368e-81	-0.083104	-0.89066	0.16069	0.23007	0.37311	0.56812	-0.34346	-3.6744	0	0	0.00023845	0.0011029	-0.71917	-7.7101	0	0	1.2574e-14	3.0344e-13
EYA1_EYA2_phospatase_domain_LIB-2B	24	-3.1699	-27.487	0	0	2.4974e-166	1.0781e-163	-1.9591	-17.19	0	0	3.1555e-66	7.0733e-64	-2.0388	-17.966	0	0	3.6179e-72	2.7383e-70	-0.3871	-3.4294	0.00012011	0.00038578	0.00060486	0.0026675	-1.066	-9.402	0	0	5.3554e-21	1.8802e-19	-0.80478	-7.1338	0	0	9.7614e-13	1.8995e-11
EYA1_EYA4_phospatase_domain_LIB-2B	32	-2.8367	-30.803	0	0	2.3869e-208	3.4778e-205	0.2861	3.1658	0	0	0.0015464	0.0087667	-1.7947	-19.749	0	0	8.1463e-87	1.1171e-84	-0.25971	-2.8718	1.7159e-05	6.0957e-05	0.0040819	0.014608	-0.58615	-6.4646	0	0	1.0156e-10	1.3346e-09	-0.53464	-5.9169	0	0	3.2806e-09	4.0083e-08
ASMT_NEG_CONTROL_Methyltrans_domain_LIB-1	8	-1.0688	-6.8773	0	0	6.0998e-12	1.07e-11	-0.1619	-1.042	0.057481	0.10606	0.29742	0.58206	-0.96665	-6.2209	0	0	4.9437e-10	8.2757e-10	-0.094264	-0.60671	0.43106	0.52362	0.54404	0.72432	0.17547	1.1293	0.35999	0.45713	0.25877	0.39432	-0.03568	-0.22967	0.82581	0.86744	0.81835	0.89801
ADPRM_NEG_CONTROL_phospatase_domain_LIB-2B	4	-0.8132	-2.6	0.00058339	0.00061228	0.009322	0.0097241	0.34806	1.1145	0.0054393	0.013949	0.26505	0.54797	-0.24753	-0.79255	0.052745	0.052872	0.42804	0.42911	-0.18527	-0.59282	0.22083	0.30165	0.5533	0.73163	0.32125	1.0281	0.16349	0.23749	0.30389	0.44293	-0.17828	-0.57105	0.27517	0.36136	0.56796	0.7206
NFE2L3_NEG_CONTROL_bZIP_CREB_ZF_domain_LIB-3	8	-0.97608	-4.8624	0	0	1.1598e-06	1.4227e-06	0.067267	0.33559	0.50405	0.60889	0.73718	0.8884	-0.77552	-3.8665	0	0	0.00011039	0.00011891	0.065158	0.3251	0.29635	0.38551	0.74511	0.86512	0.40293	2.0101	0.012268	0.025355	0.044416	0.10033	0.17926	0.895	0.03641	0.064548	0.37078	0.54686
NFE2L3_NEG_CONTROL_bZIP_domain_LIB-3	8	-1.7437	-9.8308	0	0	8.296e-23	3.2471e-22	-0.061916	-0.35191	0.42627	0.53691	0.7249	0.88307	-1.3755	-7.7889	0	0	6.7583e-15	1.8247e-14	0.048301	0.27464	0.40297	0.49536	0.78359	0.88753	-0.073075	-0.41483	0.37061	0.46832	0.67826	0.78384	-0.019874	-0.11311	0.95082	0.96361	0.90995	0.94818
ZNF547_NEG_CONTROL_H2_C2_ZF_domain_LIB-3	8	-0.66186	-4.1307	1.7159e-05	1.8957e-05	3.6168e-05	4.1214e-05	0.20416	1.2766	0.024176	0.051246	0.20174	0.46546	-0.93191	-5.8095	0	0	6.2674e-09	9.3885e-09	-0.1238	-0.77337	0.27018	0.35637	0.4393	0.63263	-0.30476	-1.8963	0.0082533	0.017904	0.057923	0.12415	-0.086198	-0.53971	0.47785	0.56581	0.5894	0.73626
HNF4G_NEG_CONTROL_C4_ZF_domain_LIB-3	8	-0.95976	-6.4036	0	0	1.5178e-10	2.4071e-10	-0.20284	-1.3564	0.018016	0.039743	0.17496	0.42744	-0.94643	-6.3196	0	0	2.6232e-10	4.5128e-10	-0.10056	-0.67307	0.39192	0.48445	0.5009	0.68893	-0.0026132	-0.017459	0.71649	0.78401	0.98607	0.99042	0.039064	0.26215	0.58113	0.66129	0.7932	0.88306
RGPD6_RGPD8_phospatase_domain_LIB-2B	1	-1.1574	-1.7053	0.026664	0.027061	0.088141	0.089805	0.039241	0.057818	0.86647	0.90628	0.95389	0.98386	-1.3389	-1.9727	0	0	0.048527	0.048972	0.80295	1.1831	0	0	0.23679	0.41648	0.53585	0.78952	0.14662	0.21666	0.42981	0.56943	0.84187	1.2404	0	0	0.21483	0.36999
RGPD6_NEG_CONTROL_phospatase_domain_LIB-2B	1	0.78439	1.6187	0.013367	0.01362	0.10552	0.10735	0.2188	0.45153	0.31994	0.43003	0.65161	0.84442	-0.85545	-1.7653	0	0	0.077509	0.078092	0.11201	0.23114	0.69329	0.76107	0.8172	0.90687	0.3867	0.798	0.25321	0.34148	0.42487	0.56501	-0.15956	-0.32926	0.52009	0.60489	0.74196	0.84878
RGPD6_RGPD3_phospatase_domain_LIB-2B	2	-1.5336	-4.6766	0	0	2.9171e-06	3.5104e-06	-0.5548	-1.6985	0.0022821	0.00651	0.089409	0.27665	-0.91581	-2.8058	0	0	0.0050187	0.0051417	-1.29	-3.9303	0	0	8.4844e-05	0.00044628	-0.54676	-1.6701	0.038761	0.069093	0.094892	0.18349	-0.10948	-0.3365	0.60158	0.68038	0.7365	0.84425
RGPD6_RANBP1_phospatase_domain_LIB-2B	3	-1.8864	-5.7358	0	0	9.7072e-09	1.3562e-08	-0.54146	-1.6555	8.5793e-05	0.0003202	0.097823	0.29342	-1.8637	-5.6714	0	0	1.4161e-08	2.0449e-08	-1.6943	-5.1459	0	0	2.6626e-07	1.992e-06	-0.64448	-1.9658	0.0030885	0.0076531	0.049316	0.10936	-0.061904	-0.18986	0.74394	0.80128	0.84942	0.91522
RGPD6_RGPD4_phospatase_domain_LIB-2B	3	-2.7391	-7.7685	0	0	7.9423e-15	1.7259e-14	-0.82745	-2.4151	0	0	0.015731	0.069167	-2.0307	-5.8527	0	0	4.8363e-09	7.3458e-09	-1.0348	-3.0137	0	0	0.0025808	0.0097384	-0.7036	-2.0459	0.0015271	0.0042011	0.040768	0.093769	-0.083006	-0.24543	0.65218	0.7245	0.80612	0.8911
RGPD6_RANBP2_phospatase_domain_LIB-2B	3	-3.4711	-8.3075	0	0	9.7751e-17	2.4566e-16	-1.4249	-3.5074	0	0	0.00045248	0.0027832	-1.5581	-3.8538	0	0	0.0001163	0.00012519	-1.9919	-4.8635	0	0	1.1535e-06	8.0177e-06	0.24249	0.60397	0.354	0.45046	0.54586	0.67682	0.090866	0.22686	0.50326	0.58943	0.82053	0.89872
PSD3_PSD4_phospatase_domain_LIB-2B	16	-1.1118	-8.1249	0	0	4.4771e-16	1.0668e-15	0.15131	1.1075	0.030336	0.062243	0.26809	0.55131	-1.1187	-8.1776	0	0	2.8954e-16	8.8883e-16	-0.25218	-1.8451	0.0039121	0.0087006	0.065029	0.15245	0.3388	2.4793	0.0091798	0.019647	0.013165	0.036852	-0.032313	-0.23659	0.80719	0.85331	0.81297	0.89483
PSD3_PSD2_phospatase_domain_LIB-2B	14	-1.3084	-8.9639	0	0	3.1341e-19	9.5157e-19	0.064118	0.44023	0.40024	0.51198	0.65977	0.85031	-1.0078	-6.9126	0	0	4.7593e-12	9.7103e-12	-0.05793	-0.39772	0.60518	0.68659	0.69084	0.83327	-0.19495	-1.337	0.014636	0.029572	0.18121	0.30209	-0.10413	-0.71531	0.24073	0.32301	0.47442	0.6426
PSD3_NEG_CONTROL_phospatase_domain_LIB-2B	8	-0.65797	-3.9509	1.7159e-05	1.8957e-05	7.7862e-05	8.7333e-05	0.3436	2.0643	6.8634e-05	0.00026101	0.038986	0.14721	-0.98469	-5.9104	0	0	3.4136e-09	5.2771e-09	0.071222	0.42783	0.2627	0.34803	0.66877	0.81882	0.31314	1.8807	0.060707	0.10156	0.060009	0.1278	0.38355	2.305	0	0	0.021169	0.059002
RBAK_NEG_CONTROL_KRAB_domain_LIB-3	8	-1.2354	-6.3644	0	0	1.9607e-10	3.0817e-10	0.13979	0.72248	0.13286	0.21266	0.47	0.73278	-1.4706	-7.5686	0	0	3.7733e-14	9.4301e-14	-0.1178	-0.60862	0.29786	0.38718	0.54278	0.72346	-0.013536	-0.069875	0.65746	0.73559	0.94429	0.96541	-0.12652	-0.65431	0.27953	0.36609	0.51291	0.67424
PLCB3_NEG_CONTROL_phospatase_domain_LIB-2B	8	-0.84067	-4.2948	0	0	1.7486e-05	2.0212e-05	-0.079572	-0.40677	0.32098	0.43099	0.68418	0.86245	-0.94598	-4.8327	0	0	1.3471e-06	1.6274e-06	-0.11779	-0.60218	0.29786	0.38718	0.54705	0.72683	0.517	2.6436	0.00082361	0.0024255	0.008202	0.024691	-0.027759	-0.142	0.88828	0.91748	0.88708	0.93615
PLCB3_PLCB2_phospatase_domain_LIB-2B	16	-0.58763	-4.2836	5.1476e-05	5.6012e-05	1.8392e-05	2.1242e-05	-0.48018	-3.4983	0	0	0.00046824	0.0028756	-0.68853	-5.019	0	0	5.1935e-07	6.4723e-07	-0.79131	-5.7612	0	0	8.3504e-09	7.4928e-08	-0.12998	-0.94692	0.069647	0.11419	0.34368	0.48451	-0.29815	-2.1749	0.0028998	0.0071308	0.02964	0.077864
PLCB3_PLCB1_phospatase_domain_LIB-2B	16	-1.0145	-8.2665	0	0	1.3796e-16	3.4184e-16	-0.070443	-0.57431	0.21628	0.31516	0.56576	0.79817	-0.96511	-7.8657	0	0	3.6716e-15	1.0175e-14	-0.18989	-1.5481	0.020933	0.038953	0.1216	0.25196	-0.32076	-2.6134	0.0023164	0.0059708	0.0089646	0.026676	-0.15323	-1.2496	0.071362	0.11591	0.21143	0.36586
PLCB3_PLCB4_phospatase_domain_LIB-2B	15	-1.1472	-9.3538	0	0	8.4583e-21	2.8903e-20	-0.25276	-2.0692	1.7159e-05	6.9662e-05	0.038523	0.14569	-0.95676	-7.8212	0	0	5.2338e-15	1.4273e-14	-0.026581	-0.21796	0.96234	0.9713	0.82746	0.91265	-0.20904	-1.7072	0.0065031	0.014549	0.087791	0.17279	-0.49845	-4.0933	0	0	4.2529e-05	0.00025151
DKC1_NEG_CONTROL_PUS_domain_LIB-1	4	-2.5803	-8.1616	0	0	3.3072e-16	7.9401e-16	-1.002	-3.1962	0	0	0.0013927	0.0079655	-1.9422	-6.1824	0	0	6.3123e-10	1.0464e-09	-1.1265	-3.5925	0	0	0.0003275	0.0015276	-1.4029	-4.4556	0	0	8.3649e-06	5.1918e-05	-0.88428	-2.8261	6.8634e-05	0.0002623	0.0047115	0.01632
FRMD3_NEG_CONTROL_phospatase_domain_LIB-2B	8	-0.79025	-4.4745	0	0	7.6575e-06	8.9967e-06	0.12156	0.6891	0.19717	0.29253	0.49076	0.74804	-0.81468	-4.6138	0	0	3.9534e-06	4.6164e-06	0.10344	0.58641	0.1245	0.18477	0.5576	0.73489	0.034259	0.19401	0.92867	0.94919	0.84616	0.90174	0.15285	0.86712	0.072735	0.11793	0.38587	0.56159
ZNF564_NEG_CONTROL_KRAB_domain_LIB-3	8	-0.80548	-5.2743	0	0	1.3324e-07	1.731e-07	-0.058581	-0.3843	0.44851	0.55787	0.70076	0.87321	-0.69368	-4.5479	0	0	5.4196e-06	6.2545e-06	-0.22648	-1.4851	0.030679	0.054124	0.13753	0.27662	0.018549	0.1215	0.83804	0.88169	0.90329	0.93798	-0.2645	-1.7386	0.022649	0.042677	0.082109	0.17655
ACPT_NEG_CONTROL_phospatase_domain_LIB-2B	8	-1.1252	-6.2143	0	0	5.1563e-10	7.8533e-10	-0.042209	-0.23355	0.56647	0.66668	0.81533	0.92699	-1.0762	-5.9469	0	0	2.732e-09	4.2715e-09	0.037563	0.2079	0.47893	0.57097	0.83531	0.91584	-0.24513	-1.3544	0.029135	0.05393	0.17562	0.29496	-0.21666	-1.1998	0.0599	0.0998	0.23021	0.3895
RHOXF1_NEG_CONTROL_Homeodomain_domain_LIB-3	6	-1.4128	-8.086	0	0	6.1661e-16	1.4552e-15	0.14207	0.81373	0.18288	0.2754	0.4158	0.6902	-1.0608	-6.074	0	0	1.2473e-09	2.0151e-09	0.078454	0.44935	0.29465	0.38386	0.65318	0.80694	0.2705	1.5492	0.16606	0.24078	0.12133	0.22278	0.16363	0.93731	0.092279	0.14447	0.3486	0.52402
SP6_NEG_CONTROL_H2_C2_ZF_domain_LIB-3	8	-1.5092	-7.2894	0	0	3.1138e-13	5.9902e-13	0.015479	0.074843	0.93586	0.95442	0.94034	0.97819	-1.0548	-5.0984	0	0	3.4257e-07	4.3365e-07	-0.35109	-1.6973	0.00077213	0.0020473	0.089632	0.19812	0.067739	0.32749	0.87754	0.91042	0.7433	0.83283	-0.10743	-0.51953	0.36479	0.45466	0.60339	0.74638
GSK3A_NEG_CONTROL_Kinase_domain_LIB-2A	8	-0.8328	-4.2501	0	0	2.1365e-05	2.4613e-05	0.057536	0.29388	0.57642	0.67451	0.76885	0.90467	-0.83221	-4.248	0	0	2.1565e-05	2.4035e-05	-0.19729	-1.0075	0.061736	0.1	0.31371	0.50625	-0.41816	-2.1316	0.00063487	0.0019186	0.033042	0.078696	-0.35811	-1.8299	0.002162	0.0054986	0.067259	0.15073
GSK3A_CDK7_Kinase_domain_LIB-2A	16	-3.3584	-17.435	0	0	4.4724e-68	1.3755e-66	-1.4445	-7.873	0	0	3.4617e-15	6.1322e-14	-2.6184	-14.047	0	0	8.0095e-45	2.2938e-43	-1.1898	-6.5146	0	0	7.2896e-11	8.2174e-10	-1.118	-6.0906	0	0	1.1252e-09	1.2934e-08	-1.0448	-5.7586	0	0	8.4796e-09	9.7859e-08
PTPRA_PTPN9_phospatase_domain_LIB-2B	16	-1.0303	-7.278	0	0	3.387e-13	6.4976e-13	-0.16366	-1.1583	0.013143	0.030175	0.24673	0.52754	-0.72348	-5.1195	0	0	3.064e-07	3.898e-07	-0.65734	-4.644	0	0	3.4166e-06	2.2411e-05	-0.40056	-2.8271	0.00051476	0.0015852	0.0046965	0.015312	-0.55917	-3.9622	3.4317e-05	0.00014498	7.4251e-05	0.00041709
PTPRA_NEG_CONTROL_phospatase_domain_LIB-2B	8	-0.90899	-5.5025	0	0	3.7435e-08	5.0334e-08	0.12998	0.7874	0.16441	0.25316	0.43105	0.70172	-0.66436	-4.0237	0	0	5.7297e-05	6.2527e-05	-0.0013558	-0.0082129	0.8071	0.85299	0.99345	0.99754	-0.59488	-3.5964	0	0	0.00032262	0.001438	-0.46051	-2.7903	0.00012011	0.00042709	0.0052655	0.018004
PTPRA_PTPN11_phospatase_domain_LIB-2B	16	-1.9803	-11.341	0	0	8.256e-30	5.1793e-29	-0.40451	-2.3659	0	0	0.017986	0.07713	-1.9682	-11.303	0	0	1.2692e-29	1.4518e-28	-1.3562	-7.822	0	0	5.2006e-15	8.4309e-14	-0.59893	-3.4776	0	0	0.00050593	0.0021538	-1.0323	-6.0531	0	0	1.4211e-09	1.8303e-08
PTPRA_PTPRK_phospatase_domain_LIB-2B	14	-0.85685	-5.1401	0	0	2.7466e-07	3.4904e-07	0.41681	2.5085	0	0	0.012126	0.055081	-0.91484	-5.489	0	0	4.0413e-08	5.574e-08	-0.37156	-2.2307	0	0	0.025701	0.071326	-0.41599	-2.4894	0	0	0.012796	0.036071	-0.7605	-4.5744	0	0	4.7753e-06	3.4658e-05
PTPRA_PTPRC_phospatase_domain_LIB-2B	16	-1.6161	-10.887	0	0	1.3364e-27	7.1949e-27	0.015867	0.10784	0.91661	0.94082	0.91412	0.96675	-1.4636	-9.8875	0	0	4.7152e-23	2.8927e-22	-0.50009	-3.3925	0	0	0.00069268	0.0030014	-0.67886	-4.5825	0	0	4.5946e-06	2.9852e-05	-0.63575	-4.324	0	0	1.532e-05	9.9261e-05
PTPRA_PTPRS_phospatase_domain_LIB-2B	16	-1.163	-7.5524	0	0	4.273e-14	8.7195e-14	-0.059385	-0.38815	0.28444	0.39282	0.69791	0.87134	-1.2074	-7.8455	0	0	4.3126e-15	1.1841e-14	-0.51427	-3.3514	0	0	0.00080396	0.0034313	-0.69882	-4.5155	0	0	6.3155e-06	4.0094e-05	-0.83402	-5.4563	0	0	4.8618e-08	4.9798e-07
HNRNPCL3_HNRNPCL4_RRM_domain_LIB-1	13	-1.7466	-10.975	0	0	5.0257e-28	2.7842e-27	0.13441	0.8545	0.068325	0.12245	0.39283	0.66931	-1.027	-6.5069	0	0	7.6704e-11	1.3913e-10	-0.054387	-0.3456	0.65504	0.72911	0.72964	0.85576	-0.3348	-2.1184	0.00072066	0.0021533	0.034142	0.080853	-0.68694	-4.3689	0	0	1.2486e-05	8.2503e-05
HNRNPCL3_HNRNPCL2_RRM_domain_LIB-1	15	-0.9419	-5.7123	0	0	1.1147e-08	1.5512e-08	0.11854	0.72267	0.075944	0.13386	0.46988	0.73278	-1.2114	-7.3319	0	0	2.2699e-13	5.2362e-13	-0.064825	-0.39493	0.51371	0.60361	0.69289	0.83462	-0.44938	-2.7167	0	0	0.0065946	0.020503	-0.50108	-3.0599	0	0	0.0022138	0.0084716
HNRNPCL3_HNRNPC_RRM_domain_LIB-1	8	-4.086	-12.625	0	0	1.5316e-36	1.4123e-35	-3.4167	-10.66	0	0	1.5608e-26	5.4633e-25	-4.0899	-12.678	0	0	7.8026e-37	1.4764e-35	-3.3394	-10.481	0	0	1.0589e-25	3.3358e-24	-2.1332	-6.9198	0	0	4.5234e-12	6.8564e-11	-1.9796	-6.6971	0	0	2.1262e-11	3.4373e-10
HNRNPCL3_NEG_CONTROL_RRM_domain_LIB-1	8	-0.84313	-4.1295	0	0	3.6363e-05	4.1432e-05	0.066018	0.32355	0.51301	0.61662	0.74628	0.89302	-1.0244	-5.0163	0	0	5.2688e-07	6.5626e-07	0.22951	1.125	0.0010124	0.0026246	0.26058	0.4453	0.029878	0.14636	0.90271	0.92901	0.88364	0.92639	-0.19598	-0.96085	0.087852	0.13857	0.33663	0.51277
HNRNPCL3_RALYL_RRM_domain_LIB-1	16	-1.4346	-11.051	0	0	2.1567e-28	1.2287e-27	0.030829	0.23812	0.72996	0.80245	0.81179	0.92519	-1.4128	-10.889	0	0	1.2988e-27	1.2532e-26	-0.034879	-0.2694	0.85846	0.89333	0.78762	0.8901	-0.71497	-5.5064	0	0	3.6627e-08	3.4374e-07	-0.61619	-4.7606	0	0	1.9307e-06	1.5288e-05
PAX5_NEG_CONTROL_Homeodomain_domain_LIB-3	8	-1.1257	-6.019	0	0	1.7551e-09	2.5711e-09	-0.73385	-3.9236	0	0	8.7247e-05	0.00059022	-0.88721	-4.7481	0	0	2.0534e-06	2.4461e-06	-0.048822	-0.26145	0.77102	0.82542	0.79375	0.89321	0.31608	1.6926	0.057841	0.0974	0.09054	0.17716	-0.18162	-0.97313	0.11347	0.17273	0.33049	0.50693
PAX5_PAX8_Homeodomain_domain_LIB-3	16	-1.0452	-8.0592	0	0	7.6803e-16	1.8038e-15	-0.47926	-3.6964	0	0	0.00021868	0.0014051	-0.90219	-6.9589	0	0	3.4282e-12	7.0913e-12	-0.53566	-4.1314	0	0	3.6051e-05	0.00020369	-0.17885	-1.3793	0.025154	0.047413	0.16779	0.2846	-0.30622	-2.3633	0.0025051	0.0062715	0.018113	0.051606
CREB3L2_CREB3L1_bZIP_CREB_ZF_domain_LIB-3	12	-1.8167	-10.892	0	0	1.2529e-27	6.7613e-27	-0.27412	-1.6496	0.00058339	0.001909	0.099017	0.29571	-1.4864	-8.9299	0	0	4.2642e-19	1.7563e-18	-0.52155	-3.1378	0	0	0.0017023	0.0067124	-0.34892	-2.0981	0.0012354	0.0034732	0.035897	0.084256	-0.55919	-3.367	0	0	0.00075987	0.0033086
CREB3L2_NEG_CONTROL_bZIP_CREB_ZF_domain_LIB-3	6	-1.1705	-5.9775	0	0	2.2653e-09	3.2952e-09	-0.14547	-0.7432	0.13487	0.21525	0.45736	0.72331	-1.5714	-8.0216	0	0	1.0434e-15	3.0411e-15	-0.22119	-1.1301	0.066335	0.10655	0.25845	0.44243	-0.55177	-2.8174	0.00013727	0.00047393	0.0048417	0.015716	-0.32392	-1.6552	0.016335	0.03214	0.097881	0.20294
PCGF5_NEG_CONTROL_C3_H_ZF_domain_LIB-3	8	-1.4219	-6.5068	0	0	7.6777e-11	1.2445e-10	-0.34658	-1.5969	8.5793e-05	0.0003202	0.11028	0.31771	-0.84067	-3.8738	0	0	0.00010715	0.0001155	-0.2036	-0.93928	0.053157	0.087899	0.34759	0.54128	0.22783	1.0511	0.19993	0.28077	0.29321	0.4313	0.045109	0.20868	0.53844	0.62256	0.8347	0.90718
FOXB2_NEG_CONTROL_Forkhead_domain_LIB-3	8	-1.4424	-8.8086	0	0	1.2672e-18	3.6935e-18	-0.1121	-0.68562	0.1767	0.26785	0.49295	0.74928	-1.0581	-6.4687	0	0	9.8852e-11	1.7751e-10	-0.20156	-1.2328	0.055851	0.091781	0.21766	0.39153	-0.48999	-2.9938	6.8634e-05	0.00024992	0.0027549	0.0096662	-0.2513	-1.5375	0.030422	0.055251	0.12417	0.24455
BRD9_NEG_CONTROL_BROMO_domain_LIB-1	8	-2.6408	-12.608	0	0	1.9112e-36	1.7527e-35	-1.0904	-5.2558	0	0	1.474e-07	1.3646e-06	-1.8875	-9.0825	0	0	1.0615e-19	4.6689e-19	-0.4891	-2.3627	0	0	0.01814	0.05349	-0.36299	-1.7522	0.0021963	0.0056864	0.079741	0.16058	-0.51172	-2.4745	1.7159e-05	7.5614e-05	0.013343	0.039857
BRD9_BRD7_BROMO_domain_LIB-1	12	-3.3181	-15.892	0	0	7.1642e-57	1.5155e-55	-1.5378	-7.4603	0	0	8.6331e-14	1.3957e-12	-2.1697	-10.516	0	0	7.2623e-26	5.9445e-25	-1.1507	-5.596	0	0	2.1939e-08	1.8775e-07	-0.59361	-2.8883	0	0	0.0038735	0.013	-1.0312	-5.0274	0	0	4.9716e-07	4.4202e-06
IRF2BP1_NEG_CONTROL_C3_H_ZF_domain_LIB-3	4	-0.93408	-3.1764	0.0002917	0.00030996	0.0014912	0.0015956	0.16217	0.55182	0.21582	0.31465	0.58107	0.80642	-0.81962	-2.7879	0	0	0.0053052	0.0054329	-0.20405	-0.69418	0.17509	0.24733	0.48757	0.67777	-0.68649	-2.3317	0.00066918	0.002015	0.019714	0.051476	-0.64823	-2.2058	0.00068634	0.0020095	0.027395	0.072987
FRS2_NEG_CONTROL_phospatase_domain_LIB-2B	8	-1.2653	-7.5399	0	0	4.7047e-14	9.5804e-14	-0.23018	-1.3734	0.0075326	0.018558	0.16962	0.41942	-1.1929	-7.1119	0	0	1.1447e-12	2.4773e-12	-0.90159	-5.3728	0	0	7.7518e-08	6.1718e-07	-0.08592	-0.51249	0.32171	0.41688	0.60831	0.72842	-0.084914	-0.50701	0.48574	0.57335	0.61215	0.75258
TSSK6_NEG_CONTROL_Kinase_domain_LIB-2A	6	-1.6867	-8.5907	0	0	8.6421e-18	2.3607e-17	-0.2782	-1.4328	0.0053535	0.013763	0.15191	0.39235	-1.2261	-6.2925	0	0	3.1248e-10	5.3296e-10	-0.099037	-0.51071	0.46225	0.55431	0.60956	0.77602	-0.28657	-1.4719	0.031589	0.05782	0.14104	0.24958	-0.16732	-0.86453	0.2059	0.28477	0.3873	0.56253
TSSK6_TSSK3_Kinase_domain_LIB-2A	12	-1.1915	-7.6767	0	0	1.6321e-14	3.4506e-14	-0.63758	-4.1103	0	0	3.9509e-05	0.00027876	-1.3273	-8.5498	0	0	1.2326e-17	4.3105e-17	-0.62956	-4.0598	0	0	4.9114e-05	0.00027042	-0.43002	-2.7705	0.0002059	0.00068182	0.0055975	0.017768	-0.46339	-2.9938	1.7159e-05	7.5614e-05	0.0027557	0.01021
ZNF346_NEG_CONTROL_C2_H2_ZF_domain_LIB-3	8	-0.7452	-4.8479	0	0	1.2475e-06	1.5277e-06	0.15724	1.0236	0.087303	0.14978	0.306	0.59164	-0.66142	-4.3043	0	0	1.6754e-05	1.8786e-05	-0.11481	-0.74727	0.31362	0.40387	0.4549	0.64758	0.033099	0.21533	0.92164	0.943	0.82951	0.89064	-0.092621	-0.60324	0.44115	0.53092	0.54635	0.70236
ZNF534_NEG_CONTROL_H2_C2_ZF_domain_LIB-3	8	-1.0018	-4.7827	0	0	1.73e-06	2.1037e-06	0.069165	0.33093	0.49055	0.59666	0.74069	0.88914	-0.90114	-4.3058	0	0	1.664e-05	1.866e-05	0.0050316	0.024075	0.74864	0.80666	0.98079	0.99194	0.04679	0.22364	0.99772	0.99815	0.82303	0.88706	0.22316	1.069	0.0095916	0.020148	0.28509	0.45396
DHX36_NEG_CONTROL_Methyltrans_domain_LIB-1	4	-2.0195	-6.1687	0	0	6.8865e-10	1.0393e-09	-0.66969	-2.0717	0	0	0.038295	0.14502	-1.0607	-3.2842	0	0	0.0010229	0.0010656	-0.96327	-2.9737	0	0	0.0029425	0.01094	-0.096371	-0.29859	0.46975	0.56658	0.76525	0.84918	-0.5065	-1.5744	0.0045299	0.010554	0.1154	0.23064
ITSN1_ITSN2_Kinase_domain_LIB-2A	16	-0.93013	-6.634	0	0	3.2665e-11	5.4486e-11	0.42077	3.0067	0	0	0.002641	0.014101	-1.2287	-8.7564	0	0	2.016e-18	7.6768e-18	-0.1934	-1.3809	0.018703	0.035252	0.16731	0.32123	0.39647	2.8317	0.0034146	0.0083596	0.0046295	0.015136	0.086812	0.62056	0.14013	0.20655	0.53489	0.69236
ITSN1_NEG_CONTROL_Kinase_domain_LIB-2A	7	-0.86742	-3.8839	3.4317e-05	3.7566e-05	0.00010279	0.00011486	0.36497	1.6364	0.00042896	0.0014335	0.10176	0.30142	-1.3392	-5.9872	0	0	2.1345e-09	3.3698e-09	-0.41539	-1.8605	0.0009952	0.0025852	0.062819	0.14837	-0.099914	-0.44737	0.31356	0.40836	0.65461	0.76577	-0.39062	-1.7516	0.003792	0.0090094	0.07984	0.17269
ITSN1_ENAH_Kinase_domain_LIB-2A	16	-1.3339	-11.008	0	0	3.4875e-28	1.9629e-27	-0.056708	-0.46891	0.30369	0.41338	0.63913	0.83729	-1.1833	-9.7735	0	0	1.4625e-22	8.5835e-22	-0.33583	-2.7762	0.00048044	0.0013388	0.0054994	0.018976	-0.49373	-4.0756	1.7159e-05	6.6711e-05	4.5891e-05	0.00024775	-0.17372	-1.4371	0.043566	0.075588	0.15068	0.28474
HDHD3_NEG_CONTROL_phospatase_domain_LIB-2B	16	-0.83424	-7.708	0	0	1.2776e-14	2.7189e-14	0.0071015	0.065724	0.97315	0.97986	0.9476	0.9804	-0.81579	-7.5415	0	0	4.6459e-14	1.1495e-13	-0.10194	-0.94337	0.22926	0.31163	0.34549	0.53912	-0.21912	-2.0229	0.011307	0.023595	0.043088	0.09792	-0.041317	-0.38294	0.71112	0.77391	0.70176	0.81847
WAS_NEG_CONTROL_phospatase_domain_LIB-2B	8	-1.0249	-6.312	0	0	2.7554e-10	4.2828e-10	0.27848	1.7176	0.001407	0.0042312	0.085865	0.26811	-0.69432	-4.28	0	0	1.8685e-05	2.0904e-05	0.14688	0.90587	0.034163	0.059548	0.36501	0.56017	0.32736	2.0185	0.048044	0.083086	0.043543	0.098781	0.25522	1.5747	0.0030714	0.0074911	0.11532	0.23057
WAS_WASL_phospatase_domain_LIB-2B	16	-1.3273	-8.6356	0	0	5.8423e-18	1.6141e-17	0.051804	0.34009	0.49724	0.60298	0.73379	0.88707	-1.0004	-6.5413	0	0	6.1007e-11	1.1182e-10	-0.2938	-1.9255	0.0014756	0.0036721	0.054165	0.13109	0.021121	0.13831	0.76066	0.82072	0.89	0.93022	-0.029124	-0.19171	0.84135	0.88048	0.84797	0.91438
SFMBT1_NEG_CONTROL_SAM_domain_LIB-1	8	-0.83052	-3.9412	0	0	8.1072e-05	9.0871e-05	0.35449	1.6857	5.1476e-05	0.00020053	0.09186	0.28177	-1.4271	-6.7501	0	0	1.4774e-11	2.8687e-11	-0.6187	-2.9341	0	0	0.0033449	0.012245	0.088699	0.42118	0.75846	0.81903	0.67363	0.78034	-0.33581	-1.5973	0.0041867	0.0098387	0.11019	0.22241
FRMPD3_NEG_CONTROL_phospatase_domain_LIB-2B	8	-0.83365	-5.1215	0	0	3.0309e-07	3.8409e-07	0.0091847	0.056511	0.99307	0.99488	0.95493	0.98402	-1.2087	-7.4142	0	0	1.2236e-13	2.9e-13	0.11725	0.72168	0.084574	0.13193	0.47049	0.6632	-0.42431	-2.6013	0.00048044	0.0014902	0.0092875	0.027503	-0.16136	-0.99397	0.16095	0.23195	0.32024	0.49567
EEF1AKMT3_METTL21A_Methyltrans_domain_LIB-1	16	-1.2424	-9.0152	0	0	1.9657e-19	6.0661e-19	-0.12866	-0.94064	0.038898	0.076717	0.34689	0.63234	-1.4184	-10.279	0	0	8.7267e-25	6.4501e-24	-0.65112	-4.74	0	0	2.1374e-06	1.4384e-05	-0.034937	-0.25486	0.38324	0.48125	0.79883	0.87052	-0.41452	-3.0409	0.00025738	0.00083682	0.0023586	0.0089405
EEF1AKMT3_NEG_CONTROL_Methyltrans_domain_LIB-1	8	-1.1668	-6.8932	0	0	5.4539e-12	9.5985e-12	0.036282	0.21459	0.75082	0.81861	0.83009	0.9333	-0.84284	-4.9832	0	0	6.255e-07	7.7504e-07	-0.32147	-1.9008	0.0018703	0.0045153	0.057322	0.13742	0.18505	1.0943	0.32555	0.4209	0.27383	0.4111	-0.071332	-0.42203	0.57018	0.65138	0.673	0.79761
RNF114_NEG_CONTROL_Di19_ZF_domain_LIB-3	8	-0.90389	-5.1887	0	0	2.1179e-07	2.7134e-07	-0.058546	-0.33621	0.44873	0.55809	0.73671	0.8882	-1.1335	-6.5058	0	0	7.7297e-11	1.4008e-10	-0.20749	-1.1915	0.048627	0.081413	0.23347	0.41276	-0.33448	-1.9195	0.0044784	0.010578	0.054918	0.11923	-0.38564	-2.2151	0.0011153	0.0031175	0.026752	0.07147
ZNF714_NEG_CONTROL_KRAB_domain_LIB-3	8	-1.092	-6.3883	0	0	1.6779e-10	2.6512e-10	0.10788	0.63133	0.25829	0.36382	0.52782	0.7714	-0.98455	-5.7603	0	0	8.396e-09	1.2427e-08	0.22036	1.2896	0.0015957	0.0039307	0.19719	0.36345	0.075347	0.44088	0.83425	0.87959	0.6593	0.76971	0.027889	0.16323	0.66706	0.73769	0.87034	0.92611
MCF2_MCF2L_phospatase_domain_LIB-2B	16	-1.0129	-7.4246	0	0	1.1312e-13	2.2382e-13	0.012856	0.094299	0.95474	0.96634	0.92487	0.97126	-0.96771	-7.0949	0	0	1.2946e-12	2.7893e-12	-0.25708	-1.8854	0.0035347	0.0079429	0.059376	0.1415	-0.20385	-1.4943	0.015391	0.030883	0.13509	0.24161	-0.46357	-3.4012	0.00010295	0.00036957	0.00067093	0.0029589
MCF2_NEG_CONTROL_phospatase_domain_LIB-2B	8	-0.38195	-2.1781	0.0052505	0.0053921	0.029399	0.030248	0.082216	0.46887	0.40158	0.51308	0.63916	0.83729	-0.72554	-4.1359	0	0	3.5359e-05	3.8973e-05	-0.10697	-0.60995	0.35498	0.44726	0.54189	0.72288	0.30063	1.7142	0.074399	0.12103	0.086496	0.17078	0.083117	0.47427	0.30379	0.39149	0.63531	0.77017
MCF2_MCF2L2_phospatase_domain_LIB-2B	16	-1.1868	-8.7708	0	0	1.7747e-18	5.1051e-18	0.35569	2.6403	1.7159e-05	6.9662e-05	0.0082827	0.039502	-0.73942	-5.4804	0	0	4.2442e-08	5.8393e-08	-0.0030056	-0.022297	0.73656	0.79635	0.98221	0.99273	0.045474	0.33694	0.95535	0.96862	0.73616	0.82841	0.14113	1.0484	0.026853	0.049533	0.29445	0.46511
[truncated: 10,421 more rows]

## Sheet: consolidated beta score plot
Consolidated delta beta score of CRISPR screening.
Row Labels	COR-L311	NCI-H211	NCI-H1048	NCI-H1436	NCI-H1836	NCI-H209	SCLC-P	SCLC-A	delta beta score
[truncated: 5,308 more rows]

## Sheet: SCORE_TABLE_sensitive_lethality
Score of synergy scores.
[truncated: 5,053 more rows]

## Sheet: pvalue_TABLE_sensitive_lethalit
p value of synergy scores.
[truncated: 5,053 more rows]

[truncated: 3 more sheets: FDR_TABLE_fdr_sensitive_lethali, Epigenetic Complex_TABLE, RIME analysis_TABLE]
